# Supplementary material for: Contributions of lunate cells and wax crystals to the surface anisotropy of Nepenthes slippery zone
Source: R Soc Open Sci. 2018 Sep 5;5(9):180766. doi: 10.1098/rsos.180766 (PMC6170553; doi:10.1098/rsos.180766)
Supplement: Data for the ratio of displacement to body length [file rsos180766supp2.xls]

## Sheet: upward
time/s	fly		moth		ant-big		ant-small	time/s
	dis		dis		dis		dis
0	-1.51344		-0.594948		-0.0826544		-1.76653	0
0.125	-1.03463		-0.462535		-0.0635761		-1.52599	0.25
0.25	-0.857704		-0.269063		-0.0173794		-0.758634	0.5
0.375	-0.786526		-0.132162		-0.0602528		-0.456051	0.75
0.5	-0.530748		-0.064259		-0.15665		-0.140206	1
0.625	-0.306812		-0.414252		-0.241805		0.275761	1.25
0.75	-0.268302		-0.57065		-0.385543		0.288576	1.5
0.875	-0.279333		-0.42864		-0.284017		0.242364	1.75
1	-0.206578		-0.411757		-0.210682		0.247597	2
1.125	-0.19659		-0.387088		-0.14676		0.207105	2.25
1.25	-0.179336		-0.32604		-0.0724091		0.228581	2.5
1.375	-0.115713		-0.4949		0.161771		0.240903	2.75
1.5	0.168146				0.228892		0.278947	3
1.625	-0.205696				0.272414		0.215375	3.25
1.75	0.133577				0.256948		0.254361	3.5
1.875	-0.202568				0.0278757		0.184464	3.75
2	0.13262				-0.0494192		0.16332	4
2.125	0.122563				-0.0313735		0.21369	4.25
2.25	-0.277758				-0.0699557		0.218079	4.5
2.375	-0.248976				-0.0647014		0.219576	4.75
2.5	0.109149				-0.284143		0.23065	5
2.625	0.169897				-0.313844		0.218989	5.25
2.75	0.216722				-0.327282		0.200473	5.5
2.875	-0.296649				-0.3241		0.180804	5.75
3	-0.380721							6
3.125	-0.400317							6.25
3.25	-0.374224							6.5
3.375
3.5
3.625
3.75
3.875
4
4.125
4.25
4.375
4.5
4.625
4.75

## Sheet: downward
time/s		fly		moth		ant-big		ant-small
		dis		dis		实际		dis
0		-2.74028		-2.28133		-2.04277		-2.42428
0.125		-2.68007		-2.10062		-1.93863		-2.22121
0.25		-2.61758		-1.99032		-1.88689		-2.07915
0.375		-2.43375		-1.94062		-1.83785		-1.82753
0.5		-2.33105		-1.88753		-1.84041		-1.71694
0.625		-2.24525		-1.75255		-1.71929		-1.71334
0.75		-2.24925		-1.61649		-1.66717		-1.60118
0.875		-2.2303		-1.45028		-1.59981		-1.48604
1		-2.1382		-1.45536		-1.56318		-1.17006
1.125		-1.80772		-1.38779		-1.54467		-0.984598
1.25		-1.97181		-1.31906		-1.37634		-0.91813
1.375		-1.38096		-1.28153		-1.32999		-0.824433
1.5		-1.15556		-1.19081		-1.20291		-0.64158
1.625		-0.905016		-0.9968		-1.02221		-0.547406
1.75		-0.670259		-0.901759		-0.950151		-0.435906
1.875		-0.352788		-0.837075		-0.74474		-0.414545
2		0.280273		-0.740948		-0.590641		-0.21386
2.125		0.488355		-0.653151		-0.514221		-0.363312
2.25		0.883207		-0.617698		-0.381834		-0.303088
2.375		1.1935		-0.564907		-0.321365		-0.279322
2.5		1.58425		-0.479969		-0.173756		-0.144519
2.625				-0.426872		-0.149906		0.280642
2.75				-0.371216		-0.136732		0.375566
2.875				-0.27534		-0.0613808		0.557456
3				-0.0617812		0.0691206		0.484574
3.125				0.0285385		0.0734251		0.519389
3.25				0.134984		0.0974547		0.574885
3.375				0.217345		0.156388		0.649083
3.5				0.282751		0.181569		0.706386
3.625				0.382377		0.218113		0.725042
3.75				0.448474		0.270004		0.781879
3.875				0.469046		0.367559		1.01485
4				0.477645		0.604353		1.19478
4.125				0.939017		0.608935		1.35304
4.25						0.754133		1.4489
4.375						0.80284		1.56983
4.5
4.625
4.75
