# Supplementary material for: Contributions of lunate cells and wax crystals to the surface anisotropy of Nepenthes slippery zone
Source: R Soc Open Sci. 2018 Sep 5;5(9):180766. doi: 10.1098/rsos.180766 (PMC6170553; doi:10.1098/rsos.180766)
Supplement: Data of the climbing velocity [file rsos180766supp3.xls]

## Sheet: Velocity
	fly					moth					ant-big					ant-small
	slippery zone		digestive zone			slippery zone		digestive zone			slippery zone		digestive zone			slippery zone		digestive zone
	Upward	Downward	Upward	Downward		Upward	Downward	Upward	Downward		Upward	Downward	Upward	Downward		Upward	Downward	Upward	Downward
S1		14.6683	31.8853	28.6926			21.4498	14.6396	28.3786			26.4294	10.1167	23.0618			5.2961	6.84575	5.0882
S2		14.5265	27.2649	12.718			19.9922	21.3902	27.8679			28.2304	18.6949	35.6474			4.70478	8.02186	5.4756
S3		16.2039	30.5074	24.1334			30.7366	15.1358	19.6659			27.9807	20.023	28.6798			6.56233	7.81168	4.74371
S4		16.5664	37.8592	18.9649			22.2809	15.7007	29.6226			34.9238	10.9634	12.831			6.4535	4.48102	4.93507
S5		15.6706	36.0852	23.8828			20.2754	20.673	23.0389			20.4188	33.2113	23.282			4.85157	9.00638	6.07588
S6		15.5779	27.8124	30.4354			33.8819	17.814	29.9857			35.0664	10.9346	14.276			4.89771	6.94568	4.69261
S7		16.8903	29.265	28.7724			19.3908	16.84	21.7686			22.5887	11.5697	23.6897			4.90029	6.11862	5.12751
S8		15.6923	30.3495	19.3447			10.6001	20.06	29.1058			10.2388	14.1322	20.589			8.2409	5.42421	4.49982
S9		13.4678	35.2719	21.6517			23.611	19.692	12.4413			14.5129	19.4778	21.0589			4.83676	4.383	3.15394
S10		16.5187	36.8602	20.9205			19.3036	23.421	21.0147			16.5505	18.3724	16.597			5.76235	5.745	6.257
S11		13.5108					13.1166					11.9084					9.809
S12		12.1211					18.3119					13.0163					4.76882
S13		14.5462					15.0432					12.4944					5.23386
S14		21.1394					10.6279					17.7672					8.91833
S15		13.4432					10.495					15.151					5.27423
S16		19.4432					20.5077					20.196					4.96794
mean		15.6242	32.3161	22.9516			20.0296				0	20.4671	16.7496	21.9713			6.41727
sd		2.28127	3.89798	5.42174			19.7068				0	8.00948	6.99631	6.76831			10.2398
						0	19.4089	18.5366	24.289								7.42216
						0	6.25279	2.95176	5.7156								6.35228
																	5.02643
																	5.24319
																	6.35228
																	6.28277
																	6.02643
																	5.24319
																0	6.15709	6.47832	5.00494
																0	1.56898	1.52981	0.869869
	fly					moth					ant-big					ant-small
	slippery zone		digestive zone			slippery zone		digestive zone			slippery zone		digestive zone			slippery zone		digestive zone
	Upward	Downward	Upward	Downward		Upward	Downward	Upward	Downward		Upward	Downward	Upward	Downward		Upward	Downward	Upward	Downward
lower quartile	0	14.2726	29.5361	19.7387		0	15.8603	15.9855	21.2032		0	14.1388	11.115	17.595		0	4.98256	5.50441	4.70539
Min	0	12.1211	27.2649	12.718		0	10.495	14.6396	12.4413		0	10.2388	10.1167	12.831		0	4.70478	4.383	3.15394
Max	0	21.1394	37.8592	30.4354		0	33.8819	23.421	29.9857		0	35.0664	33.2113	35.6474		0	10.2398	9.00638	6.257
upper quartile	0	16.5306	35.8818	27.5528		0	21.2143	20.5197	28.924		0	26.8172	19.2821	23.5878		0	6.44444	7.59518	5.38858
median	0	15.6243	31.1964	22.7673		0	19.8495	18.753	25.4534		0	18.9816	16.2523	22.0603		0	5.52923	6.48218	5.01163
mean	0	15.6242	32.3161	22.9516		0	19.4089	18.5366	24.289		0	20.4671	16.7496	21.9713		0	6.15709	6.47832	5.00494
