# Supplementary material for: Contributions of lunate cells and wax crystals to the surface anisotropy of Nepenthes slippery zone
Source: R Soc Open Sci. 2018 Sep 5;5(9):180766. doi: 10.1098/rsos.180766 (PMC6170553; doi:10.1098/rsos.180766)
Supplement: Data for the riction force of insect claws [file rsos180766supp4.xls]

## Sheet: Sheet1
Normal force 4.5mN SZ-DZ										Normal force 4.5mN DZ-SZ
Times	F-f	N-f								Times	F-f	N-f
0	-1.01028	-0.115498								0	0.0545978	0.00459672
0.001	1.38134	-0.072538								0.001	0.173959	-0.181656	-22.5784	-22.4794	-54.8542	mean
0.002	-0.431981	0.0100526								0.002	1.02926	-0.0619161	1.5316	1.28496	2.19099	sd
0.003	-0.609651	-0.0669317								0.003	1.00365	0.122017
0.004	1.01591	-0.0136828								0.004	-1.34028	0.137547
0.005	-0.280395	-0.0758137								0.005	-2.18535	0.0145634
0.006	0.5833	-0.243583								0.006	-0.475096	-0.0849964
0.007	1.58733	-0.0868222								0.007	0.53299	0.0323596
0.008	0.282807	0.172538								0.008	0.126438	-0.0076254
0.009	-1.12703	0.115928								0.009	-1.79031	-0.0210074
0.01	-0.388747	-0.0836968								0.01	-1.85407	-0.0466975
0.011	1.785	-0.183042								0.011	-0.442614	-0.230169
0.012	1.24422	-0.130631								0.012	-1.25194	-0.0922566
0.013	-0.944981	0.0560628								0.013	0.390684	0.186822
0.014	-0.488882	-0.014746								0.014	-0.240756	0.156868
0.015	0.339618	0.16662	SZ：slippery zone							0.015	-1.02266	-0.149759
0.016	-0.56338	0.0728172	DZ：digestive zone							0.016	1.49115	-0.181785
0.017	-0.354267	-0.26734								0.017	0.957759	0.0465901
0.018	0.130595	0.116153								0.018	1.34652	-0.00031146
0.019	-1.35695	-0.0755881								0.019	-0.66226	-0.0475245
0.02	-1.99778	-0.246902								0.02	-0.973941	0.0330255
0.021	0.77017	-0.117367								0.021	1.46288	-0.0836861
0.022	2.12739	-0.162432								0.022	-0.320846	-0.117453
0.023	0.135597	0.138149								0.023	0.475672	0.172678
0.024	-1.01198	0.0208249								0.024	-0.0344293	0.212835
0.025	-0.263601	-0.0335303								0.025	-2.08119	-0.0693052
0.026	0.117911	0.0552466								0.026	0.325202	-0.170175
0.027	-0.46664	-0.0186983								0.027	0.449806	-0.0553432
0.028	-0.127558	0.162153								0.028	-1.85699	0.09187
0.029	-0.776869	0.131232								0.029	-1.69621	0.0390399
0.03	-1.5432	-0.108141								0.03	-0.410131	-0.0393514
0.031	0.813493	-0.248341								0.031	0.655789	0.006981
0.032	1.74686	-0.0750296								0.032	-0.171064	0.0218989
0.033	0.0961149	0.168231								0.033	-0.363469	0.128794
0.034	-1.06629	0.0451617								0.034	0.525428	0.125594
0.035	-0.911484	-0.0303512								0.035	-0.479221	-0.167351
0.036	0.619655	0.025282								0.036	0.232566	-0.272968
0.037	0.434125	-0.0111696								0.037	1.36732	-0.0592204
0.038	-0.0608311	-0.0575557								0.038	-0.257513	0.0667706
0.039	0.603934	-0.0249598								0.039	-2.84531	0.0159596
0.04	0.374723	-0.172538								0.04	-0.424653	-0.223596
0.041	1.13185	-0.268962								0.041	1.24581	-0.231565
0.042	1.69282	0.124681								0.042	0.13486	-0.0551606
0.043	-0.384638	0.200484								0.043	-0.422366	-0.15631
0.044	-2.6596	0.0317904								0.044	0.525514	0.0489851
0.045	-1.57839	-0.0530234								0.045	-0.05935	-0.0299324
0.046	0.653063	-0.112394								0.046	-0.09295	-0.127656
0.047	0.301208	0.0389003								0.047	1.07824	0.186522
0.048	-0.121394	-0.0240146								0.048	0.636454	0.119858
0.049	-0.189371	-0.0410483								0.049	-1.21842	0.168446
0.05	0.0571687	-0.0864463								0.05	-1.07328	-0.0826121
0.051	0.0489507	-0.198969								0.051	0.796936	-0.121566
0.052	-0.7105	0.0940394								0.052	1.41188	0.182988
0.053	-0.632429	0.226206								0.053	-0.0398849	-0.0399421
0.054	-1.70675	0.0580819								0.054	-0.57336	0.059607
0.055	0.713001	-0.157728								0.055	0.202448	-0.00414564
0.056	2.03146	-0.19826								0.056	-0.332918	-0.259951
0.057	-1.47067	-0.00200838								0.057	-0.306193	0.0408013
0.058	0.0309068	-0.0568683								0.058	-0.65156	0.0563743
0.059	1.61975	-0.0716358								0.059	-1.8988	-0.23193
0.06	0.587498	-0.0499303								0.06	-0.427531	-0.211836
0.061	0.304781	-0.0426271								0.061	2.85624	-0.0511009
0.062	0.108531	0.220589								0.062	1.17693	0.082118
0.063	-1.76455	0.244797								0.063	-1.20549	-0.0212222
0.064	-1.92346	0.0275803								0.064	-1.13923	-0.0452691
0.065	1.21877	-0.0900012								0.065	0.480099	0.0658255
0.066	1.19617	0.186382								0.066	0.0549857	-0.0597359
0.067	0.372758	0.262786								0.067	-0.2249	0.0292235
0.068	-0.118446	-0.0253249								0.068	0.291045	0.171045
0.069	1.04297	0.060724								0.069	-0.474537	-0.0320267
0.07	0.887098	0.0170229								0.07	-0.331543	-0.23047
0.071	-1.07817	-0.064687								0.071	1.36238	-0.052916
0.072	0.176776	-0.00997746								0.072	2.02535	0.155859
0.073	-0.37776	-0.0321556								0.073	-1.024	0.0170122
0.074	0.0247433	-0.097197								0.074	-1.46346	-0.027634
0.075	1.55213	-0.168908								0.075	-0.3929	0.0658362
0.076	0.683345	0.182838								0.076	0.580383	-0.00726024
0.077	-0.511124	0.219944								0.077	0.148481	-0.0114596
0.078	-0.828053	-0.204973								0.078	-0.817927	0.134916
0.079	1.35383	-0.130158								0.079	-0.4546	0.0797015
0.08	1.19724	-0.0288154								0.08	-0.89733	-0.152121
0.081	-1.35409	-0.124584								0.081	-0.439905	-0.133982
0.082	-0.261726	-0.188014								0.082	0.214994	0.099925
0.083	0.315232	-0.188476								0.083	-2.97735	0.17678
0.084	-0.705855	-0.14078								0.084	-2.29298	-0.00466116
0.085	0.363289	-0.235754								0.085	-0.020292	-0.0713351
0.086	0.364272	0.136237								0.086	0.323958	0.0256256
0.087	-1.01305	0.228826								0.087	0.389697	-0.0412846
0.088	-0.603487	-0.092117								0.088	-1.36412	-0.0379444
0.089	2.02074	-0.182097								0.089	-0.423148	-0.0811085
0.09	2.29702	-0.26328								0.09	-0.797389	-0.236989
0.091	-0.75427	-0.0214907								0.091	-1.05639	-0.0531093
0.092	-0.87495	-0.13062								0.092	0.61785	0.232317
0.093	0.546408	-0.0906026								0.093	-0.515785	0.147417
0.094	0.0230461	0.0943724								0.094	-1.2763	-0.150339
0.095	-0.126575	0.00015036								0.095	-0.0996946	-0.142058
0.096	0.315053	0.248298								0.096	1.73249	0.0603266
0.097	-0.868607	0.112598								0.097	1.68128	0.0071958
0.098	-1.96937	-0.138664								0.098	-0.430796	-0.0277844
0.099	0.136669	-0.150876								0.099	-0.814833	0.0366986
0.1	1.55419	-0.0500699								0.1	-0.387658	-0.0589841
0.101	-0.255473	0.17271								0.101	-0.653192	-0.0411127
0.102	-1.55008	0.0664699								0.102	-0.409055	0.170594
0.103	-0.790268	-0.0344539								0.103	-1.11096	0.128472
0.104	0.484058	-0.00309312								0.104	-1.27398	-0.127656
0.105	0.0715502	-0.0481367								0.105	0.841879	-0.18258
0.106	-0.192051	-0.0326603								0.106	1.33376	-0.0487811
0.107	0.54221	0.00840942								0.107	-0.89372	0.0728602
0.108	0.51166	-0.124434								0.108	-1.35768	0.0188809
0.109	1.54704	-0.226539								0.109	-0.322176	-0.101901
0.11	1.6829	0.0842768								0.11	0.542916	-0.0564924
0.111	-0.850742	0.262819								0.111	0.510433	-0.111825
0.112	-2.1859	0.067619								0.112	0.0161438	-0.0546559
0.113	-0.931672	-0.0653959								0.113	0.552541	0.0271937
0.114	0.708982	-0.0353131								0.114	-0.104679	-0.371787
0.115	0.703175	0.0338954								0.115	-0.0587043	-0.286253
0.116	-0.133364	0.04862								0.116	1.42373	-0.00221244
0.117	-0.127915	0.0511654								0.117	0.433265	0.040812
0.118	0.0639575	0.0282784								0.118	-1.95663	0.0490281
0.119	-0.0930778	-0.00063366								0.119	-1.28635	-0.170165
0.12	0.683881	0.16792								0.12	0.723892	-0.0525616
0.121	0.0562755	0.237746								0.121	0.417797	-0.0993343
0.122	-1.52185	0.0693052								0.122	-0.292787	-0.131705
0.123	-0.02519	-0.187037								0.123	0.0304947	0.0775428
0.124	0.870305	-0.0924499								0.124	-0.0657509	-0.0641393
0.125	1.01528	-0.0544411								0.125	-0.125045	-0.159188
0.126	0.0288523	0.00787242								0.126	1.08438	-0.0121362
0.127	-1.02466	-0.0215015								0.127	1.01039	0.216851
0.128	0.194374	0.0080013								0.128	-1.17936	0.21045
0.129	-0.0207237	0.0282677								0.129	-1.75254	-0.0535174
0.13	1.15266	0.0608206								0.13	-0.26589	-0.101514
0.131	-0.602237	0.195951								0.131	2.94663	-0.0481259
0.132	-1.43869	0.0235313								0.132	0.748985	-0.0813125
0.133	1.26673	-0.18519								0.133	-0.020292	-0.0508002
0.134	-0.863248	-0.111599								0.134	-0.0699616	-0.138525
0.135	-0.947661	0.0847601								0.135	-0.171793	-0.158898
0.136	-1.55285	0.15021								0.136	0.0316977	0.105542
0.137	-0.342298	0.0397487								0.137	0.71358	0.167018
0.138	2.41243	0.0784127								0.138	-0.406821	-0.111374
0.139	0.0514519	-0.0159489								0.139	-1.78176	-0.169359
0.14	1.41662	-0.0219311								0.14	-0.00851915	-0.0399421
0.141	0.843239	0.175288								0.141	2.45287	0.0681775
0.142	-0.639843	-0.0106863								0.142	0.511293	0.0641178
0.143	1.23636	-0.0793256								0.143	-0.769031	0.00234132
0.144	0.850296	0.00759318								0.144	-0.584102	0.0693804
0.145	0.0721755	0.102546								0.145	0.267671	-0.0127591
0.146	-2.10113	0.0817636								0.146	-0.509855	-0.00701322
0.147	-0.513447	-0.1624								0.147	-0.390322	0.178263
0.148	2.24334	-0.0540222								0.148	-0.0639463	0.0544733
0.149	-0.374277	0.009666								0.149	-2.19991	-0.244217
0.15	-0.289685	-0.0915155								0.15	-1.81106	-0.160445
0.151	0.372579	-0.0115992								0.151	0.144958	0.090796
0.152	-0.879059	-0.114188								0.152	-0.475482	0.0525401
0.153	0.12202	-0.281227								0.153	-1.00182	-0.036269
0.154	1.50925	-0.0542692								0.154	-1.58024	0.0041349
0.155	0.950073	-0.0778865								0.155	0.174433	-0.0078939
0.156	-1.13918	-0.283912								0.156	1.45235	-0.0153045
0.157	0.915325	-0.0788101								0.157	0.663395	0.13585
0.158	2.79644	0.113597								0.158	0.520058	0.126603
0.159	-0.419833	0.239685								0.159	-0.972693	-0.147074
0.16	-1.03332	0.0545055								0.16	-0.893119	-0.218709
0.161	0.260118	0.0901193								0.161	0.626272	-0.0329074
0.162	-0.457082	0.0982066								0.162	1.0635	0.118634
0.163	-0.994557	-0.0983891								0.163	-0.794983	0.093932
0.164	-0.0913806	0.21538								0.164	-2.64865	-0.00221244
0.165	-0.663604	0.096123								0.165	-0.0124721	-0.00842016
0.166	-2.29157	-0.134637								0.166	0.504504	-0.0211471
0.167	-0.898889	-0.134819								0.167	0.117373	0.00428526
0.168	1.78742	-0.00366234								0.168	-0.501434	0.0895072
0.169	1.34722	0.242563								0.169	-0.179269	-0.050521
0.17	-1.24547	-0.0299968								0.17	0.385486	-0.222361
0.171	-0.750786	-0.100784								0.171	0.526589	-0.00074106
0.172	0.94516	0.0440125								0.172	1.08395	0.181903
0.173	0.252525	-0.0878425								0.173	-0.498598	0.0642252
0.174	0.19357	-0.0201482								0.174	-2.98483	-0.0957901
0.175	0.675484	-0.0144453								0.175	-1.47953	-0.0726776
0.176	-0.183744	-0.201182								0.176	-0.163457	0.0337773
0.177	-0.10603	-0.095296								0.177	-0.778569	-0.0633982
0.178	1.56598	0.206058								0.178	-0.371073	-0.0484589
0.179	0.866017	0.245076								0.179	-0.39058	-0.00766836
0.18	-1.78465	0.00594996								0.18	0.0487126	-0.274622
0.181	-1.67692	-0.0957149								0.181	-0.0111831	-0.226023
0.182	-0.313267	-0.0282247								0.182	1.08481	0.0184406
0.183	0.00732474	-0.0168618								0.183	0.697081	-0.0591022
0.184	-0.210452	-0.00807648								0.184	-1.17129	-0.124885
0.185	-0.357841	0.0063366								0.185	1.48208	-0.197176
0.186	-0.203396	-0.0764151								0.186	3.11034	0.0221244
0.187	-0.301029	-0.112781								0.187	0.284686	0.181839
0.188	0.701121	0.125443								0.188	-0.247586	0.083235
0.189	0.255115	0.166599								0.189	-0.0725396	0.0653207
0.19	-1.69773	-0.135517								0.19	0.56672	-0.121244
0.191	-0.593483	-0.175191								0.191	-0.00387874	-0.111299
0.192	0.823498	-0.0661906								0.192	-0.0966869	0.0785953
0.193	1.30238	0.0262915								0.193	0.154755	0.13324
0.194	0.632876	-0.00787242								0.194	-3.39274	-0.0990335
0.195	-0.607239	-0.0564065								0.195	-1.10297	-0.205725
0.196	0.0776244	0.00353346								0.196	1.68179	-0.0012351
0.197	0.0393928	-0.029578								0.197	0.85666	0.0633767
0.198	-0.100403	0.122855								0.198	-1.70863	0.014993
0.199	0.106745	-0.0334551								0.199	-0.805209	-0.0623457
0.2	-1.17526	-0.21248								0.2	0.24043	-0.0220814
0.201	0.313088	-0.120084								0.201	-0.458059	0.0485018
0.202	3.08577	-0.162604								0.202	-0.248124	0.0661369
0.203	3.36233	0.203308								0.203	0.157139	0.135797
0.204	2.85719	0.124391								0.204	-1.06535	-0.0619913
0.205	0.977585	-0.16502								0.205	-1.68682	-0.372721
0.206	0.751411	0.0291913								0.206	0.199848	-0.184588
0.207	-0.253061	-0.0542585								0.207	1.75292	-0.0201053
0.208	-0.35266	-0.0529912								0.208	1.06597	-0.0969822
0.209	1.04333	-0.0707659								0.209	-0.685697	-0.0460531
0.21	-1.2595	-0.253324								0.21	-1.13745	-0.0484911
0.211	1.00295	-0.0829772								0.211	0.167451	0.00641178
0.212	1.95374	0.214252								0.212	0.572369	-0.001074
0.213	-0.586247	0.203201								0.213	0.282687	0.135904
0.214	-1.14998	-0.0284073								0.214	0.549769	0.0874451
0.215	-1.74597	-0.0445817								0.215	0.368191	-0.146064
0.216	0.721666	0.10754								0.216	0.627711	0.185555
0.217	0.0954896	0.157051								0.217	1.68478	0.264075
0.218	-0.948108	0.11176								0.218	0.546589	0.0359038
0.219	0.518002	0.116185								0.219	-1.51942	-0.0306197
0.22	-0.38044	0.248642								0.22	-1.79811	-0.00874236
0.221	0.880666	0.236506								0.221	-0.753327	0.0711525
0.222	2.24727	0.13994								0.222	-1.03063	-0.0001611
0.223	1.18178	0.208904								0.223	-2.27083	-0.0117603
0.224	-0.626355	-0.143615								0.224	-1.74534	0.0196649
0.225	-1.07415	0.256997								0.225	-1.38906	-0.173741
0.226	1.48094	0.0949094								0.226	0.249345	-0.137526
0.227	1.78277	-0.0358394								0.227	0.655209	0.210515
0.228	-0.689598	0.0354205								0.228	0.343614	0.107389
0.229	-0.458243	-0.0838257								0.229	-0.613427	-0.213221
0.23	0.24386	0.142015								0.23	-2.92478	-0.100312
0.231	-0.335062	0.0173129								0.231	-0.74989	0.0303727
0.232	-0.0439485	0.128794								0.232	0.161006	-0.0559661
0.233	0.252168	-0.0137472								0.233	0.0611509	-0.0297283
0.234	-1.25727	-0.30377								0.234	0.190996	0.0209215
0.235	-2.44888	0.152572								0.235	-0.0265873	-0.131866
0.236	0.850385	0.119203								0.236	0.800351	-0.209537
0.237	1.48969	-0.220965								0.237	-0.010088	0.0262593
0.238	-1.7792	-0.105907								0.238	0.820116	0.220363
0.239	-1.11649	0.0868114								0.239	0.102227	0.134508
0.24	0.0695851	0.0110407								0.24	-2.00624	-0.0844164
0.241	-0.252793	-0.0479971								0.241	0.219183	-0.140877
0.242	-0.574099	0.0791753								0.242	1.87426	0.0222103
0.243	-0.154445	-0.0720117								0.243	1.12286	0.0728172
0.244	-0.559986	-0.122533								0.244	-0.0873423	0.0366127
0.245	-1.86308	0.208463								0.245	-0.62606	0.0699926
0.246	0.383388	0.173236								0.246	0.223909	0.047299
0.247	1.33364	-0.120331								0.247	-0.225352	0.0797338
0.248	-1.16079	-0.174407								0.248	-0.611709	0.211846
0.249	-1.76919	-0.0398991								0.249	-0.177143	0.0695952
0.25	-0.593662	0.097197								0.25	-1.57262	-0.188616
0.251	0.52756	-0.00149286								0.251	-2.02145	-0.223446
0.252	-0.00946857	-0.0492751								0.252	1.10189	-0.0928688
0.253	-0.216259	0.0221459								0.253	2.17769	-0.127527
0.254	0.592679	0.0114488								0.254	0.147858	-0.282526
0.255	0.337385	0.130717								0.255	-0.948052	-0.216851
0.256	1.01117	0.0888842								0.256	-0.774295	-0.172323
0.257	1.80073	-0.191065								0.257	-0.125239	0.0324455
0.258	-0.0112551	-0.189647								0.258	-0.496386	0.0831706
0.259	-1.9984	0.0520353								0.259	-0.381665	0.0442273
0.26	-1.07245	0.157502								0.26	-1.04095	-0.0753841
0.261	0.607864	-0.00215874								0.261	-1.68089	-0.364258
0.262	0.706927	-0.0774461								0.262	0.427228	-0.0924392
0.263	-0.0116124	0.00643326								0.263	0.213941	0.0214048
0.264	-0.303262	-0.0351413								0.264	-2.194	0.00892494
0.265	-0.106477	-0.0292987								0.265	-1.7963	0.0251531
0.266	-0.257349	0.0191494								0.266	0.0461125	-0.0020406
0.267	0.479145	-0.152766								0.267	0.91808	0.10131
0.268	0.202681	-0.199453								0.268	0.307694	2.148e-05
0.269	-1.88648	0.143819								0.269	0.0719785	0.103781
0.27	-1.77768	0.245248								0.27	0.761853	0.0140587
0.271	-0.40822	0.0315434								0.271	-0.0329463	-0.249458
0.272	1.49112	-0.074353								0.272	0.235596	0.0286758
0.273	1.32748	-0.0669209								0.273	1.57779	0.235528
0.274	-0.207058	0.0553862								0.274	0.229151	0.141618
0.275	1.24806	0.105456								0.275	-2.22992	-0.00963378
0.276	1.76267	0.124401								0.276	-0.960513	-0.0769628
0.277	-0.194642	0.0672109								0.277	1.31638	0.0292665
0.278	-1.52944	-0.0948879								0.278	0.0998209	-0.0268822
0.279	-1.21475	0.185233								0.279	-0.673839	-0.0751693
0.28	-1.66531	0.210278								0.28	-0.025642	-0.0208571
0.281	0.933905	-0.271636								0.281	-0.161417	-0.195264
0.282	2.60609	-0.215713								0.282	-0.430303	-0.251359
0.283	0.0547569	-0.0760822								0.283	0.286297	0.138997
0.284	0.76615	-0.0348728								0.284	0.257509	0.273451
0.285	0.95838	0.0460316								0.285	-1.42902	0.0197616
0.286	1.12578	-0.0524649								0.286	-1.40178	-0.117206
0.287	0.451544	-0.0173021								0.287	0.261118	-0.0954893
0.288	0.0959363	-0.00525186								0.288	1.29215	-0.0143701
0.289	0.212328	0.0725487								0.289	0.687864	-0.0607562
0.29	-0.781604	0.139824								0.29	-0.222773	-0.0464183
0.291	2.73624	-0.108667								0.291	0.127921	-0.128816
0.292	1.19626	-0.249104								0.292	0.200707	-0.208796
0.293	-1.92212	0.1254								0.293	-1.14097	0.0546773
0.294	0.400449	0.237891								0.294	-0.804028	0.0280207
0.295	1.03699	0.213511								0.295	-0.925968	-0.272925
0.296	0.314428	0.226603								0.296	-2.5923	-0.22322
0.297	-0.602326	0.146128								0.297	0.990092	0.00704544
0.298	0.0942391	0.075427								0.298	1.8765	0.116024
0.299	0.290221	0.0869081								0.299	0.457648	0.039738
0.3	-0.168112	-0.00806574								0.3	0.676521	0.0102782
0.301	1.15472	-0.116035								0.301	-1.08902	0.0964989
0.302	0.832877	0.0297605								0.302	-0.535008	-0.00283536
0.303	-0.964365	0.277865								0.303	-0.953161	0.0307271
0.304	-0.658602	0.036559								0.304	-0.553226	0.198475
0.305	1.59572	-0.0535282								0.305	-0.843509	0.0299216
0.306	1.68424	0.0110622								0.306	-2.58873	-0.277414
0.307	-0.387943	0.0308775								0.307	0.0575895	-0.118763
0.308	-0.297099	-0.0279562								0.308	1.66506	0.165804
0.309	0.34462	-0.130147								0.309	1.01214	0.0137579
0.31	-0.224923	-0.0158522								0.31	-0.94345	-0.0829343
0.311	0.145066	-0.0669961								0.311	-1.48612	-0.00192246
0.312	-0.10201	0.0385781								0.312	0.312812	-0.0188917
0.313	-1.693	0.211986								0.313	0.0416918	-0.0524971
0.314	-1.27004	0.0115885								0.314	-0.027269	0.0370637
0.315	1.28781	-0.213468								0.315	0.583804	0.0334658
0.316	0.904338	-0.00468264								0.316	0.00787784	-0.177317
0.317	-1.88291	0.218205								0.317	0.474927	-0.173913
0.318	-1.09228	-0.0663195								0.318	1.04897	0.0339169
0.319	0.555341	-0.0990658								0.319	1.48697	0.162775
0.32	-0.302726	0.079766								0.32	-0.772141	0.0872518
0.321	0.0258153	-0.0422726								0.321	-1.288	-0.02656
0.322	0.748642	-0.0244335								0.322	-0.415087	0.0172699
0.323	-0.278698	0.122801								0.323	0.631068	0.0263667
0.324	-0.297724	-0.0285469								0.324	0.209048	-0.141317
0.325	1.52462	-0.209709								0.325	-0.133912	-0.0992054
0.326	0.660477	-0.0284932								0.326	0.502683	-0.114445
0.327	-2.20144	0.137182								0.327	0.0367515	-0.322705
0.328	-1.53909	0.154527								0.328	0.622818	0.125024
0.329	0.282896	-0.00732468								0.329	1.03195	0.235807
0.33	0.399109	-0.11771								0.33	-1.23068	0.0584793
0.331	-0.0794109	0.0331329								0.331	-2.62891	0.0858341
0.332	0.0124163	-0.00931158								0.332	-2.20749	-0.143068
0.333	0.490847	-0.0257438								0.333	-1.07523	-0.0738268
0.334	0.402236	-0.0707229								0.334	0.0364937	-0.126088
0.335	1.21207	-0.215949								0.335	-1.08288	-0.0761036
0.336	1.59608	0.0116099								0.336	2.46338	-0.112383
0.337	-0.51434	0.228139								0.337	-0.730291	-0.330502
0.338	-2.26326	0.0820321								0.338	-0.743955	0.00023628
0.339	-0.835199	-0.126302								0.339	0.570571	0.201139
0.34	1.32685	-0.129063								0.34	0.90004	0.119536
0.341	0.388747	0.013135								0.341	-1.14329	-0.124874
0.342	-0.793216	0.0103104								0.342	0.645934	-0.192697
0.343	-1.12033	-0.0261626								0.343	3.29139	0.0321341
0.344	-1.31551	0.0292235								0.344	0.783686	-0.00175062
0.345	0.396697	0.0176673								0.345	0.0583208	0.00436044
0.346	0.651277	0.0629686								0.346	0.104123	0.0807326
0.347	0.0545783	0.187843								0.347	0.394922	0.0087531
0.348	-1.85932	0.0436903								0.348	-3.13013	0.067125
0.349	-2.79153	-0.224445								0.349	0.0573755	0.26385
0.35	-0.103082	-0.186436								0.35	-0.345996	0.19361
0.351	-0.193034	-0.0348513								0.351	-1.76196	-0.0887339
0.352	-0.525684	0.0821932								0.352	-1.00437	-0.153206
0.353	-0.611616	0.0770702								0.353	1.53556	-0.0441092
0.354	-0.284861	0.0479111								0.354	1.32838	0.0866396
0.355	0.822426	0.131178								0.355	-1.6536	0.0338954
0.356	0.15114	0.139233								0.356	-1.43937	-0.0089679
0.357	0.342119	0.157008								0.357	0.24914	0.070594
0.358	-0.859496	0.0546881								0.358	-0.232947	0.0123617
0.359	-0.712644	-0.137257								0.359	-0.316389	0.0856085
0.36	2.05254	-0.0521749								0.36	0.22336	0.136742
0.361	1.11247	0.159489								0.361	-0.976014	-0.146043
0.362	-0.392856	0.0811407								0.362	-1.84712	-0.320793
0.363	-0.528811	-0.016647								0.363	0.311871	-0.268124
0.364	-0.328095	-0.0188809								0.364	0.0819991	-0.126614
0.365	1.113	-0.0327033								0.365	-1.89808	0.0123295
0.366	-0.392856	0.109108								0.366	-2.058	-0.12757
0.367	-0.702729	0.0481259								0.367	-2.96903	-0.196424
0.368	0.448685	-0.039491								0.368	0.133989	-0.0835035
0.369	-1.49121	-0.212298								0.369	0.756491	-0.0852112
0.37	1.07245	-0.29883								0.37	2.09689	0.0790786
0.371	1.28371	0.0639889								0.371	1.01592	0.120256
0.372	-2.81136	-0.0279347								0.372	-0.44082	-0.13512
0.373	-0.317822	-0.0594459								0.373	0.854284	0.0884976
0.374	1.35445	-0.0180432								0.374	0.518713	0.294147
0.375	-0.0585979	-0.0956397								0.375	-0.295249	0.105714
0.376	-0.243056	0.192439								0.376	-1.631	0.0150575
0.377	-0.0786963	0.0377511								0.377	-1.32121	0.0207819
0.378	0.0153641	0.0602084								0.378	0.962646	0.0571261
0.379	-0.156678	0.0578242								0.379	0.322871	-0.00849534
0.38	1.58375	-0.272119								0.38	0.00534641	0.0149393
0.381	1.18857	0.107969								0.381	-0.176059	-0.0354742
0.382	-1.52399	0.138546								0.382	-0.428274	-0.213672
0.383	-0.730063	-0.258523								0.383	-0.338989	-0.118988
0.384	1.22153	-0.110547								0.384	0.305512	0.198454
0.385	1.26182	0.0354098								0.385	0.655176	0.17256
0.386	-0.275303	0.0370852								0.386	-1.50708	-0.200129
0.387	-0.180081	-0.0573194								0.387	-1.84446	-0.173354
0.388	0.73042	-0.045108								0.388	0.187096	0.0376759
0.389	-0.37508	0.0373108								0.389	1.20584	-0.0225755
0.39	-0.170702	-0.0703792								0.39	0.536845	-0.033004
0.391	0.584818	0.10043								0.391	-0.187145	0.0344539
0.392	-0.785623	0.150768								0.392	0.221899	-0.115444
0.393	-1.67808	-0.0880143								0.393	-0.142287	-0.224316
0.394	0.908804	-0.20754								0.394	-0.134553	0.0455161
0.395	1.84735	-0.044614								0.395	1.04549	0.0167866
0.396	-1.47737	0.175868								0.396	-0.0188868	-0.230684
0.397	-1.49487	-0.0210826								0.397	-1.73507	-0.250672
0.398	0.46128	-0.0754915								0.398	-0.530277	-0.270852
0.399	-0.335598	0.0604662								0.399	0.566492	0.0232843
0.4	-0.57392	-0.0524005								0.4	1.00467	0.101085
0.401	-0.120233	-0.0505747								0.401	0.529627	0.127634
0.402	-1.02269	0.0948664								0.402	-0.567916	0.133509
0.403	-1.226	-0.0186876								0.403	0.0945454	-0.0485555
0.404	0.802149	-0.215971								0.404	-0.196254	0.113307
0.405	1.45995	-0.0286651								0.405	-0.528215	0.0713673
0.406	-1.08353	0.184159								0.406	-0.485506	-0.030362
0.407	-1.79126	0.145011								0.407	-1.79651	-0.197305
0.408	-0.0435018	0.00137472								0.408	-1.22969	-0.158587
0.409	0.611705	-0.0581571								0.409	0.84569	0.12685
0.41	0.0634216	0.0338525								0.41	1.3869	0.0468908
0.411	-0.0654761	-0.00677694								0.411	0.363947	0.00720654
0.412	-0.617601	-0.0056385								0.412	-1.11291	-0.0154656
0.413	-0.723006	-0.0161959								0.413	-0.317592	-0.0469875
0.414	-0.425639	-0.179379								0.414	0.299411	-0.0358286
0.415	-0.579637	-0.110074								0.415	0.231953	0.0447214
0.416	-0.479145	0.162937								0.416	1.21134	0.0884224
0.417	-2.50051	0.208227								0.417	0.330949	-0.181817
0.418	-0.871734	-0.0347546								0.418	1.38363	-0.223983
0.419	0.598932	-0.149265								0.419	2.11158	0.0299216
0.42	-0.438234	-0.0344432								0.42	0.472739	0.157244
0.421	0.136312	0.0103104								0.421	-0.923251	0.0736334
0.422	-1.25673	-0.0336592								0.422	-1.11316	-0.0168511
0.423	-0.259224	-0.015573								0.423	1.72256	0.0342713
0.424	-0.587587	-0.009666								0.424	3.06902	-0.0112448
0.425	-0.559271	-0.00913974								0.425	-0.750439	-0.0102782
0.426	-0.133543	0.147739								0.426	2.63988	0.137203
0.427	-2.05513	0.139609								0.427	-0.225127	0.00417786
0.428	0.800273	-0.152315								0.428	-0.253485	-0.210311
0.429	1.63485	-0.196585								0.429	0.915211	-0.0597359
0.43	0.238501	-0.059607								0.43	0.724782	0.0773387
0.431	-0.163288	0.0190957								0.431	-1.29354	0.132102
0.432	-0.876379	-0.0281066								0.432	-2.00481	0.0727313
0.433	0.0424299	-0.165686								0.433	-0.094938	-0.06444
0.434	-0.285397	-0.134271								0.434	0.853596	0.0183547
0.435	-0.217241	-0.22003								0.435	-1.73773	-0.0179895
0.436	-0.280752	-0.141038								0.436	-2.26338	-0.0594781
0.437	-1.64673	-0.0778006								0.437	-0.698965	-0.0541403
0.438	-0.0976335	-0.326249								0.438	-1.7886	-0.21799
0.439	2.34785	0.0507895								0.439	-0.0994925	-0.147149
0.44	1.96723	0.154677								0.44	0.761991	0.112233
0.441	-0.458511	0.09158								0.441	-0.652303	0.179874
0.442	-0.974905	0.199496								0.442	-0.849864	0.0520246
0.443	0.16034	-0.211288								0.443	0.449107	-0.132553
0.444	0.647347	-0.0293309								0.444	1.69721	-0.0331544
0.445	-0.239662	-0.0306197								0.445	-0.505442	0.0439588
0.446	-1.74195	-0.180486								0.446	-0.789195	0.0355279
0.447	-0.188746	0.0652562								0.447	-0.325068	0.157932
0.448	1.0603	-0.193277								0.448	-0.296108	0.0479004
0.449	1.31506	-0.20638								0.449	0.234703	0.179465
0.45	-0.146584	0.0943402								0.45	-0.336927	0.270444
0.451	-2.79394	0.163721								0.451	-0.492724	0.0656214
0.452	0.440646	0.0656751								0.452	-1.60384	-0.10885
0.453	1.97598	-0.133788								0.453	-0.342341	-0.132585
0.454	-0.62707	-0.200956								0.454	2.15532	0.221824
0.455	-0.219028	-0.0788101								0.455	0.564688	0.0927936
0.456	0.530508	-0.0931373								0.456	-1.38729	-0.0872518
0.457	-0.0463603	-0.0969607								0.457	-0.738666	0.0865107
0.458	-0.183029	-0.200387								0.458	0.476434	-0.0215981
0.459	0.850296	-0.311138								0.459	0.12952	-0.0251423
0.46	0.219296	0.0747611								0.46	-0.293101	0.120922
0.461	-1.7072	0.119558								0.461	-0.0114589	0.0971218
0.462	0.50237	-0.196896								0.462	-0.474383	-0.155129
0.463	2.13543	-0.0996779								0.463	0.0505851	-0.244024
0.464	-0.0831626	0.0801419								0.464	1.45543	-0.00532704
0.465	-0.941676	0.0762862								0.465	0.0392419	0.113221
0.466	-0.161055	-0.0288476								0.466	-2.2856	-0.210644
0.467	-0.130416	-0.0298465								0.467	-1.71586	-0.27634
0.468	-0.38312	0.00787242								0.468	-0.159179	-0.0808185
0.469	0.324701	-0.0591452								0.469	0.433763	-0.217002
0.47	-0.509159	0.049157								0.47	-0.0237474	-0.00589626
0.471	-1.60055	0.164698								0.471	-0.221309	0.101772
0.472	0.578387	-0.0404039								0.472	0.108247	-0.0749867
0.473	1.92632	-0.286264								0.473	-0.110798	-0.0996779
0.474	-0.563559	-0.0776395								0.474	0.816511	0.0626679
0.475	-1.76839	0.18606								0.475	0.286902	0.218656
0.476	0.750876	0.0146279								0.476	-1.90629	-0.056632
0.477	1.04663	-0.0517561								0.477	-0.716457	-0.0920955
0.478	-0.493884	0.0575986								0.478	0.924529	-0.0340888
0.479	0.149532	-0.00867792								0.479	0.978925	-0.0304694
0.48	-0.0630643	-0.030319								0.48	-0.000803102	0.0358716
0.481	-0.264584	0.123327								0.481	-0.857045	-0.0355709
0.482	1.60555	0.0156267								0.482	0.128269	-0.0550425
0.483	1.16303	-0.226184								0.483	-0.203778	-0.193911
0.484	-1.33811	0.0156697								0.484	-0.605259	-0.0362475
0.485	-3.17447	0.25109								0.485	-0.671085	0.275911
0.486	-1.70541	0.15472								0.486	-1.78504	0.0771132
0.487	0.338367	-0.0250457								0.487	-0.292376	-0.166846
0.488	-1.47888	-0.0965204								0.488	2.11282	-0.0857804
0.489	-0.180081	0.0203845								0.489	1.59558	0.0660832
0.49	0.694779	-0.0125014								0.49	0.429208	0.0227258
0.491	0.234928	-0.0419934								0.491	-0.321507	-0.0300935
0.492	0.650562	-0.0804641								0.492	-0.0480665	0.00984858
0.493	-0.919345	-0.211578								0.493	0.814448	-0.0480078
0.494	-1.13221	-0.0457954								0.494	0.774145	0.0176029
0.495	-1.99278	0.231758								0.495	1.34131	0.19318
0.496	0.453152	0.193492								0.496	0.866868	0.0161852
0.497	1.88782	-0.084352								0.497	0.91078	-0.274375
0.498	-0.633412	-0.134873								0.498	0.579506	-0.203169
0.499	-0.319609	0.041349								0.499	-1.46038	-0.00861348
0.5	-0.323629	0.0142842								0.5	-2.32642	0.0654925
0.501	0.241091	-0.024745								0.501	-1.18987	0.00831276
0.502	0.212596	0.0488777								0.502	0.870563	-0.0163785
0.503	-0.267442	-0.0014499								0.503	-0.557566	0.0248094
0.504	-0.381155	-0.0548492								0.504	-0.899582	-0.00256686
0.505	-1.45807	0.0873269								0.505	0.453527	0.113328
0.506	0.887545	-0.062002								0.506	-1.37471	0.0471379
0.507	1.28424	-0.438213								0.507	-1.72248	-0.226968
0.508	-1.20572	-0.383966								0.508	-0.390598	-0.0782624
0.509	-1.22511	-0.113425								0.509	-0.806945	0.126829
0.51	-0.800987	0.102728								0.51	-0.384153	0.133627
0.511	0.458779	0.0536678								0.511	0.790902	0.0111803
0.512	0.296652	0.128654								0.512	1.65496	-0.095833
0.513	-0.403486	0.158952								0.513	1.49032	0.0273118
0.514	0.290578	0.0159596								0.514	-0.255424	-0.0141875
0.515	0.124521	0.0758137								0.515	-0.793282	-0.0643648
0.516	0.959899	-0.184707								0.516	-1.11081	-0.0725917
0.517	0.966241	-0.255709								0.517	-0.599158	-0.211814
0.518	-1.01957	0.25573								0.518	-0.0540819	-0.0252605
0.519	-1.71292	0.309029								0.519	-0.653726	0.275341
0.52	-1.51694	0.0447965								0.52	-2.94277	0.210697
0.521	-0.322467	-0.0319515								0.521	-1.15669	0.0649233
0.522	0.133185	-0.0167866								0.522	2.6981	-0.0289013
0.523	-1.08835	-0.0173129								0.523	1.52632	0.00527334
0.524	-0.781514	0.00162174								0.524	-1.47929	0.113071
0.525	-1.58277	-0.0517238								0.525	-0.914534	0.108034
0.526	-0.757754	-0.111546								0.526	-0.0148103	0.178918
0.527	0.869947	-0.207712								0.527	-0.334913	0.119622
0.528	-1.50264	-0.0204275								0.528	-0.276993	0.12511
0.529	-1.60769	0.209441								0.529	-0.119048	0.0837076
0.53	0.900765	0.0957793								0.53	-0.624938	-0.171239
0.531	1.84101	-0.159629								0.531	-0.828687	-0.279476
0.532	-0.747213	-0.176404								0.532	1.0487	-0.137429
0.533	-2.01091	-0.0797445								0.533	1.28193	0.120084
0.534	0.355697	-0.0147568								0.534	-0.883512	-0.0584041
0.535	0.303262	0.0168188								0.535	-1.56651	-0.101149
0.536	-0.306031	-0.107819								0.536	-0.585323	0.0679627
0.537	0.367756	0.00683064								0.537	0.588013	-0.160531
0.538	-0.295402	0.122651								0.538	0.0651938	-0.203996
0.539	-1.32006	0.193997								0.539	-0.339295	-0.0375363
0.54	-0.104154	0.125959								0.54	0.226491	-0.0895716
0.541	1.96178	-0.188616								0.541	-0.0286456	-0.0367308
0.542	1.10568	0.0385888								0.542	0.725593	0.110128
0.543	-1.09576	0.214156								0.543	0.988979	0.218119
0.544	-0.822604	-0.0278059								0.544	-1.04094	0.197541
0.545	0.430105	-0.0207067								0.545	-3.62264	-0.0206423
0.546	-0.149264	0.0690689								0.546	-0.719379	-0.0878639
0.547	-0.36847	0.00097734								0.547	1.03478	-0.127548
0.548	0.339082	-0.0384814								0.548	0.439005	-0.0636023
0.549	-0.273249	0.0865537								0.549	-0.363614	0.00452154
0.55	0.241091	0.0635701								0.55	-0.0488399	-0.0704222
0.551	1.74659	-0.208206								0.551	-0.115954	-0.148266
0.552	0.329256	-0.153775								0.552	-0.0593238	-0.133283
0.553	-1.74257	0.149512								0.553	0.738655	0.22351
0.554	-0.361503	0.138181								0.554	-0.261268	0.202041
0.555	1.52578	-0.0879391								0.555	-2.03244	-0.173601
0.556	-0.226084	-0.0639997								0.556	-0.11647	-0.103018
0.557	-1.2779	0.0202342								0.557	1.61664	0.00942972
0.558	-0.73435	-0.0587693								0.558	0.970933	-0.0305768
0.559	-0.795003	0.0178069								0.559	0.284238	-0.023338
0.56	-0.0363557	-0.00129954								0.56	-0.504459	-0.0035979
0.561	1.16124	-0.200634								0.561	-0.169834	-0.0668243
0.562	1.48371	-0.131511								0.562	-0.204637	-0.0922888
0.563	-1.24297	0.199764								0.563	-0.699786	0.142348
0.564	0.25985	0.280593								0.564	-0.420846	0.171496
0.565	2.39072	0.0394802								0.565	-1.38304	-0.0991409
0.566	-0.602326	-0.0836002								0.566	-1.56196	-0.184502
0.567	-0.687633	-0.0278596								0.567	0.982448	-0.0618731
0.568	-0.733278	0.00632586								0.568	1.93622	0.0847708
0.569	-0.494331	-0.0545162								0.569	0.570139	0.0194287
0.57	0.0892368	-0.0380626								0.57	-0.760541	-0.0311245
0.571	-0.0839666	-0.0848997								0.571	-0.0920645	0.0395876
0.572	-0.277715	-0.174826								0.572	0.597638	0.00770058
0.573	-1.71658	0.0854045								0.573	-0.730121	0.101966
0.574	-0.0913806	0.227022								0.574	0.517462	0.134884
0.575	1.67442	0.107626								0.575	-0.445681	-0.118817
0.576	0.491651	-0.0590593								0.576	-0.879817	-0.266975
0.577	-1.28853	-0.0199012								0.577	1.39261	-0.0786275
0.578	-1.54516	0.174418								0.578	-1.60647	0.140608
0.579	-0.131935	-0.0963485								0.579	-0.351437	0.0661477
0.58	-0.40831	-0.0394802								0.58	-0.65175	-0.0341639
0.581	-0.368024	0.0408657								0.581	1.68788	0.00517668
0.582	0.315143	0.0170336								0.582	0.355219	-0.00321126
0.583	-0.447971	0.134983								0.583	0.818917	0.0038664
0.584	0.0606524	0.126002								0.584	1.62996	0.103598
0.585	1.51837	-0.0003759								0.585	-0.0777136	-0.0213726
0.586	0.750161	-0.107851								0.586	0.568421	-0.242735
0.587	-1.4645	-0.198153								0.587	0.626598	-0.0032757
0.588	-1.46745	0.0792182								0.588	0.819089	0.213329
0.589	-0.162842	0.0107615								0.589	-0.454876	0.132628
0.59	0.392767	-0.0110515								0.59	-0.735707	0.0468049
0.591	0.53024	-0.023585								0.591	1.81102	-0.0517668
0.592	0.346585	-0.0425089								0.592	3.09786	-0.00994524
0.593	0.231176	-0.0175277								0.593	-0.785892	-0.0142949
0.594	-0.115677	0.0702826								0.594	-0.78297	-0.0761788
0.595	0.59125	0.181775								0.595	-0.187794	-0.0413168
0.596	1.56624	-0.192837								0.596	-2.70039	-0.161573
0.597	-0.91997	-0.128042								0.597	-0.941345	-0.183933
0.598	-2.20707	0.164558								0.598	-0.339381	0.134067
0.599	-0.23332	-0.0745786								0.599	-1.62873	0.253271
0.6	0.906124	-0.116422								0.6	-2.04989	0.0825369
0.601	0.766061	-0.0950705								0.601	0.913393	-0.083772
0.602	-0.762577	-0.0440447								0.602	1.83632	-0.00022554
0.603	-0.0608311	0.0351198								0.603	-0.0642726	0.0859737
0.604	-0.101742	-0.0390399								0.604	-0.873595	-0.07997
0.605	-0.298081	-0.0583397								0.605	-0.452606	0.0759533
0.606	0.811975	-0.179605								0.606	0.029309	-0.0444206
0.607	-2.24977	-0.0779402								0.607	-0.259084	-0.0986791
0.608	-1.734	0.244346								0.608	-0.00033808	0.185329
0.609	1.14203	0.282623								0.609	-0.643035	-0.189497
0.61	-0.124878	0.0687038								0.61	-1.72468	-0.407583
0.611	-1.8202	-0.00739986								0.611	0.77968	-0.0701752
0.612	-1.20528	0.0567072								0.612	2.22775	0.222232
0.613	0.389015	0.00938676								0.613	0.494725	0.0556762
0.614	-0.501209	0.0672109								0.614	-0.93899	0.113629
0.615	-0.505229	-0.0621524								0.615	-0.873766	0.214993
0.616	0.324165	-0.121609								0.616	0.44411	0.00156804
0.617	-1.26298	0.0524219								0.617	0.316241	0.0823221
0.618	-1.72748	0.129975								0.618	-0.100708	0.0895931
0.619	0.144619	0.0780476								0.619	0.271813	0.113651
0.62	1.81939	-0.321276								0.62	2.82765	-0.0455698
0.621	0.765346	-0.162904								0.621	1.09781	-0.0806681
0.622	-1.70354	0.218623								0.622	1.12101	0.237622
0.623	-0.692724	-0.0398132								0.623	-1.01771	0.148491
0.624	1.15177	-0.0876062								0.624	-0.247677	-0.0869403
0.625	1.16258	0.0244765								0.625	-1.14016	-0.0865751
0.626	1.44467	-0.0224896								0.626	0.493522	-0.0121899
0.627	0.847705	0.0303512								0.627	-0.123825	-0.076254
0.628	-0.0481468	0.113296								0.628	-0.976199	-0.106369
0.629	-0.714073	0.104114								0.629	-0.573343	-0.0311353
0.63	1.51658	-0.107572								0.63	-0.511471	-0.192278
0.631	1.34579	-0.216475								0.631	-0.626106	-0.244915
0.632	-1.3842	0.0711203								0.632	0.310827	0.126979
0.633	-0.0804829	0.194512								0.633	-0.489386	0.242327
0.634	-0.161323	-0.045892								0.634	-1.32621	0.00479004
0.635	1.17232	-0.053206								0.635	1.198	-0.0963593
0.636	0.517288	0.0636452								0.636	2.19002	-0.043744
0.637	-0.67468	-0.0373108								0.637	1.06575	0.0164859
0.638	0.688169	-0.0341532								0.638	0.0733929	-0.0195575
0.639	-0.786606	0.0125336								0.639	-0.223336	0.0127806
0.64	0.862533	-0.165815								0.64	0.368231	-0.0675439
0.641	1.84655	-0.178263								0.641	-0.0751862	-0.202728
0.642	-0.0440378	0.14572								0.642	-0.335651	0.110268
0.643	-1.63458	0.280733								0.643	-0.992784	0.291247
0.644	-0.684328	0.169123								0.644	-1.55247	0.0746537
0.645	2.02458	0.0171625								0.645	0.442993	-0.104532
0.646	0.219832	0.0851145								0.646	0.931353	-0.0963808
0.647	-0.78607	0.187263								0.647	-1.12495	0.0683279
0.648	0.361324	0.153775								0.648	-3.03594	0.0523468
0.649	-0.254937	0.244625								0.649	-3.98688	0.00023628
0.65	-0.323807	0.00828054								0.65	-1.68317	0.0467942
0.651	0.617333	-0.148652								0.651	-0.991581	0.0473741
0.652	0.261636	0.0203201								0.652	0.497389	0.150027
0.653	-1.74025	0.224434								0.653	0.583408	0.152927
0.654	-0.730688	0.119794								0.654	0.363075	-0.11437
0.655	1.40206	-0.218183								0.655	0.498076	-0.296725
0.656	1.05048	-0.0474923								0.656	-0.730086	-0.129675
0.657	0.202234	0.0316723								0.657	-1.25291	0.0745034
0.658	-0.18294	-0.00012888								0.658	-1.18201	-0.00265278
0.659	0.593751	0.0516809								0.659	1.14344	-0.109183
0.66	0.328274	-0.0202556								0.66	0.457774	-0.0588337
0.661	-0.335062	0.0228655								0.661	-1.52961	-0.0511009
0.662	-0.147835	0.0998283								0.662	-0.0733816	-0.0654281
0.663	-1.57804	0.168919								0.663	0.00739594	0.0516701
0.664	-1.58849	-0.031973								0.664	-0.0628977	-0.0483407
0.665	1.31497	-0.225229								0.665	2.2691	-0.152927
0.666	1.71765	-0.00629364								0.666	0.486905	0.16255
0.667	-0.266103	0.119257								0.667	-0.293629	0.286532
0.668	-0.989376	0.0107615								0.668	-1.35053	0.146021
0.669	-0.488793	-0.0514983								0.669	1.55936	0.0219955
0.67	0.113266	-0.0511761								0.67	2.31729	-0.0150897
0.671	-0.016168	-0.0629686								0.671	-0.557789	0.0588445
0.672	0.028495	-0.125712								0.672	-0.738851	0.00342606
0.673	-0.504782	0.00405972								0.673	0.344685	-0.0291269
0.674	-1.37509	0.0120181								0.674	-0.38807	-0.111256
0.675	0.714252	-0.227527								0.675	-0.695025	-0.181205
0.676	1.63172	0.110235								0.676	-0.159057	0.0681883
0.677	-0.298885	0.251574								0.677	-1.63127	0.129224
0.678	-1.43744	-0.0416068								0.678	-2.62767	-0.127774
0.679	-1.90032	0.00148212								0.679	-0.24585	-0.36661
0.68	-0.660031	0.0249812								0.68	1.21167	-0.373172
0.681	-0.369096	0.039738								0.681	-0.445989	-0.197541
0.682	-0.579369	0.0287617								0.682	-2.01866	-0.111105
0.683	0.802685	-0.0252175								0.683	-1.37691	0.0749867
0.684	1.24137	-0.105757								0.684	0.004732	0.0857374
0.685	2.30997	-0.200215								0.685	0.0416834	0.0582001
0.686	2.1533	0.0361401								0.686	0.0339494	0.0750726
0.687	-0.323807	0.203469								0.687	0.496272	-0.0784235
0.688	0.112283	0.0591989								0.688	3.32658	-0.143766
0.689	1.4528	-0.0911289								0.689	1.11491	-0.134905
0.69	0.739531	-0.118741								0.69	2.20953	0.15573
0.691	-0.759897	0.051015								0.691	0.67149	0.0700355
0.692	-0.67209	0.0659006								0.692	-1.59956	-0.178348
0.693	0.522647	-0.00917196								0.693	-1.08413	0.0036516
0.694	-0.446988	0.0417142								0.694	0.348466	0.0137472
0.695	-0.193212	0.0642037								0.695	0.595611	0.00496188
0.696	1.32917	0.135034								0.696	-0.157768	0.0254323
0.697	-0.287362	0.185082								0.697	-0.267591	0.0736764
0.698	-0.240019	-0.0386962								0.698	-0.0992476	-0.023875
0.699	3.17018	-0.0378048								0.699	-0.465238	-0.155966
0.7	1.98099	0.264376								0.7	0.287883	0.207712
0.701	-0.21608	0.100462								0.701	-0.330151	0.302438
0.702	-0.917647	-0.151337								0.702	-1.90162	-0.0568898
0.703	0.0270658	-0.0566105								0.703	-0.352751	-0.079519
0.704	1.09603	0.0324563								0.704	0.968133	0.0559017
0.705	-0.113176	-0.0458276								0.705	0.652327	-0.0356783
0.706	1.76366	-0.0342713								0.706	-0.273607	-0.0740416
0.707	0.200984	0.00591774								0.707	-1.19438	-0.00705618
0.708	-0.208219	-0.175406								0.708	-0.494542	-0.191054
0.709	2.88648	-0.168135								0.709	-0.555039	-0.315584
0.71	0.378118	0.177586								0.71	-0.567499	-0.0179036
0.711	-1.95839	0.195232								0.711	-0.30334	0.164258
0.712	-1.55597	-0.144539								0.712	-2.92009	-0.042917
0.713	0.179546	-0.145581								0.713	-1.47281	-0.23947
0.714	0.381512	0.0377941								0.714	1.30293	-0.159263
0.715	-0.893529	-0.0541296								0.715	1.58307	0.0134143
0.716	0.295044	-0.0669746								0.716	-0.111622	0.0180325
0.717	0.050112	-0.0213189								0.717	-3.26866	0.0170659
0.718	-0.767669	-0.0956075								0.718	0.250588	0.0748471
0.719	0.737119	0.13628								0.719	-0.335135	0.0661369
0.72	-0.146942	0.327387								0.72	-1.1442	0.152164
0.721	-2.20895	0.184749								0.721	-0.956924	0.28897
0.722	-0.822694	-0.17794								0.722	-0.855694	0.0967459
0.723	1.7005	-0.309602								0.723	1.08142	-0.187091
0.724	1.14409	-0.0291591								0.724	2.14124	-0.122672
0.725	-0.882274	-0.0762647								0.725	1.47749	0.0563743
0.726	-0.184012	-0.0511117								0.726	-1.14813	0.0872625
0.727	0.576779	0.0302653								0.727	-2.07054	-0.00689508
0.728	-0.250203	-0.0419612								0.728	0.198882	-0.0206208
0.729	0.0504693	0.087821								0.729	-0.220903	0.00041886
0.73	-0.34998	0.112104								0.73	-0.872709	-0.0453228
0.731	-1.41109	0.03817								0.731	-1.67172	0.0488026
0.732	-0.00384102	-0.170422								0.732	-1.45242	-0.0284395
0.733	1.87772	-0.106047								0.733	-0.215232	-0.224842
0.734	0.978121	0.179422								0.734	-1.11496	-0.0312641
0.735	-1.04261	0.104382								0.735	-0.456791	0.13382
0.736	-0.984821	-0.060681								0.736	-0.807314	0.0943509
0.737	0.399645	-0.0876169								0.737	0.0555449	-0.0213726
0.738	0.309247	-0.0139942								0.738	3.23112	-0.136452
0.739	-0.0463603	-0.0274729								0.739	-0.388044	-0.0489851
0.74	0.347032	-0.0303942								0.74	-0.344819	-0.0565461
0.741	0.0548462	-0.0827302								0.741	1.09345	-0.0581034
0.742	0.430463	-0.189754								0.742	0.115784	-0.0250886
0.743	1.28129	0.0868866								0.743	0.240044	-0.227151
0.744	-0.366684	0.281624								0.744	0.135033	-0.171249
0.745	-2.57125	0.0193857								0.745	-0.110479	0.175663
0.746	-0.911752	-0.189701								0.746	-1.37112	0.210676
0.747	1.01037	-0.113436								0.747	-1.24334	-0.0011277
0.748	0.134882	0.0177962								0.748	1.58147	-0.072989
0.749	-0.375884	-0.0498766								0.749	1.04593	0.0441414
0.75	-0.175526	-0.0140801								0.75	-1.69535	-0.0290624
0.751	-0.0146495	0.0705618								0.751	-1.18645	-0.13018
0.752	-0.1498	0.0587478								0.752	0.12601	-0.104532
0.753	0.176151	0.214145								0.753	-0.416574	-0.0918807
0.754	-0.449489	0.146547								0.754	-0.264386	0.15022
0.755	-1.82252	-0.0866503								0.755	0.0952462	0.282677
0.756	0.620817	0.00811944								0.756	-0.902872	0.199721
0.757	2.29497	0.221781								0.757	-0.651086	-0.128429
0.758	1.13793	0.039491								0.758	2.90676	-0.243712
0.759	1.22841	-0.156149								0.759	0.608269	0.0399206
0.76	0.68138	-0.0116636								0.76	-1.29997	-0.0125443
0.761	1.17544	-0.0148856								0.761	-1.77682	-0.0940072
0.762	1.55043	-0.0745893								0.762	-0.977892	-0.193868
0.763	-0.316393	-0.00952638								0.763	0.11312	-0.166459
0.764	-0.694511	-0.0890453								0.764	-0.208873	-0.0118355
0.765	-1.08388	-0.109881								0.765	-0.292744	-0.124283
0.766	0.142475	0.0867577								0.766	0.370749	-0.0420256
0.767	1.40483	0.234787								0.767	0.166055	-0.0858341
0.768	-1.79483	0.207583								0.768	1.255	0.0220063
0.769	-0.336224	-0.11857								0.769	1.23687	0.293911
0.77	2.68702	-0.108603								0.77	-1.1605	-0.0334336
0.771	1.08638	0.077328								0.771	-1.51773	-0.0280314
0.772	-0.154177	-0.0304157								0.772	0.111058	0.151724
0.773	-1.79304	0.142842								0.773	1.25552	0.029535
0.774	-0.564988	0.11451								0.774	0.45273	0.045065
0.775	0.149443	0.0441736								0.775	-0.393887	0.0319408
0.776	0.689508	0.253733								0.776	0.149728	0.00125658
0.777	2.334	0.164053								0.777	-0.254417	-0.156299
0.778	-0.562576	-0.0269467								0.778	-0.491336	-0.140329
0.779	-0.521397	-0.172506								0.779	-0.726364	0.212716
0.78	1.75249	0.0478682								0.78	-1.95092	0.145785
0.781	1.36222	0.274224								0.781	-1.04423	-0.196821
0.782	-0.196518	-0.0211793								0.782	1.343	-0.133219
0.783	-0.828232	-0.0421008								0.783	1.30373	0.0308131
0.784	-0.0573474	0.0511439								0.784	-0.724302	-0.0369993
0.785	-0.400538	-0.0645152								0.785	-1.30788	-0.0179788
0.786	0.181064	-0.120642								0.786	-0.325312	0.0269681
0.787	0.427336	-0.0296639								0.787	-0.128353	-0.097777
0.788	-1.28201	-0.182537								0.788	-0.189366	-0.0663088
0.789	-0.548909	-0.430932								0.789	0.200773	0.148491
0.79	2.04307	-0.051842								0.79	-1.49117	0.0910859
0.791	1.99456	0.0445603								0.791	-1.85063	-0.147406
0.792	-0.415456	0.0195898								0.792	0.192781	-0.207003
0.793	-1.40832	-0.0299216								0.793	0.00493004	-0.107153
0.794	-0.335062	-0.17561								0.794	-0.710552	0.0292021
0.795	-0.273159	-0.0308023								0.795	-2.9369	-0.0110407
0.796	-0.540334	-0.22191								0.796	0.725311	-0.021523
0.797	0.302369	-0.113114								0.797	0.76484	0.0614006
0.798	-1.06423	-0.193664								0.798	-0.769675	0.0358179
0.799	-1.82913	-0.319171								0.799	-0.126548	0.171915
0.8	1.1423	0.098228								0.8	-0.564723	0.169649
0.801	1.647	0.14615								0.801	-0.0691447	-0.129975
0.802	-0.766597	0.092321								0.802	0.786066	-0.174622
0.803	-1.52596	-0.0824725								0.803	0.0291633	0.0289443
0.804	-0.193302	-0.11524								0.804	-1.7604	0.17198
0.805	0.898532	0.102084								0.805	-1.00668	0.0716465
0.806	0.345335	-0.00862422								0.806	0.987494	-0.0341639
0.807	0.309962	-0.0343465								0.807	0.26866	0.0337773
0.808	0.601522	0.0412738								0.808	-0.961564	-0.0167329
0.809	0.329613	0.0040812								0.809	-1.43712	-0.0463431
0.81	1.17169	0.0767266								0.81	-0.479048	-0.075717
0.811	1.23618	0.181828								0.811	-1.37757	-0.228762
0.812	-1.07352	0.0746323								0.812	-0.212825	-0.115444
0.813	-1.87487	-0.167898								0.813	0.213749	0.182913
0.814	0.0020545	-0.165675								0.814	-2.10328	0.178005
0.815	1.09835	0.00650844								0.815	1.04412	-0.0754592
0.816	0.0114337	0.0695415								0.816	1.50172	-0.148395
0.817	-0.744712	-0.0101493								0.817	-1.41822	-0.0255934
0.818	-0.255383	-0.0324992								0.818	-1.04122	-0.00097734
0.819	-0.481825	0.00871014								0.819	0.511594	-0.00860274
0.82	-0.421441	-0.0371389								0.82	0.701335	0.0401569
0.821	0.317912	0.0393728								0.821	-0.449229	-0.171303
0.822	-0.931046	-0.0762433								0.822	-0.117697	-0.216228
0.823	-1.52256	-0.284664								0.823	0.519328	0.039158
0.824	1.03324	-0.0360757								0.824	-0.381943	0.0156804
0.825	1.80376	0.161154								0.825	-0.24041	-0.0737408
0.826	0.231355	0.112931								0.826	1.43684	-0.10203
0.827	-0.84047	-0.0023628								0.827	0.584294	0.105714
0.828	-0.634216	-0.089389								0.828	-2.15931	0.110654
0.829	0.236982	-0.0347654								0.829	-1.52211	-0.08113
0.83	-0.0121484	0.00044034								0.83	0.590481	-0.0007518
0.831	-0.00848598	-0.0289013								0.831	0.0956758	-0.0555151
0.832	-0.235821	-0.129041								0.832	-0.555357	0.00642252
0.833	-1.0009	-0.115949								0.833	-0.34671	0.113307
0.834	0.674323	0.0150038								0.834	-0.770534	0.0187091
0.835	1.76187	0.0799056								0.835	-0.777065	-0.204951
0.836	0.508802	-0.112512								0.836	0.232912	-0.110751
0.837	-0.906035	-0.292396								0.837	-0.717857	0.138482
0.838	-0.668338	0.0256042								0.838	-2.1221	0.0486415
0.839	1.072	0.0919129								0.839	0.0828717	-0.105112
0.84	0.323271	-0.0642574								0.84	1.50249	-0.164548
0.841	0.655386	0.0638386								0.841	0.68707	-0.0448073
0.842	1.58125	0.019289								0.842	-0.301681	-0.157105
0.843	-0.567132	-0.0560521								0.843	-0.753004	-0.0115348
0.844	0.0522558	0.122844								0.844	0.0350927	0.0417786
0.845	0.137384	0.126775								0.845	-0.221763	-0.247804
0.846	-2.94214	-0.189497								0.846	-0.225801	0.145559
0.847	-0.316036	-0.123639								0.847	-0.528459	0.20275
0.848	2.14365	-0.0673828								0.848	-1.74579	-0.162185
0.849	-0.183208	-0.0431533								0.849	0.0985116	-0.115068
0.85	-0.41099	0.119665								0.85	2.26292	0.0790034
0.851	-0.356322	-0.0925144								0.851	1.2856	0.102717
0.852	-0.0676199	0.0304801								0.852	-0.57873	-0.0410805
0.853	-0.318894	0.0799808								0.853	-0.804822	0.00035442
0.854	-0.552304	-0.0826765								0.854	0.214694	0.07997
0.855	0.364004	-0.0078402								0.855	0.0973945	-0.0326711
0.856	-1.20653	-0.159951								0.856	-0.181803	-0.0149823
0.857	-1.5875	-0.161948								0.857	0.106418	0.194641
0.858	1.49094	0.188766								0.858	0.225006	0.0880895
0.859	2.47299	0.0598648								0.859	0.600363	-0.254807
0.86	-0.0117911	-0.315649								0.86	0.303635	-0.175169
0.861	-0.769455	-0.195049								0.861	-1.75499	0.0888628
0.862	0.587677	-0.0550962								0.862	-3.21783	0.0270218
0.863	0.469588	0.0310171								0.863	-2.37715	-0.0543444
0.864	0.269854	0.127742								0.864	-0.721208	-0.0282677
0.865	0.626712	0.14906								0.865	0.159696	-0.0812374
0.866	-1.11425	0.110128								0.866	0.142338	-0.0820536
0.867	-1.48442	0.188616								0.867	1.30021	0.0441736
0.868	1.32471	0.170938								0.868	0.192093	-0.0746537
0.869	1.22073	-0.135603								0.869	-0.595659	-0.250156
0.87	-0.98098	-0.197734								0.87	0.420934	0.0254216
0.871	-1.42404	-0.0367523								0.871	-1.85244	0.202846
0.872	-0.820461	0.147235								0.872	-1.37688	0.100935
0.873	0.514072	0.0337236								0.873	1.34687	-0.0226399
0.874	0.2929	-0.0946194								0.874	1.61928	-0.0790464
0.875	-0.274589	0.0171733								0.875	0.152478	0.0194501
0.876	0.113534	-0.00900012								0.876	-1.32601	-0.0126517
0.877	-0.140599	0.00989154								0.877	-0.205693	-0.0131565
0.878	1.03806	0.0678124								0.878	0.212975	-0.0509828
0.879	1.67737	-0.114929								0.879	-0.809806	-0.203126
0.88	-0.54355	-0.199388								0.88	-0.342327	0.0273763
0.881	-2.50256	0.110976								0.881	-1.18198	0.297885
0.882	-1.16142	0.263237								0.882	-1.40455	0.175739
0.883	1.12908	0.0770595								0.883	1.00459	-0.0572657
0.884	0.551321	-0.0643541								0.884	3.11176	-0.0855226
0.885	-0.208041	-0.031973								0.885	1.0278	0.0418967
0.886	0.385353	0.0369671								0.886	-1.0017	0.0272366
0.887	0.47584	-0.0084846								0.887	-0.604682	-0.00765762
0.888	0.190265	-0.00443562								0.888	-0.266964	0.0283643
0.889	0.633412	-0.0901838								0.889	-0.226059	0.0431855
0.89	0.0293883	-0.176104								0.89	0.0833014	0.0900979
0.891	-1.64548	0.0845453								0.891	-0.77887	0.0530126
0.892	-0.21733	0.227849								0.892	0.463471	-0.204275
0.893	1.48362	0.0746645								0.893	0.408818	-0.387102
0.894	1.01742	-0.109516								0.894	0.297963	-0.282032
0.895	-0.0396608	-0.129707								0.895	-0.547451	-0.0750726
0.896	-0.591339	0.0512513								0.896	-2.95722	0.0350231
0.897	0.241002	0.0452261								0.897	1.18927	0.0328537
0.898	-0.231801	-0.0174955								0.898	0.49372	0.177564
0.899	-0.656011	0.0387499								0.899	-1.39518	0.0390721
0.9	-0.614296	0.0430244								0.9	-0.0757615	-0.0593815
0.901	-1.77062	0.14528								0.901	0.0759263	0.0676727
0.902	-0.517288	0.16008								0.902	-0.46683	-0.216454
0.903	1.80707	-0.101332								0.903	-0.10694	-0.157019
0.904	1.39965	-0.240458								0.904	0.432379	0.183396
0.905	-0.312999	-0.0483837								0.905	-0.48479	0.217442
0.906	-1.0319	0.119235								0.906	-1.62478	0.034121
0.907	-1.38639	0.039244								0.907	0.176984	-0.150661
0.908	-0.87902	0.048867								0.908	1.67747	-0.0106433
0.909	-1.85178	0.147503								0.909	0.641025	0.0416819
0.91	-2.05875	0.0943187								0.91	-0.643509	-0.0861455
0.911	0.423712	0.10145								0.911	-0.612831	-0.0277199
0.912	1.55101	0.0988295								0.912	-0.130228	-0.13266
0.913	1.89706	-0.0271507								0.913	-0.614893	-0.160477
0.914	-0.857225	-0.0179465								0.914	-0.341281	0.140619
0.915	-0.908766	0.258018								0.915	-0.675992	0.278993
0.916	0.794683	0.26937								0.916	-1.98519	0.143519
0.917	-0.510997	-0.125261								0.917	-0.763644	-0.110128
0.918	-0.107332	-0.0376115								0.918	1.48945	-0.0605092
0.919	0.161897	0.118387								0.919	1.42508	-0.018301
0.92	-1.07938	-0.0752552								0.92	-0.619018	-0.0131887
0.921	-0.965577	-0.0127162								0.921	-1.37033	0.0254753
0.922	1.09321	0.0227258								0.922	-0.21281	-0.0822791
0.923	1.644	-0.0342284								0.923	-0.00407778	0.072989
0.924	-0.790052	0.0176566								0.924	-0.377545	0.0661584
0.925	-1.69385	0.0404683								0.925	-0.0844256	0.0523038
0.926	-0.23221	0.0552143								0.926	-0.990938	-0.0533563
0.927	0.672485	-0.10711								0.927	-1.14321	-0.181431
0.928	0.017278	-0.150145								0.928	1.16754	0.163699
0.929	-0.0934864	0.0185587								0.929	1.09759	0.0767695
0.93	0.609778	0.0970466								0.93	-0.710623	-0.159306
0.931	0.444614	0.152938								0.931	-1.25828	0.00559554
0.932	1.10366	0.00063366								0.932	-1.54014	0.0297391
0.933	1.59889	0.0876384								0.933	-0.434003	-0.0380948
0.934	-0.431675	0.0808722								0.934	-0.872436	0.00688434
0.935	-2.06143	0.110729								0.935	-1.41846	0.0742886
0.936	-0.634356	0.30493								0.936	0.221154	-0.0403394
0.937	1.10804	-0.0757814								0.937	0.14854	-0.182816
0.938	0.755023	0.182806								0.938	2.17038	0.0423693
0.939	-0.0184524	0.279229								0.939	1.55837	0.2299
0.94	0.228088	-0.214671								0.94	-1.72283	0.100365
0.941	0.442738	-0.0736657								0.941	-1.35255	-0.0601762
0.942	0.0035218	-0.0182365								0.942	-0.874842	-0.056342
0.943	0.924921	-0.0594352								0.943	0.818822	0.0039738
0.944	0.780659	-0.0150038								0.944	-0.317134	-0.0565998
0.945	-1.83159	0.0277629								0.945	-1.2722	-0.0224036
0.946	-1.43517	-0.0192246								0.946	0.594879	-0.0642359
0.947	0.799775	-0.227709								0.947	-0.602863	-0.22786
0.948	1.57343	-0.0179251								0.948	-0.423262	-0.0751907
0.949	0.738319	0.199377								0.949	0.318946	0.206401
0.95	-0.11814	-0.0226829								0.95	-0.969025	0.198357
0.951	0.597719	-0.215648								0.951	-1.58775	-0.0571153
0.952	0.628626	-0.113833								0.952	0.161001	-0.151015
0.953	0.573065	0.0572227								0.953	1.88414	-0.00634734
0.954	0.222639	-0.0129954								0.954	0.373514	0.0197401
0.955	-0.910731	-0.0141553								0.955	-0.880256	-0.0269359
0.956	0.268642	0.0398239								0.956	-0.28783	0.00969822
0.957	2.88098	-0.0105359								0.957	-0.0264205	-0.103598
0.958	2.01747	0.136914								0.958	-0.283448	-0.122629
0.959	-0.533864	0.166631								0.959	-0.144321	0.166169
0.96	-0.441144	-0.102696								0.96	-0.976072	0.157427
0.961	-0.368432	-0.241661								0.961	-1.53378	-0.0685642
0.962	0.346356	-0.0720332								0.962	0.670672	-0.13701
0.963	0.419246	0.138933								0.963	1.2466	-0.172237
0.964	-0.848114	0.0767158								0.964	-0.53953	-0.0339921
0.965	-0.162982	-0.0374611								0.965	-1.49528	-0.0887876
0.966	-0.315194	0.0177425								0.966	-0.782464	-0.15703
0.967	1.18039	0.0291161								0.967	-0.0737699	0.0478897
0.968	0.458871	-0.00437118								0.968	-0.495961	0.0388144
0.969	-2.88461	0.0440233								0.969	0.46701	0.291505
0.97	-1.62323	-0.103308								0.97	0.0971519	0.215015
0.971	0.0738757	-0.182269								0.971	0.85139	-0.195071
0.972	-0.741851	0.174128								0.972	2.65952	-0.148792
0.973	-1.23913	0.2418								0.973	0.630971	-0.0890883
0.974	0.0227812	-0.0139835								0.974	-0.309486	0.122586
0.975	-0.380884	-0.0953497								0.975	-2.95852	-0.0193857
0.976	0.585	-0.0573194								0.976	0.875366	-0.13875
0.977	2.12498	0.0157341								0.977	1.33219	0.0945979
0.978	0.282631	0.0200086								0.978	-1.44441	-0.0550962
0.979	-1.31381	0.0341854								0.979	-0.645228	-0.0326496
0.98	-2.78215	0.0495973								0.98	-0.019374	0.0601118
0.981	0.0159924	0.0830309								0.981	-0.899677	-0.100859
0.982	1.49398	0.217474								0.982	-0.50275	-0.178187
0.983	-0.804468	0.052046								0.983	-0.217193	0.0403717
0.984	-0.181508	-0.175706								0.984	-1.33906	0.25573
0.985	-0.336935	-0.0657395								0.985	-1.71201	0.0669317
0.986	-0.677536	0.0908067								0.986	1.40472	-0.0897649
0.987	-0.204107	0.223274								0.987	2.07801	-0.0157234
0.988	-0.0596669	0.132263								0.988	-0.761496	0.0169477
0.989	-1.44744	0.0283214								0.989	-0.90406	-0.0151756
0.99	-2.51194	-0.00093438								0.99	0.356156	0.00221244
0.991	0.461819	-0.0951671								0.991	0.0751529	-0.10174
0.992	1.70238	0.0118462								0.992	-0.326157	-0.171443
0.993	0.0940634	-0.0769951								0.993	0.142954	0.104071
0.994	-0.6452	-0.271174								0.994	-0.319798	0.17605
0.995	-0.39866	0.0637634								0.995	-0.299259	-0.0471808
0.996	0.322024	0.165074								0.996	1.46951	-0.166631
0.997	-0.0453747	-0.119891								0.997	0.301674	-0.0775428
0.998	-0.000890267	-0.076007								0.998	-2.29764	0.01103
0.999	-0.422063	0.144711								0.999	-1.69834	-0.0417356
1	-1.51434	0.145119								1	-0.274167	0.0786168
1.001	0.347214	0.101192								1.001	0.0528102	0.0323918
1.002	1.97286	0.186038								1.002	-0.313954	0.126657
1.003	0.402596	-0.0776072								1.003	-0.904145	0.352637
1.004	-1.58259	-0.244045								1.004	-0.881201	0.0991087
1.005	-1.23922	-0.108377								1.005	-1.42172	-0.0184298
1.006	0.303444	0.20058								1.006	-0.0704185	-0.0528945
1.007	-0.0941468	0.174396								1.007	0.638705	0.129653
1.008	-0.357838	-0.0530663								1.008	-1.6192	0.186747
1.009	0.162845	0.100602								1.009	0.570474	-0.160273
1.01	-0.148904	-0.0669854								1.01	1.00186	-0.060391
1.011	0.829128	-0.0421008								1.011	0.150345	0.0178284
1.012	1.18456	0.0495221								1.012	0.310783	-0.0921922
1.013	-1.04279	-0.0909248								1.013	-1.78711	-0.0425841
1.014	-2.26477	0.0811407								1.014	-0.122322	-0.00689508
1.015	-0.691471	0.15268								1.015	-0.469322	-0.147106
1.016	0.821625	0.174525								1.016	-0.937745	-0.193717
1.017	0.342926	0.0163892								1.017	-0.297283	0.195812
1.018	-0.312906	-0.0742134								1.018	-2.00117	0.27996
1.019	-0.0610961	0.269885								1.019	0.370421	-0.0749222
1.02	-0.0207207	0.0911182								1.02	2.12458	-0.0927399
1.021	-0.298436	-0.167813								1.021	0.752653	0.0647622
1.022	0.467447	0.0311997								1.022	-0.838234	0.0296424
1.023	-0.335417	0.0186661								1.023	-1.35925	-0.0205134
1.024	-1.99867	-0.0386855								1.024	0.199327	0.0381163
1.025	-0.020274	0.0144453								1.025	-0.0972297	-0.0197186
1.026	1.71051	-0.0661691								1.026	-0.602003	-0.0171518
1.027	1.19072	-0.204908								1.027	-0.0445525	0.20391
1.028	-0.264045	-0.0974333								1.028	-0.682179	0.057953
1.029	-0.926309	0.230427								1.029	-0.239708	-0.26691
1.03	-0.0215246	0.213049								1.03	1.07104	-0.19201
1.031	-0.699421	-0.104683								1.031	0.0981831	-0.0140157
1.032	-0.0582376	-0.118215								1.032	-2.02532	0.02685
1.033	-0.271995	0.0196864								1.033	-1.43161	-0.0189883
1.034	-2.21234	-0.00728172								1.034	0.0720593	-0.0927506
1.035	0.0927235	-0.0205778								1.035	0.235677	-0.0898831
1.036	0.516665	0.0274192								1.036	3.04937	-0.157438
1.037	-2.1432	-0.00643326								1.037	-0.00055451	0.0114488
1.038	-3.05397	0.0256364								1.038	0.276839	0.100075
1.039	-2.38634	0.187617								1.039	-0.144407	-0.182118
1.04	-0.80286	0.0438192								1.04	0.910942	0.0915478
1.041	-1.08897	-0.23047								1.041	0.896844	0.145463
1.042	-1.1406	-0.1595								1.042	-1.5881	0.0390399
1.043	-1.95642	0.0124691								1.043	0.0124166	0.0590915
1.044	-1.98974	0.100183								1.044	0.784701	-0.203104
1.045	0.71881	0.0367201								1.045	0.955365	0.00496188
1.046	0.318361	-0.00498336								1.046	0.932851	-0.0384062
1.047	0.334351	0.0570079								1.047	-1.43109	-0.09695
1.048	-0.762932	0.0313071								1.048	0.473364	-0.0169048
1.049	-0.546494	0.133498								1.049	-0.514356	-0.229857
1.05	1.06468	0.107411								1.05	-1.1604	0.066545
1.051	-1.78268	-0.1923								1.051	-0.0127619	0.285781
1.052	-0.802682	-0.213801								1.052	-2.70317	0.114317
1.053	-0.518625	0.0360864								1.053	-0.153951	-0.0845131
1.054	-0.930418	0.170669								1.054	1.17389	-0.14963
1.055	0.507107	0.0185158								1.055	-1.44356	0.0451617
1.056	-0.521483	-0.0866181								1.056	-1.81917	0.00809796
1.057	-0.813401	0.0054237								1.057	-0.578806	-0.0549888
1.058	-1.6695	-0.0428633								1.058	0.601835	0.0146816
1.059	0.787502	-0.0649018								1.059	-0.471991	-0.0650092
1.06	2.29524	-0.113275								1.06	-0.279671	-0.00970896
1.061	-1.17392	-0.213243								1.061	0.236016	0.154108
1.062	-1.31631	-0.0104715								1.062	-0.425243	0.0325207
1.063	-0.175791	0.208055								1.063	0.615756	-0.232875
1.064	-0.290754	0.162829								1.064	1.57013	-0.158673
1.065	-0.289235	-0.0103534								1.065	-0.0321829	0.0292558
1.066	0.0129553	-0.0980884								1.066	-2.12234	0.0497047
1.067	-0.838055	-0.0293524								1.067	-0.860582	0.0264204
1.068	-1.76356	0.0089142								1.068	1.26851	0.0201805
1.069	0.65128	-0.0715284								1.069	0.598483	0.0548492
1.07	1.83298	0.0367093								1.07	0.0187757	0.0022017
1.071	-0.0515382	0.210096								1.071	0.479895	0.1341
1.072	-1.44654	0.275846								1.072	-0.000215649	0.124401
1.073	-0.811525	0.372291								1.073	-0.591352	-0.186167
1.074	0.746144	0.275588								1.074	-0.747579	0.0138653
1.075	0.283881	-0.0663732								1.075	-1.69998	0.110386
1.076	-0.0256336	-0.0981958								1.076	-2.87418	0.131715
1.077	0.389822	0.133563								1.077	-0.353316	0.128901
1.078	0.10773	-0.165353								1.078	1.74346	-0.166545
1.079	0.715237	-0.125486								1.079	0.233524	0.0714747
1.08	1.38286	0.109924								1.08	0.469497	-0.0519709
1.081	0.372493	-0.0749008								1.081	-0.422923	-0.132714
1.082	-1.87567	0.0977877								1.082	-0.42086	0.0107185
1.083	-2.02725	-0.0347224								1.083	0.302528	-0.325529
1.084	-0.414738	-0.308614								1.084	-1.00254	-0.0069273
1.085	0.0270688	-0.137794								1.085	-0.949781	0.159027
1.086	-0.504868	0.0465579								1.086	-1.8477	-0.168102
1.087	-0.782673	0.136677								1.087	0.237734	-0.215047
1.088	-0.501206	0.0229084								1.088	2.53835	-0.0600259
1.089	-0.201159	-0.164795								1.089	0.567289	0.087531
1.09	0.807154	-0.12845								1.09	-0.623577	-0.046676
1.091	0.89255	-0.0683923								1.091	-0.868058	-0.0226399
1.092	-1.41474	-0.0955108								1.092	0.145699	0.0418108
1.093	-2.185	-0.0157234								1.093	0.515815	-0.0408335
1.094	-0.38669	-0.0622598								1.094	-0.0833993	0.0892709
1.095	0.780088	-0.1238								1.095	0.324613	0.208549
1.096	0.427965	0.143368								1.096	0.168558	0.00829128
1.097	-0.376864	0.164247								1.097	0.755398	-0.252938
1.098	0.0383239	-0.191505								1.098	1.64911	-0.0952423
1.099	0.0234064	-0.0934595								1.099	-0.793812	0.170852
1.1	-0.445466	0.198293								1.1	-2.39887	0.0871121
1.101	0.919884	0.0347654								1.101	-0.662849	0.0146601
1.102	0.366508	-0.0388358								1.102	0.856713	0.0722909
1.103	-1.60215	0.0934595								1.103	0.0297751	0.0122866
1.104	-0.444037	0.00410268								1.104	-0.228455	-0.0615939
1.105	1.2152	-0.0111696								1.105	-0.211698	-0.0811192
1.106	1.26906	0.174095								1.106	-0.333981	-0.200151
1.107	3.11855	0.108216								1.107	-0.665857	-0.346902
1.108	-0.96588	-0.158726								1.108	0.365002	-0.0318441
1.109	-0.608844	-0.188358								1.109	-0.160739	0.230212
1.11	-1.23457	0.0262378								1.11	-2.0719	0.0414994
1.111	-1.28969	0.186919								1.111	-0.666716	0.0709914
1.112	-2.31354	0.0218774								1.112	0.757288	-0.0405435
1.113	-3.56786	-0.0980669								1.113	0.860495	-0.0402857
1.114	-2.41171	0.0152508								1.114	0.123099	0.0501236
1.115	-1.34168	-0.0311138								1.115	-0.660443	-0.112985
1.116	0.281916	-0.0337666								1.116	0.364142	-0.10639
1.117	-1.58107	-0.00759318								1.117	0.277092	-0.218613
1.118	-0.945425	-0.17823								1.118	-0.271594	0.0420256
1.119	1.92052	-0.103501								1.119	-0.481272	0.329557
1.12	0.788485	0.195092								1.12	-1.11916	0.0832135
1.121	-0.0721724	0.17823								1.121	-0.0341594	-0.0656214
1.122	-0.445198	-0.0492107								1.122	1.5135	-0.0961767
1.123	-0.36945	-0.133788								1.123	0.956139	0.0305231
1.124	-1.35606	-0.0398776								1.124	-0.516762	0.0767803
1.125	0.743911	0.0128987								1.125	-1.1873	0.00189024
1.126	1.35276	0.0077328								1.126	-1.36793	0.0528838
1.127	-1.89818	0.0506284								1.127	0.357268	0.0333799
1.128	-0.639393	0.0286543								1.128	0.876736	0.106723
1.129	1.07951	0.0947161								1.129	-0.71312	0.218419
1.13	0.233144	0.19884								1.13	0.0266815	-0.0868973
1.131	-0.326395	-0.0181184								1.131	0.0516882	-0.361218
1.132	0.0881681	-0.247074								1.132	0.991801	-0.0705296
1.133	-0.291021	-0.0984643								1.133	0.796646	0.119386
1.134	-0.322911	0.0807004								1.134	-2.02429	0.0160348
1.135	1.02332	0.025733								1.135	0.528705	-0.0162389
1.136	0.665036	-0.0595748								1.136	2.91026	-0.0141446
1.137	-1.21439	-0.0110944								1.137	-0.828271	-0.0294276
1.138	-2.2461	-0.0112663								1.138	-0.149482	-0.0709055
1.139	-0.61331	-0.146837								1.139	0.532143	0.0579316
1.14	1.1566	-0.0931373								1.14	-0.504559	-0.00777576
1.141	-0.459401	-0.209838								1.141	-0.200956	-0.246633
1.142	-0.907014	-0.273129								1.142	0.60828	-0.0710129
1.143	0.0549387	0.134841								1.143	-0.141748	0.10696
1.144	-0.735151	0.0335625								1.144	-1.73341	0.119858
1.145	-0.540241	-0.0303942								1.145	-0.432118	0.0276985
1.146	0.178655	-0.0885835								1.146	1.03442	-0.0702289
1.147	-1.14301	-0.263989								1.147	-0.627273	0.0578242
1.148	-1.65012	0.0108259								1.148	-3.20182	0.0469445
1.149	1.03109	-0.245538								1.149	-0.502927	-0.0216304
1.15	2.06326	-0.180185								1.15	-0.722831	-0.047836
1.151	0.633058	0.0302331								1.151	0.779717	-0.127559
1.152	-0.471639	-0.0320589								1.152	0.830847	0.00804426
1.153	-0.585172	0.298046								1.153	-0.829216	0.201472
1.154	0.164899	0.0335088								1.154	-0.913259	0.131812
1.155	-0.197408	-0.14978								1.155	0.0445557	-0.0522716
1.156	-0.157211	0.19491								1.156	2.27899	-0.136076
1.157	-0.888792	0.179895								1.157	-1.69001	-0.158651
1.158	-1.78045	-0.108442								1.158	-2.19891	0.056965
1.159	0.855748	-0.104489								1.159	-0.111156	0.121888
1.16	1.65048	0.0639782								1.16	0.237906	-0.0768125
1.161	-0.26476	-0.0766943								1.161	0.0714529	0.0156482
1.162	-1.42216	-0.0751263								1.162	-0.146818	0.0187735
1.163	-1.39545	0.0416712								1.163	0.00115929	0.136269
1.164	-0.072351	0.0176136								1.164	3.07437	0.111879
1.165	-0.409914	-0.0475997								1.165	0.897704	-0.240683
1.166	-0.553015	0.0832457								1.166	3.28111	0.0783913
1.167	-0.0570762	0.354936								1.167	-1.22881	0.251058
1.168	-0.742744	0.107131								1.168	-1.35908	-0.0912041
1.169	0.327205	-0.0500377								1.169	0.503784	-0.00636882
1.17	1.21305	0.126442								1.17	1.58431	0.0788209
1.171	-0.47941	-0.00239502								1.171	0.407969	-0.0507465
1.172	-2.47567	-0.00094512								1.172	-0.457382	-0.0128021
1.173	-1.73221	0.0706155								1.173	2.62282	0.0883365
1.174	0.565795	-0.130792								1.174	-0.197519	-0.00540222
1.175	0.692191	-0.162647								1.175	-0.48617	-0.204329
1.176	0.0657472	0.124552								1.176	-0.644116	-0.0416927
1.177	0.227963	0.141865								1.177	-1.61568	0.141596
1.178	0.116752	-0.184782								1.178	-0.427477	-0.0660832
1.179	-0.0545751	-0.150274								1.179	1.05591	-0.137891
1.18	0.697908	0.121265								1.18	-0.0458463	-0.0505424
1.181	-0.0132171	0.0932447								1.181	-1.38985	-0.0780261
1.182	-2.01877	-0.0038127								1.182	-1.34783	0.109763
1.183	-0.317194	0.0570938								1.183	-0.387604	0.116153
1.184	1.41466	0.0122436								1.184	-0.467866	-0.0913222
1.185	0.267714	-0.0104822								1.185	-0.52441	-0.101826
1.186	-0.691024	0.175191								1.186	0.308887	0.0178821
1.187	-2.22895	0.165299								1.187	-0.0896724	0.11103
1.188	-0.544618	-0.132865								1.188	-0.0805635	-0.198905
1.189	0.611709	-0.298067								1.189	2.52096	-0.262507
1.19	-0.770881	-0.0608743								1.19	0.412179	-0.00157878
1.191	0.555433	0.17431								1.191	-1.78763	0.0420471
1.192	-1.84699	0.0351842								1.192	-3.98422	0.0212437
1.193	-1.62788	-0.0494899								1.193	-0.0742903	-0.00603588
1.194	0.884689	-0.00213726								1.194	0.435639	0.0124584
1.195	-0.303974	-0.0306305								1.195	0.0774683	0.0216089
1.196	-0.69817	-0.0239072								1.196	-0.270133	0.124509
1.197	-1.86352	-0.0444206								1.197	0.17062	0.113683
1.198	-0.245822	-0.169037								1.198	2.81023	-0.141263
1.199	0.12631	-0.0971326								1.199	0.126193	-0.157545
1.2	-3.0908	0.217936								1.2	0.114763	0.0752767
1.201	0.117199	0.2521								1.201	-2.39327	0.210321
1.202	-1.21519	0.058576								1.202	-1.1884	0.0633016
1.203	-0.568379	-0.0702933								1.203	-0.282747	-0.0448502
1.204	1.49237	-0.0476856								1.204	0.947735	0.0408335
1.205	0.70559	0.0475567								1.205	-0.126004	-0.0123725
1.206	-1.34721	-0.0196864								1.206	-1.41922	-0.0484481
1.207	-0.717643	0.00345828								1.207	1.20047	-0.0681883
1.208	1.58063	-0.0189131								1.208	-0.252412	-0.189615
1.209	-0.132468	-0.0667384								1.209	-0.244506	-0.0411127
1.21	-1.11961	0.106852								1.21	0.26422	0.144281
1.211	0.0612809	0.0540222								1.211	-1.88756	0.00658362
1.212	-0.859046	-0.196596								1.212	-0.779013	-0.16139
1.213	-0.635016	-0.285415								1.213	1.23707	-0.156138
1.214	0.626894	-0.268962								1.214	1.0958	-0.0361294
1.215	-0.388298	-0.135958								1.215	-1.01258	-0.0461605
1.216	-2.14597	0.0259371								1.216	-0.997112	-0.0532274
1.217	-0.966416	-0.0191924								1.217	0.661577	0.0509183
1.218	1.14141	0.045398								1.218	-1.04695	0.00110622
1.219	0.898892	0.0514768								1.219	-0.517603	0.00224466
1.22	-0.842521	0.123005								1.22	0.79718	0.163495
1.221	-0.764897	0.205682								1.221	-0.309214	0.0638278
1.222	0.208222	-0.155784								1.222	1.80578	-0.211105
1.223	-0.686915	-0.272721								1.223	1.94852	-0.165428
1.224	-0.344796	-0.0622061								1.224	0.657366	0.00302868
1.225	-0.32568	0.112888								1.225	-1.01206	0.0667598
1.226	-1.68451	-0.0502417								1.226	-2.18188	0.0219955
1.227	-0.580081	-0.0890453								1.227	0.559832	-0.0214478
1.228	1.7206	0.004833								1.228	-0.284723	0.0336377
1.229	1.96705	-0.0800989								1.229	-1.02951	-0.0889487
1.23	-0.0524313	0.025733								1.23	0.284243	0.0280851
1.231	-1.18044	-0.0112985								1.231	-0.532298	0.0266567
1.232	-0.322286	-0.0933413								1.232	-0.0330239	-0.294297
1.233	-0.0280452	-0.113522								1.233	0.959852	-0.143712
1.234	-0.30585	0.127946								1.234	0.528981	-0.0305231
1.235	-0.115049	0.240834								1.235	-1.18015	0.123263
1.236	-0.553372	-0.141091								1.236	-1.41561	-0.0109333
1.237	-0.583386	-0.107797								1.237	0.848138	-0.17256
1.238	1.37768	0.122522								1.238	1.47468	0.154849
1.239	1.15133	-0.0133498								1.239	-0.078053	-0.0267319
1.24	-1.58178	-0.0285254								1.24	-0.41053	-0.0257438
1.241	-2.94183	0.0692945								1.241	0.230019	0.037837
1.242	-0.418579	-0.17314								1.242	-0.189251	-0.231093
1.243	0.564008	-0.126356								1.243	-0.321073	-0.0925466
1.244	-0.0803904	0.275481								1.244	0.00968511	0.159425
1.245	-0.577758	0.106186								1.245	-1.16193	0.141768
1.246	0.0879894	-0.261315								1.246	-1.86513	-0.121738
1.247	-0.346672	-0.188809								1.247	0.447259	-0.119805
1.248	0.528457	-0.035485								1.248	1.77184	0.0874988
1.249	0.532208	-0.0771025								1.249	0.889301	-0.126034
1.25	-1.84664	-0.0593063								1.25	0.013638	-0.0598755
1.251	-1.71944	-0.0109978								1.251	-0.60388	0.104446
1.252	0.565884	-0.0288047								1.252	-0.16433	-0.033831
1.253	1.83851	0.00801204								1.253	-0.0516714	0.230502
1.254	1.47674	0.0987436								1.254	-0.0722095	0.248341
1.255	0.716756	0.139652								1.255	-0.583686	0.0869725
1.256	0.791969	-0.0809474								1.256	-1.12223	-0.121673
1.257	0.899785	-0.173494								1.257	1.25452	-0.267877
1.258	-0.731846	0.138525								1.258	1.95599	0.0747826
1.259	-0.681377	0.205703								1.259	0.0320278	-0.0307701
1.26	-1.26968	-0.0732898								1.26	-1.2281	-0.123854
1.261	-0.736312	-0.0241972								1.261	-1.67771	0.0403394
1.262	3.29883	0.0838794								1.262	0.101806	-0.061712
1.263	1.63155	-0.0795297								1.263	3.1165	0.00068736
1.264	0.167222	-0.0228869								1.264	-0.749709	0.124777
1.265	-0.0810156	0.0753626								1.265	0.233542	0.070927
1.266	-0.783744	-0.124605								1.266	0.181037	-0.142681
1.267	-0.714159	-0.183998								1.267	1.04596	-0.172108
1.268	-1.44437	0.169928								1.268	1.53303	0.110815
1.269	-0.422123	0.277264								1.269	-0.478847	0.189121
1.27	-0.437934	-0.00337236								1.27	-2.02067	-0.0049404
1.271	-0.578087	-0.114628								1.271	-0.934295	-0.0464935
1.272	1.31661	-0.0439803								1.272	1.02714	0.0335625
1.273	0.0959682	-0.00067662								1.273	0.867903	-0.018838
1.274	-2.47895	-0.0363979								1.274	-0.115348	-0.0353131
1.275	0.0237927	-0.0115348								1.275	0.00169329	0.00602514
1.276	2.01112	-0.057953								1.276	-0.384922	-0.140404
1.277	1.02237	-0.0651166								1.277	-0.986714	-0.228289
1.278	0.961271	0.185394								1.278	-0.452379	0.0607132
1.279	0.182347	0.149329								1.279	-1.62537	0.22626
1.28	0.184401	-0.116228								1.28	-2.94763	0.11596
1.281	-0.0350732	-0.0574697								1.281	-0.798692	0.00651918
1.282	0.367877	0.0391043								1.282	0.392089	-0.0706585
1.283	0.175915	0.0743315								1.283	0.505092	-0.0157234
1.284	-1.9672	0.0442703								1.284	0.535512	-0.00164322
1.285	0.720001	-0.155773								1.285	-0.0266648	-0.00421008
1.286	2.46668	0.0358179								1.286	1.64045	-0.0681346
1.287	-0.775587	0.0933306								1.287	-0.0381799	-0.135442
1.288	-1.4969	0.0931695								1.288	-1.60226	0.161605
1.289	0.251842	0.350124								1.289	-0.979839	0.249275
1.29	-0.372637	0.0135431								1.29	-2.0522	0.00881754
1.291	-1.20221	-0.10333								1.291	0.322741	-0.148674
1.292	-0.0818801	0.036473								1.292	1.19746	-0.204865
1.293	-1.23285	0.0660725								1.293	0.229589	0.0175384
1.294	-2.33674	0.0874343								1.294	-0.31712	0.019375
1.295	-0.179246	-0.102567								1.295	0.144171	-0.0888842
1.296	1.37003	-0.00616476								1.296	0.949368	0.0340028
1.297	0.437819	-0.00267426								1.297	-0.744553	0.0274407
1.298	-1.46425	-0.0882828								1.298	-0.158831	0.135539
1.299	-1.46291	0.0113737								1.299	-0.242702	0.196413
1.3	0.295117	-0.178767								1.3	-0.214687	-0.0550318
1.301	0.0631371	-0.102535								1.301	1.25022	-0.247729
1.302	-0.226458	0.23439								1.302	1.08738	-0.111954
1.303	0.539692	0.0496295								1.303	0.261642	0.133187
1.304	0.266533	-0.152648								1.304	-2.12301	0.113286
1.305	1.06055	-0.217732								1.305	-1.22853	-0.00960156
1.306	1.35256	-0.110171								1.306	1.41633	0.00502632
1.307	-0.951072	0.0273011								1.307	0.179576	-0.0432929
1.308	-2.10999	-0.0462464								1.308	-0.451176	-0.118505
1.309	-1.13214	0.0897112								1.309	0.217644	-0.0517238
1.31	0.585784	0.0014499								1.31	-0.0741001	-0.198325
1.311	0.721917	-0.0657503								1.311	-0.147144	-0.363581
1.312	-0.409309	0.239642								1.312	2.78343	-0.095006
1.313	-0.180902	0.111116								1.313	0.48189	0.0538181
1.314	-0.117927	-0.244442								1.314	-1.39739	0.0679412
1.315	-0.50328	-0.0171625								1.315	-0.723929	0.0717432
1.316	-0.342672	0.265568								1.316	1.18654	0.00148212
1.317	-1.28051	0.0143057								1.317	1.12948	0.209838
1.318	-1.23147	-0.0670928								1.318	-0.209102	4.296e-05
1.319	1.37185	0.0865966								1.319	-0.59606	-0.195436
1.32	1.71576	-0.0341962								1.32	0.0625342	-0.117646
1.321	-0.160178	-0.0355387								1.321	-0.222851	-0.25167
1.322	-0.90498	0.108979								1.322	-0.231272	0.045151
1.323	0.0082909	-0.112029								1.323	-0.383375	0.154473
1.324	0.593288	-0.262475								1.324	-1.66267	0.0335088
1.325	0.72558	-0.0758996								1.325	-0.865204	-0.0348191
1.326	1.21741	0.0579101								1.326	1.60968	0.0228332
1.327	0.883062	0.058039								1.327	1.42905	0.123467
1.328	1.08074	-0.150521								1.328	-0.554898	-0.0882398
1.329	0.90048	-0.0947053								1.329	-1.26316	-0.015036
1.33	0.499853	0.0153797								1.33	-0.629231	-0.0255182
1.331	-1.4312	-0.0640641								1.331	0.0535971	-0.022017
1.332	-1.85202	0.0432285								1.332	-0.0648193	0.161068
1.333	0.342639	-0.0712921								1.333	-0.00758753	0.140715
1.334	0.840632	-0.232016								1.334	-0.0411875	0.0375148
1.335	1.40339	-0.0242724								1.335	0.0416524	-0.26052
1.336	0.383014	0.224638								1.336	1.58528	-0.148728
1.337	0.326828	0.0310386								1.337	0.839803	0.181828
1.338	0.413117	-0.215971								1.338	-1.14354	0.0272581
1.339	0.474752	-0.0468908								1.339	-1.17414	-0.0515735
1.34	0.735406	0.101966								1.34	-1.02143	0.0320159
1.341	-2.20459	0.030029								1.341	0.816945	-0.00444636
1.342	-1.38002	0.046762								1.342	0.477335	-0.0135754
1.343	0.923259	0.0427559								1.343	-0.630691	0.102728
1.344	0.933442	-0.0997209								1.344	0.52331	0.0650414
1.345	-0.0488778	-0.0369563								1.345	-0.117239	-0.169832
1.346	-1.18975	0.197519								1.346	0.961313	-0.0856622
1.347	0.0638518	0.16836								1.347	0.873145	0.153109
1.348	-0.671749	-0.11713								1.348	-1.8372	0.145978
1.349	-0.694616	-0.200462								1.349	-1.70392	-0.0213189
1.35	-0.0416424	-0.014746								1.35	-0.461145	-0.0696811
1.351	-1.263	0.112072								1.351	0.957188	0.0126302
1.352	1.04698	0.11234								1.352	0.796235	-0.0230373
1.353	1.75265	0.0946409								1.353	-0.520095	-0.0240898
1.354	0.532546	0.170551								1.354	-0.0875057	-0.0430996
1.355	-0.740977	0.24223								1.355	-0.123684	-0.202986
1.356	-0.62396	0.148062								1.356	3.08651	-0.103319
1.357	1.48664	0.0892172								1.357	-0.0540776	0.205993
1.358	-0.0836257	-0.195984								1.358	-2.974	0.183418
1.359	0.242057	-0.250102								1.359	-1.73305	-0.0645367
1.36	0.590072	0.0217485								1.36	-0.559367	-0.153056
1.361	-0.123019	0.119354								1.361	0.286523	-0.0738268
1.362	1.19168	0.179702								1.362	-0.0371888	0.0115133
1.363	0.960954	-0.0134787								1.363	0.40365	-0.00328644
1.364	-0.111227	0.102019								1.364	1.86297	0.0038664
1.365	-1.94643	0.115949								1.365	0.733119	-0.00033294
1.366	-0.558037	-0.0773065								1.366	-0.0768042	0.0100204
1.367	1.6694	0.059027								1.367	0.014801	0.202943
1.368	-0.512748	-0.16618								1.368	-0.145293	0.109774
1.369	-0.816815	-0.118366								1.369	0.852395	-0.138106
1.37	0.845009	0.292558								1.37	1.29117	-0.141929
1.371	0.162289	0.214467								1.371	0.332927	-0.122844
1.372	-0.000999022	-0.0433896								1.372	-0.939233	0.106917
1.373	1.07234	-0.142799								1.373	1.01103	0.0644722
1.374	-0.0844296	-0.0263774								1.374	2.03802	-0.0740093
1.375	-1.83933	0.0292235								1.375	-0.889993	0.0702181
1.376	0.253759	0.00023628								1.376	-0.561813	-0.00983784
1.377	1.98954	0.0170229								1.377	0.358363	0.12496
1.378	0.712985	-0.0338632								1.378	-0.689166	0.113941
1.379	-0.282912	0.0402535								1.379	0.120843	-0.224799
1.38	-0.44897	0.0949738								1.38	0.452804	-0.208141
1.381	-0.00573331	-0.115036								1.381	-0.842128	-0.0528193
1.382	-0.0543267	-0.371239								1.382	-1.37242	0.124444
1.383	0.023923	-0.154559								1.383	1.0442	0.104328
1.384	-0.78698	0.0702074								1.384	2.46803	-0.060187
1.385	-1.67131	-0.0430137								1.385	0.260571	-0.0061218
1.386	0.868055	0.0474278								1.386	-0.840238	-0.0106433
1.387	1.77061	0.0217592								1.387	-0.0332359	0.0156267
1.388	-0.0556068	-0.0304801								1.388	0.418517	-0.00194394
1.389	-0.962624	0.0173773								1.389	-0.279951	-0.212652
1.39	-0.945385	0.00938676								1.39	-0.203814	-0.211782
1.391	0.430953	-0.0624531								1.391	-0.192385	-0.0650951
1.392	0.0627503	-0.200978								1.392	-1.43791	0.0282784
1.393	-0.436136	0.131866								1.393	-0.44924	-0.0121792
1.394	0.525102	0.266728								1.394	1.50162	0.042917
1.395	-0.0792783	-0.143239								1.395	0.795163	0.225304
1.396	1.47455	-0.121126								1.396	-1.30376	0.0840942
1.397	1.64766	0.0810655								1.397	-1.37801	-0.0171303
1.398	-0.099198	-0.033584								1.398	-0.0291111	-0.00568146
1.399	0.743951	-0.0716465								1.399	-0.0662343	-0.0256901
1.4	1.02006	0.0382237								1.4	-0.202525	0.0990013
1.401	1.61711	-0.138503								1.401	0.232127	0.15384
1.402	-0.00996117	-0.107529								1.402	0.310756	0.034078
1.403	-0.829975	0.317732								1.403	0.675028	-0.124917
1.404	-0.0732041	0.217195								1.404	1.48555	0.118827
1.405	-0.438369	-0.040812								1.405	0.497404	0.247181
1.406	0.964766	-0.0790464								1.406	-1.74546	-0.118763
1.407	0.159491	-0.0492751								1.407	-1.55881	-0.0777469
1.408	-1.02935	0.113908								1.408	-0.274365	0.0372571
1.409	-1.56388	0.00481152								1.409	0.541488	-0.0936635
1.41	0.00468832	-0.00995598								1.41	0.558588	0.0075717
1.411	1.86687	0.0814414								1.411	0.0682516	0.0490603
1.412	-0.550831	0.0213296								1.412	0.231268	-0.112781
1.413	-1.22774	0.143637								1.413	0.402705	-0.179057
1.414	-0.397547	0.211438								1.414	1.18401	0.122973
1.415	-0.248998	0.0262271								1.415	1.15325	0.300924
1.416	0.0322008	-0.247707								1.416	-1.07939	0.0250349
1.417	-0.155563	-0.025486								1.417	-1.1001	-0.112544
1.418	-0.730555	0.260209								1.418	3.20601	-0.0116851
1.419	-0.941365	-0.0403931								1.419	1.12352	0.0447751
1.42	1.10367	-0.0753948								1.42	1.04489	-0.0425197
1.421	1.45213	0.0249812								1.421	0.961101	-0.033004
1.422	-0.929306	-0.112512								1.422	-0.470208	-0.0315756
1.423	-1.25731	-0.021523								1.423	-0.153113	-0.187241
1.424	-0.146898	0.119225								1.424	-0.119857	-0.0636775
1.425	0.619431	0.110697								1.425	-3.22856	0.180142
1.426	0.539037	-0.0459994								1.426	-0.982887	0.0918485
1.427	0.0879403	0.0163141								1.427	-1.1722	-0.170476
1.428	0.612017	0.143669								1.428	1.48607	-0.179755
1.429	0.989777	0.0208571								1.429	2.10625	-0.0111696
1.43	1.24284	0.0160885								1.43	1.19561	-0.0158093
1.431	2.45249	-0.124949								1.431	-1.66941	-0.0328429
1.432	-0.0809754	-0.0432715								1.432	-2.32815	0.02148
1.433	-1.8767	0.070594								1.433	0.271398	0.0313071
1.434	0.770303	-0.04296								1.434	0.110531	0.076834
1.435	0.397991	0.0396736								1.435	1.83831	0.178134
1.436	-0.804071	-0.161959								1.436	-0.525807	0.0546344
1.437	-0.745741	-0.0704544								1.437	-0.789193	-0.22568
1.438	-0.59862	0.237837								1.438	2.18033	-0.202352
1.439	-0.106255	0.0301687								1.439	1.25388	-0.0418216
1.44	-0.358154	-0.15878								1.44	0.672364	0.060144
1.441	0.297142	-0.135571								1.441	-0.678425	0.0622813
1.442	0.124921	0.017184								1.442	0.788976	0.00099882
1.443	-1.91725	0.0564387								1.443	1.4853	0.0213726
1.444	0.240599	-0.00077328								1.444	-0.136184	0.0427989
1.445	2.67259	0.0530019								1.445	2.95998	0.140447
1.446	0.47767	-0.00497262								1.446	0.243728	0.136602
1.447	-0.71537	0.0731072								1.447	0.556354	-0.142434
1.448	-0.0973221	0.23947								1.448	1.73201	-0.145022
1.449	0.0314862	0.0329396								1.449	0.997021	0.143196
1.45	-0.336448	-0.221942								1.45	-0.0489617	0.132886
1.451	0.396919	-0.168736								1.451	-1.71246	0.123059
1.452	0.310452	0.00706692								1.452	0.348653	0.112587
1.453	-1.56307	0.0452047								1.453	1.91625	-0.066298
1.454	-0.387096	-0.054774								1.454	-0.992082	-0.0266674
1.455	3.23112	-0.0330577								1.455	-0.477684	-0.022511
1.456	1.30063	0.0254323								1.456	0.496286	-0.0360971
1.457	-0.882678	-0.0242724								1.457	-2.69446	-0.130373
1.458	-1.27634	0.0500591								1.458	-0.127333	-0.154033
1.459	-0.0807968	-0.111277								1.459	0.408376	0.178198
1.46	-0.0188045	-0.248352								1.46	-0.998355	0.255709
1.461	-0.475886	0.0389218								1.461	-1.54567	0.141897
1.462	0.0595346	0.189507								1.462	0.728135	-0.216175
1.463	0.141804	0.205252								1.463	2.0455	-0.234315
1.464	0.629793	-0.0238643								1.464	0.40365	0.0263882
1.465	0.830776	-0.0280421								1.465	-0.489715	0.0062829
1.466	-0.776201	0.0907423								1.466	-0.0736246	0.222221
1.467	-2.87742	-0.0697563								1.467	0.210643	-0.0732468
1.468	-2.80149	0.0441736								1.468	0.0948051	-0.106165
1.469	0.756546	-0.0871658								1.469	0.445758	0.264967
1.47	1.30338	-0.141521								1.47	-0.391579	0.149179
1.471	1.18236	0.181903								1.471	-1.53621	0.076501
1.472	0.782183	0.113361								1.472	0.450828	-0.092321
1.473	-0.812735	-0.180948								1.473	1.90078	0.0910752
1.474	-0.130015	-0.10639								1.474	0.121788	0.178101
1.475	-0.138769	0.158802								1.475	-1.41092	-0.0245516
1.476	-0.988708	0.0472453								1.476	-0.796154	0.112448
1.477	-1.25168	-0.0342284								1.477	0.268906	0.0229299
1.478	0.553151	0.0706155								1.478	-0.05111	0.062002
1.479	2.29425	-0.0394695								1.479	-3.33426	0.208936
1.48	0.397098	-0.0602944								1.48	-0.0311735	0.117077
1.481	-0.721891	0.102986								1.481	0.154528	-0.0136505
1.482	-0.349758	-0.0414994								1.482	1.21185	-0.221555
1.483	-0.602729	-0.394523								1.483	1.32056	0.0360434
1.484	0.0323794	-0.184513								1.484	-0.777679	0.231963
1.485	-0.434082	0.157438								1.485	-1.77339	-0.131522
1.486	-1.17486	-0.0286221								1.486	-0.301263	-0.0672324
1.487	-1.72833	-0.120224								1.487	1.11887	0.0544948
1.488	0.26695	-0.0567716								1.488	0.953452	-0.125594
1.489	2.27822	-0.0613147								1.489	0.295029	-0.0234454
1.49	0.602102	-0.0408227								1.49	0.173605	0.0435077
1.491	-1.40166	-0.0362045								1.491	0.189503	-0.132306
1.492	-0.977274	-0.16226								1.492	0.137599	-0.200709
1.493	0.443816	-0.265622								1.493	0.0247683	0.0834713
1.494	-0.0582866	-0.209763								1.494	-0.932359	0.248115
1.495	-0.138234	0.0300183								1.495	-0.867737	0.042917
1.496	0.398706	0.122103								1.496	1.99376	-0.068736
1.497	0.143412	-0.293492								1.497	2.52845	-0.0167329
1.498	2.59226	-0.0498766								1.498	3.39841	0.018795
1.499	1.29339	0.206466								1.499	0.0675632	0.00431748
1.5	-0.380933	-0.0849856								1.5	-0.257609	0.0481796
1.501	-1.86562	0.0113737								1.501	-1.49179	-0.0564709
1.502	-0.972986	-0.133079								1.502	-0.771406	-0.199528
1.503	0.787721	-0.0487274								1.503	-0.0214639	0.0488133
1.504	0.660253	0.142273								1.504	-0.447866	0.230029
1.505	-0.0339899	0.0514339								1.505	0.135623	0.00768984
1.506	0.241581	-0.0070347								1.506	2.23797	-0.183869
1.507	0.187986	-0.16386								1.507	1.38183	-0.107035
1.508	0.143841	0.126227								1.508	-1.05052	0.0260767
1.509	-0.107612	0.239223								1.509	-0.941296	-0.013919
1.51	0.010477	-0.0638063								1.51	-0.788077	-0.0493073
1.511	-1.20284	-0.0405865								1.511	0.745922	-0.0114274
1.512	-0.306541	-0.00640104								1.512	0.0990149	0.00774354
1.513	1.70494	-0.049941								1.513	-0.049822	0.139888
1.514	0.53241	-0.0439373								1.514	0.915985	0.153475
1.515	-0.987028	-0.0691119								1.515	0.726244	-0.108764
1.516	0.465772	-0.140318								1.516	2.04842	-0.233208
1.517	-1.27673	-0.0836646								1.517	1.53273	-0.0492214
1.518	1.53943	0.232875								1.518	-0.34191	0.128268
1.519	0.457615	0.194587								1.519	0.847754	0.107593
1.52	-0.155964	-0.142821								1.52	1.68466	0.0253034
1.521	1.09223	-0.123059								1.521	1.10813	0.0101278
1.522	-1.19766	0.0291484								1.522	-0.396048	0.0121147
1.523	-0.622767	0.0362153								1.523	-1.12734	0.00562776
1.524	1.42435	-0.0120181								1.524	0.170769	-0.00847386
1.525	1.16925	0.0203738								1.525	-0.742962	-0.128096
1.526	-1.77376	0.0823543								1.526	-0.671465	-0.12002
1.527	-2.22424	0.0999035								1.527	-0.369667	0.237612
1.528	4.24563	0.152852								1.528	-1.94397	0.344013
1.529	0.706916	-0.0221459								1.529	-0.309685	0.0382237
1.53	0.177485	-0.274665								1.53	1.32434	-0.00312534
1.531	0.108087	-0.154699								1.531	-0.475623	-0.0437655
1.532	0.543335	0.0691656								1.532	-2.00326	-0.198013
1.533	0.150523	0.10014								1.533	-0.664075	-0.10798
1.534	1.16852	-0.0206423								1.534	3.01034	-0.014252
1.535	0.892017	-0.0292987								1.535	0.147395	-0.0675439
1.536	-2.08012	-0.0916229								1.536	-0.0438926	0.00538074
1.537	-0.319908	-0.142616								1.537	0.833403	0.343122
1.538	2.08629	-0.0406402								1.538	0.339972	0.161132
1.539	1.65213	-0.188111								1.539	0.691355	-0.142863
1.54	0.375523	-0.0879499								1.54	1.66902	-0.129213
1.541	-1.02755	0.232435								1.541	0.385689	-0.110064
1.542	0.0921276	0.305027								1.542	-1.60479	0.0816562
1.543	0.300563	0.0607562								1.543	-0.887588	0.0008055
1.544	-0.157778	-0.0805178								1.544	2.69299	-0.0177962
1.545	-1.12173	0.104565								1.545	0.55283	0.102911
1.546	-2.29146	-0.008055								1.546	0.0453064	0.0791968
1.547	0.397769	0.0196435								1.547	0.241149	0.244442
1.548	2.82512	0.0982925								1.548	0.258164	0.179992
1.549	1.8226	-0.0653207								1.549	0.239946	-0.0543014
1.55	-0.58686	-0.0296424								1.55	1.33706	0.0943831
1.551	-0.37782	0.150446								1.551	1.08854	0.19898
1.552	3.62021	0.0960586								1.552	-1.2278	0.126925
1.553	0.637518	-0.244808								1.553	-1.74967	-0.0610676
1.554	0.495337	-0.147364								1.554	-0.00900355	-0.152465
1.555	0.632198	0.14876								1.555	1.3008	0.0097734
1.556	1.41884	0.0562776								1.556	0.529542	-0.104425
1.557	1.02404	-0.0578993								1.557	-0.365628	-0.0954893
1.558	2.39109	-0.0124906								1.558	0.238571	-0.0577705
1.559	-1.37357	-0.019289								1.559	0.0540717	-0.254527
1.56	-2.72115	-0.0311138								1.56	-3.33538	-0.0502739
1.561	0.496546	0.153109								1.561	0.26882	0.153947
1.562	0.31084	0.239158								1.562	-0.896267	-0.0710129
1.563	0.0634737	-0.0520568								1.563	-1.74589	-0.261938
1.564	-1.08063	-0.055891								1.564	0.828161	-0.0945657
1.565	-0.819355	0.121673								1.565	2.08279	0.114703
1.566	-0.042074	-0.0688112								1.566	1.08381	0.00685212
1.567	1.92682	-0.157985								1.567	-0.0151908	-0.0170551
1.568	-0.27203	-0.135507								1.568	-0.447694	0.0925895
1.569	1.4154	0.0180754								1.569	1.42377	0.0309205
1.57	0.182079	-0.034905								1.57	1.21168	0.0748363
1.571	-2.814	-0.0474064								1.571	0.119725	0.197025
1.572	0.509482	4.296e-05								1.572	0.0919683	0.0366341
1.573	0.582024	-0.280368								1.573	-1.81043	-0.212136
1.574	1.81668	-0.0896468								1.574	0.807795	-0.1225
1.575	1.12089	0.0721191								1.575	1.64264	0.0750404
1.576	0.515407	0.0268822								1.576	-0.320255	0.0575234
1.577	1.34141	-0.123274								1.577	0.352433	-0.005907
1.578	-0.600401	-0.113414								1.578	-2.87513	0.0185695
1.579	1.6797	0.225583								1.579	0.0511499	0.020696
1.58	0.782238	0.0406509								1.58	1.15634	0.0184191
1.581	0.0853898	-0.0138546								1.581	-1.01004	0.155537
1.582	0.429241	0.0970252								1.582	0.306716	0.124477
1.583	0.118915	-0.10639								1.583	-0.646802	-0.16502
1.584	0.923145	-0.0743638								1.584	0.850589	-0.230244
1.585	0.704704	0.126528								1.585	2.05967	-0.0126947
1.586	-1.64332	0.103867								1.586	0.00345681	0.151004
1.587	-0.252731	-0.157567								1.587	-1.3799	0.0546129
1.588	1.64819	-0.197584								1.588	-1.4367	-0.0572657
1.589	1.3052	0.002148								1.589	0.695995	0.0182473
1.59	0.296667	0.0627968								1.59	0.827559	-0.00481152
1.591	-0.811776	0.0157663								1.591	-0.172363	-0.0534852
1.592	0.0727819	0.00960156								1.592	-0.0961401	0.0220277
1.593	0.237448	0.0482656								1.593	-0.208971	-0.123585
1.594	-0.124646	0.0133713								1.594	0.00225374	-0.229772
1.595	-0.886181	0.103802								1.595	0.64856	0.0919344
1.596	-1.81028	0.0792397								1.596	0.183745	0.248738
1.597	0.314242	-0.184782								1.597	-2.15897	0.123886
1.598	2.12319	-0.028418								1.598	-0.12003	-0.013468
1.599	1.43988	0.185329								1.599	2.15764	-0.0675224
1.6	-0.463626	0.146762								1.6	0.0701412	0.166373
1.601	-0.298482	0.0333584								1.601	0.000878803	0.139867
1.602	3.01801	-0.0912793								1.602	0.205487	0.00339384
1.603	0.503647	0.00818388								1.603	0.157106	-7.518e-05
1.604	0.391322	0.0266996								1.604	0.297092	-0.237837
1.605	0.499444	-0.0140157								1.605	-0.372674	0.089389
1.606	3.66309	-0.0996457								1.606	-0.354113	0.193728
1.607	0.809006	-0.203555								1.607	-1.51817	-0.051595
1.608	1.88899	0.0353346								1.608	-3.08756	0.0324778
1.609	-1.08514	0.250962								1.609	1.61557	-0.283418
1.61	-2.14974	0.161906								1.61	0.675457	-0.00517668
1.611	0.392277	-0.052132								1.611	-1.67379	0.13295
1.612	0.245567	-0.0335625								1.612	-0.874956	-0.137805
1.613	0.050145	0.0893568								1.613	0.803154	0.0267641
1.614	-0.853707	0.056632								1.614	-0.0168235	-0.092407
1.615	-0.6473	0.0440018								1.615	-0.18173	0.0947375
1.616	-0.033239	0.0561595								1.616	0.714127	0.245849
1.617	1.52221	0.0368919								1.617	-0.366487	-0.0111374
1.618	-0.214907	0.0909678								1.618	-0.0627979	-0.18403
1.619	1.11819	0.212405								1.619	1.86366	-0.191129
1.62	0.143844	-0.122017								1.62	0.898025	0.0754163
1.621	-2.22309	-0.241725								1.621	-1.83391	0.0918592
1.622	0.402497	0.0441092								1.622	-1.75287	-0.0331114
1.623	0.459806	0.0276125								1.623	0.185443	-0.023585
1.624	1.4352	0.0056385								1.624	0.836304	-0.0376867
1.625	0.885513	-0.0959941								1.625	-0.0531939	-0.0112877
1.626	0.407177	-0.072785								1.626	-0.0594671	0.0694878
1.627	1.05973	-0.00373752								1.627	0.238378	0.0113951
1.628	-0.474324	-0.0550747								1.628	-0.118761	-0.281399
1.629	1.32698	0.0421008								1.629	0.904363	-0.0265708
1.63	0.617977	-0.0727957								1.63	0.699756	0.258093
1.631	-1.47847	-0.16298								1.631	-1.57052	-0.00280314
1.632	0.519216	0.190452								1.632	-1.48889	-0.0114596
1.633	1.64504	0.285856								1.633	0.525396	0.0141124
1.634	0.12436	0.0992698								1.634	1.38654	0.00806574
1.635	-1.16499	0.0394265								1.635	-0.0946139	0.0255612
1.636	0.0243561	0.0906134								1.636	-0.746592	-0.0581464
1.637	0.28511	0.103115								1.637	0.248003	-0.0558265
1.638	-0.540133	-0.20565								1.638	-0.377937	-0.201311
1.639	0.445792	-0.0363442								1.639	-0.534508	-0.147492
1.64	-0.439748	3.222e-05								1.64	0.0734721	0.190345
1.641	-1.68392	-0.161981								1.641	-0.987979	0.0728494
1.642	-0.387979	0.292354								1.642	0.262955	-0.220761
1.643	2.07381	0.0887339								1.643	2.66884	-0.120922
1.644	1.14961	-0.17126								1.644	-0.149525	0.0888091
1.645	-3.64506	-0.0884976								1.645	-1.05647	-0.013672
1.646	-0.612055	0.0350446								1.646	-0.447887	-0.0342821
1.647	0.790572	0.0932876								1.647	-0.758278	0.0776824
1.648	0.141457	-0.171067								1.648	1.48261	-0.0573731
1.649	0.162852	0.0302761								1.649	0.0156388	-0.0194179
1.65	0.373079	0.0564065								1.65	0.544474	0.221351
1.651	-0.58875	-0.0446891								1.651	1.39797	0.100666
1.652	-0.141075	0.203383								1.652	-0.9793	-0.225132
1.653	1.77418	0.19681								1.653	1.66823	-0.215004
1.654	0.804326	-0.00034368								1.654	1.21948	0.0272474
1.655	-1.61629	-0.185652								1.655	-1.63025	0.108592
1.656	-1.64542	0.01582								1.656	-0.282551	-0.0025776
1.657	-0.474801	0.249308								1.657	-0.181493	-0.00336162
1.658	0.57576	-0.0142842								1.658	0.986602	0.0338632
1.659	0.0619888	-0.0450758								1.659	1.48991	-0.0107722
1.66	-0.033621	0.0770595								1.66	-0.703539	0.117098
1.661	0.482825	-0.0500914								1.661	-0.933497	0.0915263
1.662	-0.30001	-0.00603588								1.662	-0.32397	-0.192214
1.663	0.996882	0.0986039								1.663	0.46404	-0.182011
1.664	1.03939	-0.084062								1.664	0.11472	0.0697348
1.665	-2.1787	-0.214489								1.665	-1.48253	0.17736
1.666	-1.96045	0.0650951								1.666	-1.69143	-0.00775428
1.667	0.531083	0.216325								1.667	0.0491529	-0.0892387
1.668	1.45727	0.0446354								1.668	1.50478	0.0350661
1.669	0.423548	-0.0905919								1.669	0.360748	-0.0431641
1.67	0.386971	-0.058576								1.67	0.343733	-0.0627323
1.671	-0.408619	0.014252								1.671	1.27835	0.0132532
1.672	0.117201	-0.0448073								1.672	0.249292	-0.119407
1.673	2.97574	-0.0194716								1.673	0.27301	0.0369349
1.674	0.750107	-0.0801848								1.674	-0.111715	0.337623
1.675	1.74351	-0.158512								1.675	-1.74789	-0.0146171
1.676	1.87532	0.128117								1.676	-1.09325	-0.127967
1.677	-0.744944	0.226184								1.677	1.15572	-0.0519064
1.678	-2.48516	0.001074								1.678	0.369857	-0.0906993
1.679	-0.036626	-0.110665								1.679	-2.84251	0.189368
1.68	1.03515	-0.0858233								1.68	-2.29013	0.00602514
1.681	-0.296352	0.037837								1.681	-0.354305	0.0721191
1.682	-0.690216	0.039158								1.682	-0.760255	0.178789
1.683	-0.912672	0.0114596								1.683	-0.473065	-0.118323
1.684	-1.53734	0.073569								1.684	-0.21853	0.212566
1.685	-0.0389937	0.0733435								1.685	-0.966409	0.156482
1.686	0.282183	0.170476								1.686	-0.6885	-0.199678
1.687	-1.35896	0.183364								1.687	1.11189	-0.0312427
1.688	-0.742418	-0.0728387								1.688	0.598268	-0.0186124
1.689	0.281098	-0.242992								1.689	-2.15109	0.127376
1.69	0.832407	-0.111481								1.69	-0.886921	0.190281
1.691	-1.65918	0.101214								1.691	1.10124	-0.0838579
1.692	-0.790113	-0.0289765								1.692	0.304461	-0.112598
1.693	1.4586	-0.175653								1.693	-0.280574	-0.0364193
1.694	1.18132	-0.0892387								1.694	-0.103035	0.0620665
1.695	1.68191	-0.150317								1.695	-0.276191	0.0184084
1.696	1.57761	-0.0038127								1.696	-0.150213	-0.181216
1.697	1.52221	0.0275911								1.697	1.40518	-0.207325
1.698	-0.214907	-0.132875								1.698	1.12349	0.0102137
1.699	1.11819	-0.0725917								1.699	-1.11757	0.192139
1.7	0.143844	0.0316078								1.7	-1.81621	0.049157
1.701	-2.22309	0.0935991								1.701	-3.96186	0.0470305
1.702	0.402497	-0.186565								1.702	1.08998	0.163839
1.703	0.459806	-0.0879284								1.703	0.512936	0.0352272
1.704	3.65853	0.164011								1.704	-0.43113	0.0381914
1.705	0.885513	0.132832								1.705	0.327492	-0.00989154
1.706	0.407177	0.189121								1.706	0.00644392	-0.214381
1.707	1.05973	0.177393								1.707	-0.428552	-0.132564
1.708	-0.474324	0.171163								1.708	0.169889	0.148513
1.709	1.32698	-0.024165								1.709	-0.659455	0.0502954
1.71	0.617977	0.125733								1.71	-1.70063	-0.351187
1.711	-1.47847	0.0161744								1.711	1.13647	-0.282151
1.712	0.519216	-0.249973								1.712	2.60198	-0.0402106
1.713	1.64504	0.0452584								1.713	-0.0633341	-0.0909463
1.714	0.12436	0.0517024								1.714	-1.12358	-0.0550532
1.715	-1.16499	0.161379								1.715	-1.65508	-0.0232414
1.716	0.0243561	0.0995705								1.716	-0.550663	-0.116712
1.717	0.28511	0.0457846								1.717	0.080003	-0.0819784
1.718	-0.540133	0.11916								1.718	-0.128558	0.143035
1.719	0.110797	-0.0533348								1.719	0.865607	0.0788423
1.72	-0.439748	0.149211								1.72	-0.841978	-0.264773
1.721	-1.68392	0.0694878								1.721	1.43999	-0.106777
1.722	-0.387979	-0.166244								1.722	1.84069	0.141704
1.723	2.07381	0.0583826								1.723	-1.67356	0.0421223
1.724	1.14961	0.184975								1.724	-0.906858	-0.0309956
1.725	-1.42173	0.0139835								1.725	-0.91356	-0.0088068
1.726	-0.612055	-0.130996								1.726	-0.0279295	-0.0304479
1.727	0.790572	0.0027387								1.727	-0.155627	-0.0147031
1.728	0.141457	0.0320589								1.728	-0.509157	0.179691
1.729	0.162852	-0.0607347								1.729	0.806829	0.144485
1.73	0.373079	0.0124584								1.73	0.244738	-0.135603
1.731	-0.58875	-0.049447								1.731	0.564668	-0.222919
1.732	-0.141075	-0.189346								1.732	0.431987	-0.0732468
1.733	1.77418	-0.0436259								1.733	-1.61675	0.140297
1.734	0.804326	0.233187								1.734	-2.2464	0.0681775
1.735	-1.61629	0.129267								1.735	-0.869047	-0.0498121
1.736	-1.64542	-0.159865								1.736	1.11121	0.0450006
1.737	-0.474801	-0.0688219								1.737	-0.437746	0.00487596
1.738	0.57576	0.088895								1.738	-0.159752	-0.0494899
1.739	0.0619888	0.0159059								1.739	-0.0102272	0.0253034
1.74	-3.36862	0.0183117								1.74	-0.376132	-0.0783483
1.741	0.482825	0.0419504								1.741	0.276619	-0.208474
1.742	-2.52334	-0.0662014								1.742	-0.0865361	0.146107
1.743	0.996882	-0.015863								1.743	-1.28651	0.329267
1.744	1.03939	0.199496								1.744	-1.80461	-0.00384492
1.745	-2.29673	0.0904415								1.745	0.130962	-0.136355
1.746	-1.70474	-0.181742								1.746	2.60094	-0.202782
1.747	0.461811	-0.185018								1.747	0.359974	-0.0647515
1.748	1.26719	-0.0533885								1.748	-1.50083	0.0140694
1.749	0.368303	0.0647407								1.749	-1.37425	-0.0119966
1.75	-0.384158	0.00697026								1.75	-0.467909	0.112254
1.751	0.253017	-0.00378048								1.751	-1.06712	-0.10116
1.752	0.15779	0.0542907								1.752	-0.126323	0.184041
1.753	-0.0892103	-0.0337343								1.753	-0.857875	0.234121
1.754	0.102391	0.112093								1.754	-1.77307	-0.205091
1.755	-1.06919	0.116873								1.755	0.222223	-0.109269
1.756	-1.2925	-0.213028								1.756	0.845327	-0.110106
1.757	0.206546	-0.191688								1.757	0.652578	0.00057996
1.758	2.28862	0.0519279								1.758	-1.45417	-0.0153797
1.759	1.13872	0.142488								1.759	-1.43157	-0.059564
1.76	-0.196377	0.0414134								1.76	0.679819	0.104908
1.761	-0.834413	-0.0431963								1.761	-0.534164	0.034658
1.762	-0.685347	0.0284503								1.762	-0.521446	0.074643
1.763	-0.784745	0.0177425								1.763	0.159062	0.0580604
1.764	0.393614	-0.0100312								1.764	-0.759997	-0.197992
1.765	1.05085	0.0115133								1.765	-0.301628	-0.401665
1.766	0.151581	-0.120224								1.766	3.2652	-0.104543
1.767	-0.912097	-0.145334								1.767	0.470915	0.142949
1.768	0.668791	0.14731								1.768	-2.99667	-0.0506391
1.769	-1.63387	0.257341								1.769	-1.13836	-0.0158952
1.77	-1.23022	0.128042								1.77	0.929026	0.0027924
1.771	-0.975232	-0.0220814								1.771	0.306953	-0.0429385
1.772	-0.306314	-0.0938246								1.772	-0.33265	0.0386425
1.773	-1.4075	-0.0114811								1.773	0.150469	-0.00674472
1.774	-1.2179	-0.0882398								1.774	-0.120995	-0.156718
1.775	0.994304	0.0442595								1.775	-0.329041	-0.22147
1.776	-0.478909	0.118161								1.776	0.896028	0.0204382
1.777	0.360789	0.0170444								1.777	0.58091	0.204157
1.778	1.65373	0.35195								1.778	-1.67295	0.0490603
1.779	-0.818653	0.0752015								1.779	-1.69177	-0.183504
1.78	-0.623995	-0.183718								1.78	-0.102949	-0.167684
1.781	0.23401	-0.138331								1.781	0.90548	-0.0544088
1.782	-1.79557	-0.359049								1.782	1.44953	-0.129299
1.783	-0.690282	-0.0344432								1.783	0.829687	-0.0117173
1.784	-0.187112	-0.158265								1.784	0.178569	-0.103147
1.785	1.31991	-0.136946								1.785	0.211739	-0.217528
1.786	-0.586935	0.111803								1.786	-0.876523	0.0318441
1.787	0.229521	-0.0538504								1.787	0.406293	0.10972
1.788	0.742719	0.289959								1.788	-0.0036103	0.08563
1.789	-0.904616	0.185952								1.789	-1.69504	-0.177672
1.79	-1.876	-0.0920525								1.79	1.92139	-0.174847
1.791	0.697732	-0.0701644								1.791	2.3025	0.0890346
1.792	2.41928	0.026313								1.792	1.81285	-0.0626894
1.793	-1.14407	0.201901								1.793	0.619236	-0.0610999
1.794	-0.496776	-0.077618								1.794	-1.27749	0.0239502
1.795	0.489033	-0.0210397								1.795	0.292345	-0.0909141
1.796	-0.327709	0.148416								1.796	-1.04934	-0.0336269
1.797	-0.506512	-0.0659973								1.797	-0.660314	0.162195
1.798	0.0464199	0.0258082								1.798	-0.705773	0.0629257
1.799	-0.975296	0.0835142								1.799	-2.27612	-0.245473
1.8	-1.76252	-0.101719								1.8	0.56484	-0.138202
1.801	0.174409	-0.210944								1.801	1.70097	0.120181
1.802	2.1378	0.0784557								1.802	0.824445	0.0424337
1.803	0.669651	0.272033								1.803	-0.760169	-0.0375041
1.804	-0.160221	-0.128644								1.804	-1.77934	0.0228762
1.805	-0.177752	-0.180249								1.805	0.0872214	-0.0110515
1.806	1.17444	0.0549888								1.806	0.0406455	-0.037053
1.807	0.191029	-0.0368489								1.807	-0.121855	0.116056
1.808	3.42039	-0.0569542								1.808	0.51835	0.0766729
1.809	0.571462	0.00521964								1.809	-0.505548	-0.205016
1.81	0.227993	-0.109666								1.81	-0.0875674	-0.207368
1.811	1.08798	-0.198185								1.811	0.984367	-0.00879606
1.812	1.71706	0.0196112								1.812	0.349061	0.117238
1.813	-0.217582	0.240383								1.813	-2.06473	0.185233
1.814	-0.129644	0.0752981								1.814	-1.71678	0.107765
1.815	-1.08227	-0.142101								1.815	0.264416	0.0263882
1.816	0.738803	-0.0199871								1.816	-0.362383	0.0305338
1.817	0.347863	0.132059								1.817	0.579706	-0.105478
1.818	-0.252158	0.02148								1.818	0.777697	0.0548492
1.819	-0.685204	0.00960156								1.819	-0.0433975	0.00361938
1.82	0.0615112	0.0642574								1.82	0.438088	-0.207776
1.821	-0.268777	0.0256364								1.821	0.84119	0.244206
1.822	0.679393	0.121727								1.822	-0.226018	0.291838
1.823	0.574136	0.193073								1.823	-3.12412	0.230641
1.824	-1.89424	-0.0244657								1.824	-1.25361	0.0814629
1.825	-1.40769	-0.263968								1.825	0.0776708	-0.15559
1.826	2.30156	-0.121695								1.826	2.85597	0.0406079
1.827	1.66204	0.0830739								1.827	0.284599	-0.127076
1.828	0.647587	0.0391151								1.828	-0.979397	-0.0784557
1.829	-0.373938	-0.0283536								1.829	-0.223784	-0.0841372
1.83	0.46057	-0.01132								1.83	-1.33147	-0.2804
1.831	0.581344	0.00691656								1.831	-1.45831	0.0746645
1.832	-0.0407846	-0.0302224								1.832	-0.23719	0.216658
1.833	0.102964	0.0763936								1.833	-1.56314	0.10711
1.834	-1.87886	0.0645581								1.834	-1.07693	-0.0909356
1.835	-1.24551	-0.212996								1.835	2.36283	-0.218312
1.836	1.17826	-0.158286								1.836	1.30592	0.0149716
1.837	0.692765	0.0934595								1.837	-0.959719	0.00915048
1.838	-0.318654	0.186887								1.838	-0.591923	-0.0111589
1.839	-1.4862	0.0728172								1.839	0.294739	0.0688541
1.84	0.199816	-0.0420471								1.84	-0.705699	-0.059113
1.841	1.71142	0.0517883								1.841	-0.168958	-0.0068736
1.842	-0.0995259	0.0195361								1.842	-0.249736	0.127097
1.843	-0.0622753	-0.00458598								1.843	-1.28249	0.0476963
1.844	-1.18294	0.0115777								1.844	-1.34487	-0.25398
1.845	-0.975774	-0.211267								1.845	0.286575	-0.210493
1.846	2.18346	-0.14005								1.846	3.43524	0.0371174
1.847	0.733168	0.132489								1.847	-2.03105	-0.0412201
1.848	-0.768794	0.0778972								1.848	-2.07462	0.0765225
1.849	1.51008	-0.0349157								1.849	-0.0715958	0.101267
1.85	1.41667	-0.167114								1.85	0.0769833	-0.00135324
1.851	0.163711	0.0224681								1.851	-0.905409	0.058823
1.852	-0.167819	0.192439								1.852	-0.624922	0.0948127
1.853	0.0644908	-0.0111911								1.853	0.513526	-0.0385673
1.854	0.0614157	-0.00700248								1.854	0.394336	-0.275792
1.855	0.0256933	-0.133015								1.855	1.02036	-0.166996
1.856	1.38429	-0.10972								1.856	1.43774	-0.00061218
1.857	0.836418	0.245516								1.857	-2.34187	0.09666
1.858	-1.17683	0.0824402								1.858	-2.59589	0.0252497
1.859	0.00611291	-0.0864463								1.859	-0.905924	-0.132725
1.86	2.55271	0.169799								1.86	-0.0598229	-0.0382881
1.861	1.43701	0.159296								1.861	1.41694	-0.176727
1.862	-0.0259347	0.0184084								1.862	-0.505302	-0.192579
1.863	0.251967	-0.0188702								1.863	0.53054	-0.0399635
1.864	0.587317	0.0063366								1.864	0.146847	-0.205682
1.865	-0.227324	0.00690582								1.865	-1.18358	-0.144915
1.866	0.292465	0.00288906								1.866	0.783357	0.150049
1.867	0.329238	0.155655								1.867	-1.80161	0.152895
1.868	-1.29307	0.0940502								1.868	-2.5983	-0.130265
1.869	-0.22882	-0.132328								1.869	0.160511	-0.0842983
1.87	1.31542	0.00068736								1.87	2.09109	0.0265171
1.871	1.03079	0.287037								1.871	0.244726	-0.098518
1.872	-2.22749	0.161583								1.872	-1.50866	-0.031436
1.873	-1.08884	-0.0627001								1.873	-1.21821	-0.0415316
1.874	0.803848	0.0283321								1.874	-0.492756	-0.170605
1.875	-0.578052	0.0660403								1.875	-1.40649	-0.178402
1.876	-0.355409	-0.0255612								1.876	-0.985671	0.0254968
1.877	0.232673	0.0328859								1.877	-1.68001	0.044077
1.878	-0.876343	0.0370208								1.878	-2.27949	-0.264161
1.879	-0.23953	-0.145398								1.879	0.152003	-0.269606
1.88	1.74877	-0.150424								1.88	1.15768	-0.0192676
1.881	0.746731	0.147911								1.881	-0.64821	-0.0006981
1.882	-1.8163	0.115906								1.882	-2.37436	-0.123478
1.883	-1.29938	-0.250468								1.883	-1.90653	-0.0884224
1.884	0.3705	-0.121824								1.884	-0.595017	0.0538611
1.885	0.618073	0.0903878								1.885	-0.945969	0.0389647
1.886	0.206884	-0.0649985								1.886	-1.11852	0.117206
1.887	0.157216	-0.0399635								1.887	-0.618305	0.16937
1.888	0.304882	0.0261626								1.888	-0.904893	-0.303008
1.889	0.0393519	-0.0985395								1.889	-0.76886	-0.334755
1.89	1.17397	-0.0263237								1.89	0.0975214	-0.123542
1.891	2.79053	0.196639								1.891	-0.369012	-0.0177962
1.892	-1.33166	0.0839653								1.892	-2.50987	0.166771
1.893	-1.6225	-0.204232								1.893	-2.17104	-0.0734723
1.894	0.55723	-0.146107								1.894	0.157761	0.0559876
1.895	1.43004	0.0416605								1.895	-0.0209809	0.00803352
1.896	0.108313	0.0694985								1.896	-1.48881	-0.158243
1.897	-0.64921	0.0232628								1.897	-1.76681	0.0875847
1.898	2.28211	0.017678								1.898	-1.91685	-0.235485
1.899	-0.116623	0.0342821								1.899	-3.30372	-0.335056
1.9	-0.0953232	0.00442488								1.9	-0.302499	0.00974118
1.901	0.31386	0.132005								1.901	-0.568034	0.103523
1.902	-1.16289	0.144496								1.902	-0.323897	0.0202664
1.903	-3.10457	-0.149737								1.903	-1.0258	-0.198873
1.904	0.305264	-0.18244								1.904	2.36888	-0.162571
1.905	0.998029	0.0626572								1.905	0.927038	-0.0719043
1.906	0.26276	0.160799								1.906	1.41892	-0.186103
1.907	-1.36318	0.0121792								1.907	-0.808562	-0.133509
1.908	-2.46876	-0.0729998								1.908	-1.27252	-0.220288
1.909	-0.993348	0.00630438								1.909	-0.237018	-0.29521
1.91	-1.34303	-0.0131135								1.91	0.628075	0.00867792
1.911	0.172976	-0.0107185								1.911	0.595592	0.134368
1.912	-0.234679	0.0352916								1.912	0.101302	-0.091333
1.913	-1.66787	-0.13076								1.913	0.6377	-0.307067
1.914	0.687989	-0.22409								1.914	-0.0195201	-0.248599
1.915	1.45191	0.034325								1.915	0.0264544	-0.0846849
1.916	2.58201	0.112222								1.916	1.50889	-0.128547
1.917	-1.51744	0.0295457								1.917	0.518424	-0.150113
1.918	-0.896039	-0.153281								1.918	-1.87147	-0.0875954
1.919	0.191888	-0.277597								1.919	-1.20119	-0.123413
1.92	0.351875	-0.111696								1.92	0.809051	-0.106412
1.921	2.116	-0.151015								1.921	0.502956	0.00186876
1.922	1.27798	0.0194501								1.922	-0.207629	-0.0564387
1.923	1.13309	-0.0263882								1.923	0.115653	-0.324004
1.924	0.541948	-0.187542								1.924	0.0194078	-0.281657
1.925	1.6289	0.0773602								1.925	-0.0398863	0.0093975
1.926	0.617691	0.163259								1.926	1.16954	-0.0129417
1.927	-0.809419	0.165332								1.927	1.09555	-0.196392
1.928	-0.0213952	-0.170626								1.928	-1.0942	-0.231136
1.929	3.95634	-0.259371								1.929	-1.66738	-0.249888
1.93	-0.194467	0.0215767								1.93	-0.180731	-0.298239
1.931	0.0270305	0.0395662								1.931	1.03179	-0.1119
1.932	-0.0809006	0.112931								1.932	0.834144	-0.194856
1.933	-0.6823	0.143701								1.933	3.06487	-0.381818
1.934	0.156834	0.127409								1.934	0.0151971	-0.170777
1.935	1.21905	0.0609388								1.935	-0.0866341	-0.0587908
1.936	1.46376	0.18316								1.936	0.116856	-0.00436044
1.937	-0.725431	0.0694556								1.937	0.798739	-0.119676
1.938	-1.37073	-0.340404								1.938	-0.321662	-0.242316
1.939	0.760198	-0.00240576								1.939	-1.6966	-0.085963
1.94	0.83184	0.194867								1.94	0.0766396	-0.107325
1.941	-0.0567355	-0.0218666								1.941	1.53803	-0.111019
1.942	-0.431629	0.00303942								1.942	0.596451	-0.0204704
1.943	0.701361	-0.00909678								1.943	-0.683872	-0.244389
1.944	-0.229712	-0.008055								1.944	-0.498943	-0.316078
1.945	0.0756473	0.0176351								1.945	0.35283	-0.0469875
1.946	0.730589	0.137075								1.946	-0.424697	0.0117496
1.947	-1.01159	0.16459								1.947	-0.305163	-0.254871
1.948	-1.87409	-0.0815703								1.948	0.0212124	-0.346236
1.949	0.580822	-0.15413								1.949	-2.11475	-0.156632
1.95	2.05184	0.0854797								1.95	-1.7259	-0.189443
1.951	-0.115954	0.217925								1.951	0.250207	-0.255698
1.952	-1.20787	-0.00637956								1.952	-0.370233	-0.16212
1.953	0.482061	-0.0485341								1.953	-0.896576	-0.217421
1.954	0.29533	0.0788638								1.954	-1.47499	-0.219676
1.955	-0.502978	-0.0258297								1.955	0.279682	0.135925
1.956	3.09318	0.00850608								1.956	1.5576	0.0485018
1.957	-0.562101	0.0821503								1.957	0.768644	-0.361895
1.958	-1.90608	-0.113747								1.958	0.625307	-0.219354
1.959	-0.582159	-0.21073								1.959	-0.867445	-0.205145
1.96	0.710212	0.0653099								1.96	-0.78787	-0.160488
1.961	1.84046	0.230717								1.961	0.73152	-0.147621
1.962	-0.804708	-0.0130384								1.962	1.16875	-0.206949
1.963	-0.690568	-0.135818								1.963	-0.689734	0.0232199
1.964	1.07855	0.0542048								1.964	-1.5434	-0.11625
1.965	0.36773	0.0332081								1.965	0.0927766	-0.0115025
1.966	0.0301825	-0.0565568								1.966	0.609753	-0.173408
1.967	0.518547	0.0515198								1.967	0.222622	-0.526851
1.968	0.174887	-0.0632049								1.968	-0.396185	-0.160531
1.969	0.458373	-0.214327								1.969	-0.0740203	-0.0700892
1.97	1.77284	-0.0654603								1.97	0.490735	-0.105993
1.971	1.13576	0.204554								1.971	2.63184	-0.20783
1.972	-1.40654	0.206949								1.972	1.1892	-0.274214
1.973	-1.85412	-0.0904845								1.973	-0.393349	-0.101794
1.974	-0.57767	-0.0776502								1.974	-2.87958	-0.214424
1.975	0.40947	0.121276								1.975	-1.37428	-0.203512
1.976	0.713014	0.041349								1.976	-0.0582086	-0.192203
1.977	0.426185	0.00339384								1.977	-0.673321	-0.389067
1.978	0.102678	0.0583075								1.978	-0.265824	-0.327409
1.979	0.0176701	0.0196649								1.979	-0.285331	-0.0546559
1.98	-0.312141	0.0515413								1.98	0.153961	0.0679198
1.981	0.345093	0.199345								1.981	0.0940656	-0.142488
1.982	-0.27615	0.127709								1.982	1.19006	-0.321674
1.983	-1.22249	-0.158157								1.983	0.80233	-0.238858
1.984	1.25974	-0.208485								1.984	-1.06604	-0.192665
1.985	1.38954	-0.0649555								1.985	1.58733	-0.238106
1.986	-0.961733	0.0460424								1.986	2.21559	-0.223016
1.987	-3.31753	0.0801741								1.987	0.389935	-0.305446
1.988	-0.667263	0.0479219								1.988	-0.142337	-0.359135
1.989	2.6078	0.0115455								1.989	0.0327091	-0.0782087
1.99	0.401638	0.0019869								1.99	0.671969	-0.00964452
1.991	-0.269923	-0.0350983								1.991	0.10137	-0.276061
1.992	0.224841	0.0388036								1.992	0.00856178	-0.395479
1.993	-0.0993348	-0.0301364								1.993	0.260003	-0.342058
1.994	-0.511861	-0.137461								1.994	-1.28749	-0.197004
1.995	-0.221975	0.14165								1.995	-0.99772	-0.223005
1.996	-1.53444	0.156246								1.996	1.78704	-0.318033
1.997	-2.39196	0.0840512								1.997	0.961908	-0.211481
[truncated: 16,002 more rows]
