# Supplementary material for: Contributions of lunate cells and wax crystals to the surface anisotropy of Nepenthes slippery zone
Source: R Soc Open Sci. 2018 Sep 5;5(9):180766. doi: 10.1098/rsos.180766 (PMC6170553; doi:10.1098/rsos.180766)
Supplement: Data of Figure7 (AFM Scanning) 100-500nN [file rsos180766supp6.xls]

## Sheet: Sheet1
	Friction force of Cantilever on wax coverings
No	100nN-T	100nN-RT	No	200nN-T	200nN-RT	No	300nN-T	300nN-RT	No	400nN-T	400nN-RT	No	500nN-T	500nN-RT
1	1.33701	1.31093	1	1.34937	1.3092	1	1.37069	1.31365	1	1.37324	1.24186	1	1.3835	1.28052
2	1.33956	1.30661	2	1.35278	1.31922	2	1.37529	1.29703	2	1.39495	1.22578	2	1.391	1.25343
3	1.339	1.30359	3	1.35555	1.34025	3	1.37735	1.288	3	1.3634	1.29474	3	1.38521	1.24955
4	1.33928	1.30116	4	1.35453	1.33758	4	1.3715	1.23496	4	1.36563	1.31535	4	1.38783	1.27715
5	1.34151	1.28701	5	1.34784	1.34052	5	1.37341	1.30507	5	1.36007	1.31755	5	1.39087	1.26275
6	1.34343	1.28596	6	1.34797	1.341	6	1.37747	1.31398	6	1.36014	1.3163	6	1.39213	1.25241
7	1.34384	1.31249	7	1.3483	1.33841	7	1.3793	1.2902	7	1.36425	1.31566	7	1.3944	1.25456
8	1.3395	1.31028	8	1.34906	1.33839	8	1.38124	1.2948	8	1.36135	1.31546	8	1.39422	1.27108
9	1.34021	1.31425	9	1.34965	1.33898	9	1.37445	1.29352	9	1.36343	1.31797	9	1.38901	1.28551
10	1.34261	1.31521	10	1.3494	1.3396	10	1.37607	1.31512	10	1.36405	1.3152	10	1.38156	1.28293
11	1.34261	1.31331	11	1.35062	1.3374	11	1.38301	1.30917	11	1.36435	1.31389	11	1.38324	1.28795
12	1.34134	1.31673	12	1.35397	1.3404	12	1.36903	1.27576	12	1.3676	1.31059	12	1.37635	1.28412
13	1.33753	1.31986	13	1.35269	1.3391	13	1.37832	1.29827	13	1.36982	1.30612	13	1.37818	1.27001
14	1.33881	1.32092	14	1.3536	1.34144	14	1.3751	1.24729	14	1.36874	1.30847	14	1.37564	1.27377
15	1.33684	1.31798	15	1.35398	1.34091	15	1.3731	1.30982	15	1.36615	1.30559	15	1.37798	1.26533
16	1.33654	1.32027	16	1.35592	1.34147	16	1.37539	1.30018	16	1.36104	1.30725	16	1.37472	1.28995
17	1.33587	1.32055	17	1.35848	1.34053	17	1.37321	1.30234	17	1.36121	1.30511	17	1.38083	1.28032
18	1.33742	1.31917	18	1.36205	1.33906	18	1.37717	1.31355	18	1.36165	1.29594	18	1.38036	1.29051
19	1.33847	1.3129	19	1.36402	1.3336	19	1.3753	1.30684	19	1.36157	1.28791	19	1.38514	1.2851
20	1.33891	1.30925	20	1.36793	1.33717	20	1.37174	1.29598	20	1.36274	1.29983	20	1.38281	1.28272
21	1.33611	1.31116	21	1.36823	1.33703	21	1.37287	1.30655	21	1.36334	1.2991	21	1.38031	1.28794
22	1.34181	1.31258	22	1.36743	1.33661	22	1.3696	1.30841	22	1.3631	1.29793	22	1.37678	1.31108
23	1.33557	1.29365	23	1.36679	1.33818	23	1.36619	1.30385	23	1.3644	1.28877	23	1.37496	1.3024
24	1.33714	1.3007	24	1.36376	1.33822	24	1.36742	1.31663	24	1.36497	1.30682	24	1.37394	1.29984
25	1.34088	1.29924	25	1.36541	1.34083	25	1.36667	1.32058	25	1.36463	1.30953	25	1.37282	1.29305
26	1.337	1.29564	26	1.3634	1.34048	26	1.36903	1.3299	26	1.36642	1.30327	26	1.37739	1.28972
27	1.33968	1.3124	27	1.36323	1.34153	27	1.36691	1.31845	27	1.36729	1.29155	27	1.37639	1.29257
28	1.34088	1.31345	28	1.36351	1.34052	28	1.36585	1.31382	28	1.3733	1.29974	28	1.3745	1.2883
29	1.34085	1.31006	29	1.36289	1.34149	29	1.3693	1.31666	29	1.37618	1.305	29	1.37383	1.28832
30	1.33911	1.31263	30	1.36298	1.34089	30	1.37061	1.30936	30	1.37402	1.29949	30	1.37405	1.28148
31	1.3396	1.31304	31	1.3624	1.34262	31	1.36632	1.29436	31	1.37789	1.29606	31	1.3761	1.28962
32	1.33962	1.3143	32	1.36253	1.34111	32	1.36849	1.2944	32	1.37974	1.29167	32	1.37427	1.30287
33	1.33852	1.3142	33	1.3632	1.34077	33	1.3654	1.2831	33	1.38289	1.29194	33	1.37397	1.30145
34	1.33725	1.31548	34	1.36306	1.30837	34	1.36631	1.30484	34	1.3793	1.29243	34	1.374	1.3021
35	1.33591	1.31518	35	1.35706	1.32173	35	1.36631	1.30028	35	1.37912	1.29433	35	1.38016	1.30051
36	1.34201	1.31444	36	1.36444	1.33626	36	1.36916	1.29363	36	1.37629	1.29534	36	1.37646	1.28757
37	1.33765	1.30513	37	1.36679	1.33435	37	1.36617	1.29787	37	1.37875	1.30089	37	1.37558	1.29999
38	1.3367	1.30742	38	1.36933	1.33371	38	1.3646	1.28887	38	1.37989	1.3012	38	1.37707	1.29571
39	1.34054	1.29677	39	1.37227	1.33205	39	1.36302	1.31852	39	1.3783	1.30568	39	1.37678	1.29448
40	1.33421	1.30959	40	1.37042	1.33749	40	1.36454	1.31233	40	1.38021	1.3028	40	1.37587	1.28552
41	1.3336	1.30824	41	1.36864	1.33264	41	1.3647	1.30738	41	1.38088	1.30273	41	1.37449	1.28689
42	1.34049	1.28144	42	1.36714	1.33735	42	1.3726	1.31208	42	1.38019	1.30011	42	1.37522	1.28572
43	1.33824	1.29997	43	1.36503	1.33467	43	1.36747	1.30352	43	1.37993	1.29944	43	1.37383	1.29323
44	1.34132	1.29856	44	1.36453	1.33476	44	1.37037	1.31356	44	1.38103	1.29809	44	1.37055	1.27678
45	1.34328	1.30045	45	1.36454	1.33602	45	1.36636	1.31001	45	1.37917	1.29914	45	1.36966	1.29862
46	1.3301	1.29245	46	1.36279	1.3363	46	1.36958	1.31087	46	1.38379	1.28991	46	1.36753	1.29542
47	1.33064	1.30367	47	1.36352	1.33497	47	1.39338	1.29685	47	1.38715	1.28934	47	1.3693	1.28879
48	1.32931	1.31083	48	1.36313	1.33418	48	1.3715	1.24505	48	1.3889	1.29025	48	1.36818	1.29079
49	1.33294	1.30144	49	1.36374	1.33712	49	1.37291	1.32953	49	1.38833	1.29026	49	1.37052	1.28183
50	1.33292	1.30232	50	1.36341	1.34192	50	1.37	1.33633	50	1.39192	1.29467	50	1.36846	1.2839
51	1.33293	1.3	51	1.36275	1.34117	51	1.36983	1.3389	51	1.39382	1.29971	51	1.36552	1.28383
52	1.33755	1.30947	52	1.36221	1.34166	52	1.36658	1.34588	52	1.39355	1.2998	52	1.36634	1.25928
53	1.33921	1.29892	53	1.36139	1.34278	53	1.36598	1.34114	53	1.39288	1.30073	53	1.36468	1.2675
54	1.34251	1.29157	54	1.36047	1.34473	54	1.3701	1.34274	54	1.39193	1.30117	54	1.36546	1.28647
55	1.33918	1.28901	55	1.35956	1.34372	55	1.3661	1.3295	55	1.39237	1.29444	55	1.36621	1.27647
56	1.33145	1.29751	56	1.35892	1.34221	56	1.36536	1.33327	56	1.39406	1.2985	56	1.3676	1.27078
57	1.3316	1.30434	57	1.35847	1.34567	57	1.3646	1.33908	57	1.39246	1.29973	57	1.36462	1.26834
58	1.33429	1.30029	58	1.35866	1.34322	58	1.36325	1.33815	58	1.39017	1.29235	58	1.36882	1.28346
59	1.32771	1.30146	59	1.35834	1.3413	59	1.36451	1.33646	59	1.391	1.29094	59	1.37215	1.3013
60	1.32724	1.30646	60	1.35966	1.34028	60	1.36425	1.32999	60	1.39165	1.28446	60	1.36303	1.26711
61	1.32681	1.29953	61	1.359	1.34326	61	1.36006	1.34561	61	1.39469	1.2776	61	1.3698	1.23848
62	1.33408	1.30427	62	1.3587	1.34069	62	1.36661	1.33214	62	1.39658	1.28237	62	1.38367	1.15315
63	1.33435	1.32247	63	1.35877	1.34424	63	1.36529	1.30485	63	1.3981	1.28166	63	1.38859	1.09927
64	1.3384	1.32733	64	1.35858	1.34082	64	1.3572	1.32177	64	1.39689	1.28013	64	1.40719	1.20077
65	1.33674	1.31117	65	1.34951	1.30942	65	1.37056	1.31491	65	1.37347	1.24172	65	1.38497	1.28464
66	1.3393	1.30784	66	1.35151	1.32292	66	1.37507	1.29546	66	1.39519	1.22903	66	1.3922	1.25901
67	1.33906	1.30537	67	1.35682	1.34172	67	1.37625	1.28755	67	1.36458	1.29652	67	1.38549	1.25083
68	1.33928	1.30053	68	1.35451	1.33716	68	1.37166	1.24179	68	1.36689	1.31546	68	1.38828	1.27965
69	1.34127	1.28657	69	1.34743	1.33994	69	1.37269	1.30587	69	1.3589	1.31718	69	1.39094	1.26088
70	1.34389	1.28357	70	1.34749	1.34027	70	1.37811	1.31414	70	1.36012	1.31531	70	1.39257	1.25851
71	1.34358	1.31374	71	1.34798	1.33897	71	1.37976	1.29307	71	1.36367	1.31397	71	1.39381	1.26027
72	1.33958	1.30947	72	1.34874	1.33905	72	1.38241	1.29228	72	1.36073	1.3153	72	1.3941	1.27778
73	1.34012	1.31481	73	1.34967	1.33952	73	1.37589	1.29328	73	1.36316	1.31805	73	1.38941	1.2899
74	1.34171	1.31565	74	1.35054	1.34023	74	1.37759	1.31591	74	1.36437	1.31496	74	1.38208	1.28592
75	1.34242	1.3128	75	1.35191	1.33773	75	1.38638	1.31043	75	1.36413	1.31401	75	1.38304	1.29049
76	1.34137	1.31924	76	1.35426	1.34025	76	1.3689	1.27891	76	1.36704	1.31127	76	1.37638	1.28654
77	1.33754	1.32147	77	1.35388	1.33919	77	1.38019	1.30056	77	1.36846	1.30847	77	1.37807	1.27552
78	1.33831	1.32104	78	1.3548	1.34008	78	1.37525	1.25443	78	1.36712	1.30903	78	1.3757	1.28092
79	1.33627	1.31826	79	1.35519	1.33993	79	1.37458	1.31058	79	1.36342	1.30678	79	1.37652	1.27
80	1.33651	1.32086	80	1.35732	1.33977	80	1.37539	1.30271	80	1.36003	1.30851	80	1.37336	1.29149
81	1.33635	1.32132	81	1.36071	1.33862	81	1.37401	1.30341	81	1.36058	1.3072	81	1.38009	1.28212
82	1.33767	1.31933	82	1.36282	1.33915	82	1.37595	1.31516	82	1.36152	1.29996	82	1.38095	1.29169
83	1.33846	1.31303	83	1.36487	1.33471	83	1.37554	1.30674	83	1.36228	1.29072	83	1.38582	1.28898
84	1.33793	1.3093	84	1.36857	1.33765	84	1.37158	1.29575	84	1.36281	1.3031	84	1.38488	1.28239
85	1.33581	1.31175	85	1.36922	1.33651	85	1.37153	1.30691	85	1.36328	1.30051	85	1.38129	1.28748
86	1.34171	1.31333	86	1.3685	1.33669	86	1.3686	1.30978	86	1.36371	1.3001	86	1.37751	1.31483
87	1.33423	1.29291	87	1.36797	1.33773	87	1.36552	1.30421	87	1.36485	1.29195	87	1.3758	1.30334
88	1.33632	1.30243	88	1.36495	1.33861	88	1.36673	1.31815	88	1.36489	1.30948	88	1.3748	1.30158
89	1.34032	1.2997	89	1.36569	1.34095	89	1.36587	1.32217	89	1.3647	1.31015	89	1.37359	1.29398
90	1.33733	1.29359	90	1.36346	1.34011	90	1.36831	1.33119	90	1.36496	1.30597	90	1.37746	1.29197
91	1.33915	1.31328	91	1.3628	1.33975	91	1.36567	1.31763	91	1.36631	1.29686	91	1.37649	1.29349
92	1.33903	1.31433	92	1.36331	1.33877	92	1.36549	1.31443	92	1.37379	1.30376	92	1.37455	1.28943
93	1.34018	1.31086	93	1.36358	1.34086	93	1.36876	1.31785	93	1.37608	1.30712	93	1.37433	1.29167
94	1.33897	1.31372	94	1.36339	1.34041	94	1.37028	1.31206	94	1.3712	1.3022	94	1.37411	1.2828
95	1.33969	1.31439	95	1.36289	1.34144	95	1.36588	1.29444	95	1.37525	1.29758	95	1.37575	1.2912
96	1.33966	1.31507	96	1.36244	1.34039	96	1.36805	1.29376	96	1.37802	1.29188	96	1.37388	1.30298
97	1.33828	1.31464	97	1.36303	1.3401	97	1.36426	1.28203	97	1.38148	1.29402	97	1.37394	1.30138
98	1.33716	1.31536	98	1.36241	1.30768	98	1.3651	1.30661	98	1.3793	1.29512	98	1.37397	1.30356
99	1.33542	1.31523	99	1.35869	1.32409	99	1.36544	1.30123	99	1.37942	1.2966	99	1.38007	1.30118
100	1.34136	1.31608	100	1.36109	1.33604	100	1.36776	1.29398	100	1.37646	1.29991	100	1.37695	1.29106
101	1.33706	1.30715	101	1.36413	1.33445	101	1.36619	1.29838	101	1.37878	1.30409	101	1.37549	1.30056
102	1.33633	1.30931	102	1.3669	1.33231	102	1.36489	1.29027	102	1.37982	1.3038	102	1.37668	1.29606
103	1.34077	1.29753	103	1.3685	1.3309	103	1.3628	1.31869	103	1.37931	1.30887	103	1.37667	1.29643
104	1.33375	1.31017	104	1.36653	1.33648	104	1.36377	1.31078	104	1.38102	1.30525	104	1.37662	1.28777
105	1.33288	1.31236	105	1.36549	1.33176	105	1.36491	1.30669	105	1.38227	1.29972	105	1.37447	1.29132
106	1.34019	1.28688	106	1.36456	1.3356	106	1.37032	1.31585	106	1.38104	1.30195	106	1.37577	1.28935
107	1.338	1.30118	107	1.36376	1.33416	107	1.36593	1.30741	107	1.38011	1.30132	107	1.37419	1.29595
108	1.3404	1.29919	108	1.36321	1.33479	108	1.3687	1.31406	108	1.3803	1.29951	108	1.37058	1.28479
109	1.34196	1.29913	109	1.3642	1.33609	109	1.36665	1.31179	109	1.38055	1.29836	109	1.37082	1.3029
110	1.33034	1.29172	110	1.3637	1.3369	110	1.36839	1.31588	110	1.38456	1.29054	110	1.36834	1.30217
111	1.33131	1.30581	111	1.36347	1.33626	111	1.39214	1.29812	111	1.38832	1.29157	111	1.36931	1.29321
112	1.32999	1.31217	112	1.36296	1.33441	112	1.37144	1.25442	112	1.38913	1.29489	112	1.36854	1.29633
113	1.33342	1.30336	113	1.3632	1.33714	113	1.37276	1.3316	113	1.38937	1.29212	113	1.36986	1.28527
114	1.33306	1.30601	114	1.36355	1.34173	114	1.37019	1.33708	114	1.39374	1.29529	114	1.36946	1.28739
115	1.33296	1.30358	115	1.36275	1.34138	115	1.37077	1.33949	115	1.39418	1.3008	115	1.36624	1.28654
116	1.33729	1.3106	116	1.36198	1.34175	116	1.3662	1.34676	116	1.39455	1.29923	116	1.36692	1.26294
117	1.33925	1.30033	117	1.36121	1.34277	117	1.36581	1.34155	117	1.39404	1.30197	117	1.36559	1.27221
118	1.34322	1.29346	118	1.36065	1.34484	118	1.37022	1.34341	118	1.39323	1.30267	118	1.36675	1.28997
119	1.33867	1.2891	119	1.35955	1.34374	119	1.36635	1.33123	119	1.39491	1.29699	119	1.36698	1.28148
120	1.33169	1.29984	120	1.35912	1.34303	120	1.36485	1.3349	120	1.39662	1.29981	120	1.36834	1.2748
121	1.33147	1.30432	121	1.35855	1.34591	121	1.36441	1.33933	121	1.39406	1.30289	121	1.36546	1.27131
122	1.33523	1.2996	122	1.35844	1.34422	122	1.36368	1.34138	122	1.39202	1.29609	122	1.36882	1.28604
123	1.32816	1.2991	123	1.35818	1.34211	123	1.36461	1.33835	123	1.39178	1.2939	123	1.37094	1.30336
124	1.32689	1.30661	124	1.35921	1.34102	124	1.36411	1.33227	124	1.39269	1.28955	124	1.36353	1.2737
125	1.3271	1.30061	125	1.35871	1.34404	125	1.35862	1.34643	125	1.39605	1.28407	125	1.36981	1.24366
126	1.33427	1.30426	126	1.35866	1.34019	126	1.36599	1.33519	126	1.3963	1.2862	126	1.38445	1.15758
127	1.33467	1.323	127	1.35917	1.34445	127	1.36587	1.30852	127	1.39733	1.28732	127	1.38837	1.10703
128	1.33824	1.32735	128	1.35907	1.34186	128	1.357	1.32203	128	1.39736	1.28273	128	1.4072	1.20606
129	1.33675	1.31268	129	1.34954	1.30972	129	1.37014	1.31677	129	1.37386	1.24089	129	1.38503	1.28793
130	1.33939	1.30855	130	1.35162	1.32637	130	1.37523	1.2941	130	1.39645	1.23022	130	1.39381	1.26226
131	1.33909	1.30534	131	1.35783	1.34284	131	1.37537	1.28772	131	1.36462	1.29818	131	1.38598	1.25486
132	1.33901	1.29919	132	1.35383	1.33632	132	1.37213	1.24777	132	1.36243	1.31661	132	1.38973	1.28104
133	1.34076	1.2856	133	1.34762	1.33933	133	1.37214	1.30589	133	1.358	1.31748	133	1.39142	1.26402
134	1.34347	1.28281	134	1.34757	1.33989	134	1.37865	1.31389	134	1.36017	1.31356	134	1.3928	1.26011
135	1.34291	1.31501	135	1.34826	1.33961	135	1.38108	1.29527	135	1.36267	1.31265	135	1.39355	1.26732
136	1.33871	1.30954	136	1.34961	1.3398	136	1.38476	1.29099	136	1.36043	1.31388	136	1.39398	1.28501
137	1.33968	1.3158	137	1.35108	1.34012	137	1.37739	1.29327	137	1.36265	1.31782	137	1.3903	1.29487
138	1.34079	1.31508	138	1.35217	1.34028	138	1.37825	1.31625	138	1.36296	1.31445	138	1.38289	1.288
139	1.34292	1.31292	139	1.35335	1.33763	139	1.38866	1.3107	139	1.36262	1.31379	139	1.38263	1.29225
140	1.34088	1.32147	140	1.35504	1.33959	140	1.3695	1.27929	140	1.36486	1.31111	140	1.37597	1.28856
141	1.33737	1.32275	141	1.35509	1.33845	141	1.3809	1.30231	141	1.36507	1.30936	141	1.37881	1.28052
142	1.33782	1.32138	142	1.35603	1.33848	142	1.37584	1.2593	142	1.36476	1.30819	142	1.37604	1.28707
143	1.33625	1.31903	143	1.35674	1.33929	143	1.37533	1.31148	143	1.36198	1.30865	143	1.37555	1.2756
144	1.33651	1.32097	144	1.35997	1.33849	144	1.37693	1.30626	144	1.3597	1.31088	144	1.37398	1.29515
145	1.33627	1.32097	145	1.36324	1.33657	145	1.37376	1.30542	145	1.36038	1.31068	145	1.37994	1.28555
146	1.33799	1.31947	146	1.36499	1.33953	146	1.3751	1.31592	146	1.36137	1.30596	146	1.38189	1.29429
147	1.33826	1.31226	147	1.36624	1.33589	147	1.37538	1.30745	147	1.36273	1.29345	147	1.38628	1.29246
148	1.33766	1.30961	148	1.36844	1.33649	148	1.37065	1.29669	148	1.36187	1.30677	148	1.38679	1.28639
149	1.33587	1.31192	149	1.36944	1.33603	149	1.37038	1.30798	149	1.36396	1.30426	149	1.38227	1.28923
150	1.34105	1.31405	150	1.36863	1.33671	150	1.3677	1.31151	150	1.36466	1.30223	150	1.37821	1.31641
151	1.33359	1.29318	151	1.36853	1.33652	151	1.36443	1.30624	151	1.36508	1.29531	151	1.37642	1.30446
152	1.33593	1.30269	152	1.36525	1.33866	152	1.36609	1.31834	152	1.36572	1.311	152	1.37486	1.30386
153	1.33969	1.30045	153	1.36622	1.33993	153	1.36546	1.32309	153	1.36494	1.30941	153	1.37394	1.29504
154	1.33758	1.29127	154	1.36367	1.33869	154	1.36784	1.33261	154	1.36518	1.30679	154	1.37774	1.2924
155	1.33926	1.31433	155	1.36304	1.33712	155	1.36482	1.31808	155	1.36616	1.30093	155	1.37674	1.29573
156	1.33838	1.31538	156	1.3637	1.33647	156	1.36547	1.31632	156	1.37406	1.3073	156	1.37522	1.29108
157	1.33896	1.31144	157	1.36374	1.3396	157	1.36812	1.3206	157	1.37564	1.30961	157	1.37516	1.29344
158	1.33916	1.31494	158	1.36414	1.3392	158	1.36913	1.31619	158	1.36871	1.30412	158	1.37459	1.28579
159	1.3389	1.31544	159	1.36318	1.33928	159	1.36549	1.29566	159	1.3733	1.30117	159	1.37558	1.29116
160	1.34068	1.31642	160	1.36272	1.33882	160	1.36747	1.29371	160	1.37577	1.29342	160	1.37394	1.30211
161	1.33791	1.3156	161	1.36337	1.33843	161	1.36227	1.28188	161	1.38015	1.29714	161	1.37419	1.30279
162	1.33694	1.31587	162	1.36241	1.30735	162	1.3638	1.30725	162	1.37863	1.29842	162	1.37418	1.30374
163	1.33535	1.31613	163	1.3608	1.32637	163	1.36429	1.30236	163	1.37853	1.29793	163	1.3796	1.29962
164	1.34008	1.31617	164	1.35937	1.3368	164	1.36653	1.29273	164	1.3752	1.29985	164	1.37734	1.29355
165	1.337	1.30943	165	1.36173	1.33433	165	1.36611	1.29953	165	1.37866	1.3055	165	1.37563	1.30077
166	1.33573	1.31158	166	1.36384	1.33152	166	1.36429	1.29229	166	1.37965	1.30436	166	1.37564	1.2965
167	1.34093	1.30112	167	1.36459	1.33019	167	1.36336	1.32039	167	1.38067	1.30851	167	1.37625	1.29464
168	1.33239	1.31071	168	1.36373	1.33617	168	1.36436	1.30901	168	1.38148	1.30655	168	1.37653	1.2893
169	1.33269	1.3152	169	1.36353	1.33167	169	1.36511	1.30595	169	1.38423	1.2967	169	1.37442	1.29459
170	1.33894	1.2926	170	1.36339	1.33516	170	1.36845	1.31957	170	1.38222	1.30175	170	1.37588	1.29024
171	1.33718	1.30317	171	1.3626	1.33356	171	1.36462	1.30948	171	1.38017	1.30307	171	1.37476	1.30148
172	1.33961	1.30103	172	1.3627	1.33391	172	1.36693	1.31566	172	1.38146	1.3005	172	1.37103	1.29151
173	1.34023	1.29855	173	1.36522	1.3362	173	1.36541	1.31304	173	1.38366	1.29737	173	1.37113	1.30782
174	1.33066	1.29062	174	1.36433	1.33662	174	1.36855	1.31836	174	1.3867	1.2907	174	1.3691	1.30946
175	1.33179	1.30846	175	1.36392	1.33678	175	1.39104	1.30234	175	1.39018	1.29403	175	1.36914	1.29754
176	1.33083	1.31353	176	1.36325	1.33523	176	1.37102	1.26369	176	1.39155	1.29838	176	1.36908	1.30067
177	1.33396	1.30762	177	1.36285	1.33783	177	1.37236	1.33241	177	1.39159	1.29207	177	1.36995	1.28711
178	1.33401	1.31017	178	1.3629	1.34189	178	1.37036	1.33768	178	1.39578	1.29591	178	1.37045	1.29137
179	1.33237	1.30495	179	1.36226	1.34142	179	1.37127	1.34091	179	1.39585	1.30146	179	1.36701	1.29047
180	1.33675	1.31016	180	1.36174	1.34151	180	1.36562	1.34707	180	1.39474	1.29968	180	1.36772	1.26729
181	1.33935	1.30276	181	1.3611	1.34293	181	1.36533	1.34333	181	1.39433	1.30237	181	1.36623	1.27812
182	1.34329	1.29512	182	1.36072	1.34483	182	1.36986	1.34283	182	1.39499	1.30411	182	1.36752	1.29024
183	1.33755	1.28972	183	1.35939	1.34354	183	1.36625	1.33242	183	1.39604	1.29916	183	1.36822	1.28248
184	1.33251	1.30238	184	1.35908	1.34338	184	1.365	1.33789	184	1.39689	1.3026	184	1.36851	1.27648
185	1.33089	1.30517	185	1.35867	1.34529	185	1.36393	1.34036	185	1.39685	1.30564	185	1.36652	1.27348
186	1.33562	1.29985	186	1.35831	1.34407	186	1.36375	1.34308	186	1.39462	1.30019	186	1.36894	1.28715
187	1.32865	1.29613	187	1.35811	1.3419	187	1.36451	1.34047	187	1.39391	1.29655	187	1.37073	1.3067
188	1.32709	1.30706	188	1.35871	1.3419	188	1.36366	1.33564	188	1.39442	1.29302	188	1.36399	1.28103
189	1.32751	1.30261	189	1.3584	1.34407	189	1.3572	1.3469	189	1.39669	1.29037	189	1.37042	1.24687
190	1.33472	1.30441	190	1.35823	1.33935	190	1.36562	1.33814	190	1.39734	1.2898	190	1.38283	1.16332
191	1.3345	1.32345	191	1.35935	1.34411	191	1.3654	1.31096	191	1.39694	1.29086	191	1.38658	1.11388
192	1.33761	1.32718	192	1.35929	1.34178	192	1.35643	1.3233	192	1.39728	1.28603	192	1.40649	1.21399
193	1.33702	1.31458	193	1.34935	1.31041	193	1.36945	1.31874	193	1.37459	1.24124	193	1.3854	1.29219
194	1.33955	1.30931	194	1.35285	1.3297	194	1.37738	1.29531	194	1.39776	1.23042	194	1.39526	1.26552
195	1.3393	1.30442	195	1.35817	1.34336	195	1.37656	1.28944	195	1.36422	1.29923	195	1.38732	1.25744
196	1.33917	1.29822	196	1.35309	1.33549	196	1.37187	1.25078	196	1.35802	1.31779	196	1.39093	1.2831
197	1.34095	1.28553	197	1.34849	1.34061	197	1.37205	1.30635	197	1.35734	1.31778	197	1.3923	1.26585
198	1.34183	1.28331	198	1.34853	1.34076	198	1.37909	1.31298	198	1.35908	1.31173	198	1.39275	1.26039
199	1.34207	1.31464	199	1.34889	1.34009	199	1.38224	1.2971	199	1.36049	1.30998	199	1.39325	1.2748
200	1.33795	1.3098	200	1.35029	1.33958	200	1.3844	1.29251	200	1.35901	1.31091	200	1.39382	1.29142
201	1.33905	1.31656	201	1.35179	1.33975	201	1.37926	1.29301	201	1.36107	1.31685	201	1.39091	1.3005
202	1.34065	1.31503	202	1.35252	1.33954	202	1.3802	1.31679	202	1.36108	1.31272	202	1.38454	1.29065
203	1.3429	1.31312	203	1.35373	1.33697	203	1.38899	1.31015	203	1.3607	1.31302	203	1.38371	1.29421
204	1.34061	1.32129	204	1.35602	1.33842	204	1.36896	1.27643	204	1.36302	1.31177	204	1.37587	1.29112
205	1.33727	1.32345	205	1.35644	1.33825	205	1.38094	1.30397	205	1.36267	1.30964	205	1.37939	1.28355
206	1.33731	1.32205	206	1.35712	1.3375	206	1.37589	1.26547	206	1.36313	1.30918	206	1.37686	1.29066
207	1.33646	1.31932	207	1.35927	1.33884	207	1.37676	1.31271	207	1.36066	1.31123	207	1.37594	1.28062
208	1.33613	1.32123	208	1.36304	1.33764	208	1.37764	1.30938	208	1.35927	1.31299	208	1.37458	1.29939
209	1.33591	1.32093	209	1.36582	1.33567	209	1.37311	1.30829	209	1.36038	1.31455	209	1.37817	1.28754
210	1.33772	1.31938	210	1.36767	1.33915	210	1.37527	1.31574	210	1.36108	1.31108	210	1.38227	1.29727
211	1.3378	1.31309	211	1.36795	1.33677	211	1.37599	1.30889	211	1.36254	1.29764	211	1.38693	1.29271
212	1.33778	1.30995	212	1.36904	1.33554	212	1.36989	1.29808	212	1.36179	1.30932	212	1.38731	1.29104
213	1.33583	1.31261	213	1.36997	1.33523	213	1.36967	1.30826	213	1.36444	1.30914	213	1.38307	1.29117
214	1.34086	1.31462	214	1.36856	1.33671	214	1.36743	1.31252	214	1.36384	1.30312	214	1.37792	1.31733
215	1.33436	1.29393	215	1.36909	1.33507	215	1.36357	1.30658	215	1.36492	1.29752	215	1.37678	1.30634
216	1.33583	1.30283	216	1.36615	1.33764	216	1.36529	1.31796	216	1.36614	1.31094	216	1.37442	1.30506
217	1.33892	1.30043	217	1.36641	1.33793	217	1.36506	1.32353	217	1.36617	1.30774	217	1.37413	1.29527
218	1.3372	1.28993	218	1.36451	1.3364	218	1.36736	1.33387	218	1.36554	1.30743	218	1.37863	1.29361
219	1.33914	1.31539	219	1.36396	1.33414	219	1.36485	1.31875	219	1.3665	1.30173	219	1.37767	1.29726
220	1.33845	1.31671	220	1.36446	1.33332	220	1.3656	1.3184	220	1.37146	1.30898	220	1.37564	1.29303
221	1.33884	1.31211	221	1.36393	1.33709	221	1.3682	1.32375	221	1.37361	1.31217	221	1.37578	1.29585
222	1.33903	1.31562	222	1.36428	1.33674	222	1.36827	1.32094	222	1.3679	1.30587	222	1.37473	1.28953
223	1.33865	1.3166	223	1.36334	1.33663	223	1.36555	1.29829	223	1.37242	1.30381	223	1.37593	1.2914
224	1.3403	1.31776	224	1.36294	1.337	224	1.36729	1.29395	224	1.3742	1.2975	224	1.37465	1.30255
225	1.33745	1.31642	225	1.36332	1.33647	225	1.36155	1.28362	225	1.37794	1.30105	225	1.37515	1.3054
226	1.33676	1.31762	226	1.36248	1.30579	226	1.36254	1.30866	226	1.37754	1.302	226	1.37501	1.30308
227	1.33565	1.31724	227	1.36156	1.32707	227	1.36372	1.30318	227	1.3768	1.29592	227	1.37968	1.29791
228	1.33874	1.31665	228	1.35852	1.33819	228	1.3659	1.2928	228	1.37329	1.29889	228	1.37744	1.29675
229	1.33683	1.31148	229	1.36111	1.33565	229	1.36592	1.30119	229	1.37756	1.30558	229	1.37627	1.30103
230	1.33336	1.31369	230	1.36217	1.33232	230	1.36458	1.29454	230	1.37912	1.30334	230	1.37442	1.29552
231	1.33957	1.30462	231	1.36235	1.33042	231	1.36381	1.32044	231	1.38106	1.30672	231	1.37598	1.29414
232	1.3315	1.31128	232	1.36203	1.33561	232	1.36516	1.30626	232	1.38132	1.30668	232	1.37565	1.28905
233	1.33273	1.31755	233	1.36214	1.33156	233	1.36536	1.30535	233	1.38507	1.29793	233	1.37483	1.2965
234	1.33841	1.29649	234	1.36181	1.335	234	1.36757	1.32125	234	1.38286	1.30119	234	1.37547	1.29158
235	1.33697	1.30442	235	1.36142	1.33347	235	1.36421	1.30958	235	1.38129	1.30528	235	1.37524	1.30642
236	1.33937	1.30293	236	1.3619	1.33316	236	1.36553	1.32043	236	1.38294	1.30015	236	1.37138	1.29666
237	1.33814	1.29839	237	1.36419	1.33547	237	1.36358	1.31324	237	1.38525	1.29728	237	1.37101	1.3114
238	1.33071	1.28978	238	1.36367	1.33586	238	1.36848	1.31989	238	1.38819	1.29264	238	1.36904	1.31472
239	1.33258	1.31214	239	1.36366	1.33697	239	1.39003	1.30512	239	1.3919	1.29638	239	1.36966	1.2997
240	1.33189	1.31442	240	1.36311	1.33579	240	1.37053	1.27109	240	1.39457	1.29937	240	1.36899	1.30366
241	1.33369	1.3112	241	1.36255	1.33881	241	1.37224	1.33288	241	1.393	1.29208	241	1.3704	1.28762
242	1.33526	1.31294	242	1.36252	1.34229	242	1.37044	1.33788	242	1.39656	1.29539	242	1.37101	1.29453
243	1.33256	1.30469	243	1.36177	1.34257	243	1.37171	1.34163	243	1.39681	1.30022	243	1.36765	1.29323
244	1.33743	1.31028	244	1.36111	1.34197	244	1.36547	1.34712	244	1.39553	1.29942	244	1.36852	1.26707
245	1.33888	1.30499	245	1.36043	1.34249	245	1.36477	1.34523	245	1.39518	1.3014	245	1.36679	1.2831
246	1.34311	1.29663	246	1.36041	1.34452	246	1.36952	1.34333	246	1.39683	1.30377	246	1.36805	1.28893
247	1.33681	1.2894	247	1.35909	1.34355	247	1.36655	1.33339	247	1.39582	1.30083	247	1.3689	1.28338
248	1.33476	1.30495	248	1.35891	1.34335	248	1.36492	1.34091	248	1.39677	1.30458	248	1.36915	1.27575
249	1.3321	1.30667	249	1.35852	1.34471	249	1.36358	1.34184	249	1.4002	1.30716	249	1.36751	1.27646
250	1.33509	1.30166	250	1.35853	1.34372	250	1.36305	1.34282	250	1.39707	1.30315	250	1.37066	1.28842
251	1.3291	1.29535	251	1.35826	1.34202	251	1.36373	1.34243	251	1.39687	1.29965	251	1.3701	1.30852
252	1.327	1.30816	252	1.35869	1.34286	252	1.36184	1.33984	252	1.39746	1.29508	252	1.3637	1.28814
253	1.32779	1.3036	253	1.35823	1.34404	253	1.35643	1.3475	253	1.39668	1.29529	253	1.37155	1.25059
254	1.33496	1.30387	254	1.35781	1.33792	254	1.36489	1.34056	254	1.3975	1.29276	254	1.38072	1.16791
255	1.33422	1.3239	255	1.3593	1.3433	255	1.36476	1.31429	255	1.397	1.29488	255	1.38529	1.11914
256	1.33661	1.32687	256	1.3591	1.34118	256	1.35478	1.32406	256	1.397	1.28968	256	1.40626	1.2191
257	1.33779	1.31547	257	1.34913	1.31064	257	1.36909	1.32033	257	1.37549	1.24245	257	1.38713	1.29308
258	1.33965	1.30942	258	1.35446	1.33407	258	1.37969	1.29624	258	1.39881	1.22843	258	1.39542	1.26786
259	1.34017	1.30307	259	1.35825	1.34316	259	1.38083	1.29116	259	1.36352	1.2989	259	1.38862	1.2595
260	1.33992	1.29845	260	1.35207	1.33434	260	1.37194	1.25524	260	1.35755	1.31686	260	1.39167	1.28627
261	1.34066	1.28592	261	1.34939	1.34138	261	1.37189	1.3059	261	1.3568	1.3178	261	1.39319	1.26387
262	1.341	1.28203	262	1.34944	1.34211	262	1.37988	1.31301	262	1.35824	1.31011	262	1.39254	1.26071
263	1.3412	1.31411	263	1.34964	1.34142	263	1.38167	1.29812	263	1.35901	1.30861	263	1.39351	1.28106
264	1.33746	1.3099	264	1.35008	1.34023	264	1.38396	1.29457	264	1.35739	1.30832	264	1.39319	1.29707
265	1.33795	1.31667	265	1.35151	1.33958	265	1.38075	1.29358	265	1.35948	1.31457	265	1.39151	1.30313
266	1.34068	1.31518	266	1.35236	1.33859	266	1.3809	1.31763	266	1.35949	1.31116	266	1.38569	1.29375
267	1.34199	1.31351	267	1.35347	1.33671	267	1.38851	1.30879	267	1.35923	1.31296	267	1.38455	1.29667
268	1.34042	1.32075	268	1.35667	1.3377	268	1.3695	1.27466	268	1.36154	1.31271	268	1.37657	1.29317
269	1.33749	1.32347	269	1.35744	1.33787	269	1.37949	1.30612	269	1.3612	1.311	269	1.37832	1.28458
270	1.33696	1.32241	270	1.35833	1.3364	270	1.37631	1.27002	270	1.36162	1.31069	270	1.37676	1.29277
271	1.33656	1.32008	271	1.36065	1.33785	271	1.37714	1.31363	271	1.35984	1.31343	271	1.37581	1.28269
272	1.33617	1.32126	272	1.36363	1.33691	272	1.37835	1.31093	272	1.35902	1.31493	272	1.3758	1.30061
273	1.3361	1.32134	273	1.36629	1.33552	273	1.37172	1.30999	273	1.35956	1.31674	273	1.3779	1.28857
274	1.33736	1.31941	274	1.36796	1.33794	274	1.37497	1.31583	274	1.36128	1.31297	274	1.38184	1.29819
275	1.33726	1.31356	275	1.36825	1.3361	275	1.37533	1.31086	275	1.36274	1.30231	275	1.3875	1.29362
276	1.33787	1.31007	276	1.36945	1.33494	276	1.3693	1.29982	276	1.362	1.31086	276	1.38708	1.29441
277	1.33553	1.3135	277	1.36908	1.33529	277	1.36952	1.30913	277	1.36392	1.31172	277	1.38328	1.29173
278	1.34078	1.31592	278	1.36745	1.33548	278	1.36774	1.31209	278	1.36269	1.30324	278	1.37769	1.31664
279	1.33482	1.29498	279	1.3689	1.33321	279	1.36363	1.30761	279	1.3643	1.29861	279	1.37693	1.30724
280	1.33522	1.30315	280	1.36689	1.33595	280	1.36573	1.31849	280	1.36617	1.31004	280	1.37454	1.30592
281	1.33828	1.30132	281	1.36634	1.33529	281	1.36499	1.32418	281	1.36641	1.306	281	1.37483	1.29659
282	1.33732	1.28964	282	1.36521	1.33401	282	1.36724	1.33405	282	1.36618	1.30755	282	1.37877	1.29664
283	1.33875	1.31648	283	1.36573	1.33211	283	1.36486	1.31685	283	1.36698	1.30233	283	1.3773	1.2985
284	1.33861	1.31745	284	1.36597	1.3306	284	1.36579	1.31691	284	1.36902	1.30994	284	1.37528	1.29579
285	1.33946	1.31367	285	1.36511	1.33366	285	1.36801	1.32455	285	1.3719	1.31403	285	1.37625	1.29694
286	1.33791	1.31682	286	1.36419	1.33368	286	1.36862	1.32343	286	1.36771	1.3074	286	1.37466	1.29016
287	1.33849	1.31766	287	1.36328	1.33352	287	1.36551	1.30191	287	1.37222	1.30617	287	1.37696	1.29481
288	1.33908	1.31863	288	1.36255	1.3349	288	1.36732	1.29314	288	1.37395	1.30215	288	1.37536	1.30286
289	1.33542	1.31713	289	1.36278	1.33507	289	1.36141	1.28696	289	1.3753	1.30312	289	1.37624	1.30678
290	1.33478	1.31882	290	1.36212	1.30398	290	1.36231	1.31078	290	1.37584	1.30435	290	1.37574	1.29934
291	1.33537	1.31831	291	1.36177	1.32747	291	1.36305	1.30401	291	1.37448	1.29472	291	1.37969	1.29617
292	1.33724	1.31769	292	1.35813	1.33808	292	1.36484	1.29425	292	1.37254	1.29882	292	1.37758	1.29948
293	1.33604	1.31224	293	1.36077	1.3366	293	1.36528	1.30231	293	1.37638	1.30603	293	1.3761	1.30213
294	1.33219	1.31489	294	1.36155	1.33332	294	1.36455	1.29399	294	1.37896	1.30329	294	1.3746	1.29373
295	1.33906	1.30654	295	1.36165	1.33283	295	1.36426	1.32107	295	1.38079	1.30747	295	1.37627	1.29415
296	1.33161	1.31184	296	1.36093	1.33559	296	1.36545	1.30494	296	1.38249	1.307	296	1.3751	1.28909
297	1.33262	1.31911	297	1.36086	1.33203	297	1.36535	1.30507	297	1.38484	1.3003	297	1.3749	1.2961
298	1.33914	1.29991	298	1.36045	1.33429	298	1.36741	1.32248	298	1.38137	1.30292	298	1.37439	1.29222
299	1.33797	1.30531	299	1.36028	1.33272	299	1.36428	1.30838	299	1.38074	1.30686	299	1.3754	1.30713
300	1.3394	1.30505	300	1.36058	1.33305	300	1.36495	1.3248	300	1.38323	1.30194	300	1.37112	1.29624
301	1.33754	1.29731	301	1.36212	1.33499	301	1.36232	1.31575	301	1.38662	1.29833	301	1.37145	1.31234
302	1.33067	1.29007	302	1.36268	1.33481	302	1.36852	1.32223	302	1.38927	1.29536	302	1.36885	1.3173
303	1.333	1.31531	303	1.36308	1.3369	303	1.39071	1.30712	303	1.3916	1.2989	303	1.3701	1.30283
304	1.3324	1.3146	304	1.36235	1.33639	304	1.36958	1.27867	304	1.39532	1.30033	304	1.36912	1.30621
305	1.33166	1.31388	305	1.36226	1.33983	305	1.3717	1.33361	305	1.39341	1.29266	305	1.37061	1.28682
306	1.33624	1.31427	306	1.36205	1.34261	306	1.37022	1.33792	306	1.39626	1.29527	306	1.37063	1.29642
307	1.3339	1.30725	307	1.36132	1.3432	307	1.37162	1.34185	307	1.39637	1.29934	307	1.36812	1.29311
308	1.33794	1.31087	308	1.36052	1.34266	308	1.36552	1.34682	308	1.39625	1.29988	308	1.3692	1.26473
309	1.3391	1.30558	309	1.35955	1.34212	309	1.36449	1.34633	309	1.39695	1.30153	309	1.36724	1.28547
310	1.34537	1.29635	310	1.35976	1.34413	310	1.36927	1.34472	310	1.39757	1.30373	310	1.36843	1.29049
311	1.33787	1.28838	311	1.35892	1.3432	311	1.36633	1.33469	311	1.39635	1.30257	311	1.36912	1.28636
312	1.33623	1.30791	312	1.35882	1.34308	312	1.36276	1.34348	312	1.39806	1.30569	312	1.36971	1.27499
313	1.33266	1.30803	313	1.35855	1.34339	313	1.36306	1.34184	313	1.40321	1.30925	313	1.3684	1.27799
314	1.33569	1.30304	314	1.35876	1.34326	314	1.36256	1.34284	314	1.39927	1.30527	314	1.37274	1.28842
315	1.32985	1.29712	315	1.35842	1.34251	315	1.36284	1.34383	315	1.39847	1.30238	315	1.36895	1.30986
316	1.32562	1.31013	316	1.35895	1.34411	316	1.35936	1.34371	316	1.39842	1.29691	316	1.36407	1.29331
317	1.32757	1.30448	317	1.35828	1.34409	317	1.35582	1.34813	317	1.39799	1.29963	317	1.37284	1.25275
318	1.33499	1.30293	318	1.35773	1.33589	318	1.36397	1.34277	318	1.39786	1.29546	318	1.38029	1.17075
319	1.33407	1.32398	319	1.35905	1.34185	319	1.36462	1.31952	319	1.39693	1.2985	319	1.38467	1.12203
320	1.33631	1.32651	320	1.35875	1.33953	320	1.3546	1.32488	320	1.39628	1.29277	320	1.40552	1.21866
321	1.33804	1.31676	321	1.34912	1.31133	321	1.36948	1.32203	321	1.37632	1.24316	321	1.38844	1.29057
322	1.34007	1.3092	322	1.35531	1.33671	322	1.37887	1.29617	322	1.39937	1.22406	322	1.39525	1.26288
323	1.34056	1.3038	323	1.3577	1.3427	323	1.38282	1.29122	323	1.3628	1.29697	323	1.38879	1.26338
324	1.34002	1.3017	324	1.35113	1.33364	324	1.37297	1.25808	324	1.35759	1.3125	324	1.3926	1.29055
325	1.34065	1.28589	325	1.34996	1.34166	325	1.37324	1.30665	325	1.3567	1.31663	325	1.39344	1.26417
326	1.33914	1.282	326	1.3502	1.3427	326	1.38164	1.3137	326	1.35759	1.30876	326	1.39305	1.26362
327	1.34056	1.3138	327	1.35026	1.34273	327	1.38355	1.29709	327	1.35779	1.30829	327	1.39302	1.28323
328	1.3372	1.30938	328	1.3507	1.34254	328	1.38499	1.29463	328	1.35674	1.30771	328	1.39373	1.30243
329	1.33708	1.31732	329	1.35097	1.34055	329	1.38186	1.29558	329	1.35877	1.31351	329	1.39173	1.30546
330	1.34045	1.31548	330	1.35148	1.3379	330	1.38182	1.31746	330	1.35811	1.3123	330	1.38659	1.29559
331	1.34143	1.31399	331	1.35277	1.33613	331	1.38893	1.30824	331	1.35787	1.31365	331	1.38474	1.29851
332	1.33975	1.32071	332	1.356	1.33659	332	1.37019	1.2751	332	1.36042	1.31354	332	1.37727	1.29579
333	1.33761	1.32337	333	1.35694	1.33682	333	1.37914	1.30936	333	1.36029	1.31318	333	1.3784	1.2869
334	1.33692	1.32266	334	1.35806	1.33525	334	1.37708	1.2743	334	1.36061	1.31082	334	1.37584	1.29254
335	1.33658	1.32019	335	1.36067	1.33622	335	1.37733	1.31428	335	1.35923	1.31438	335	1.37535	1.285
336	1.33633	1.321	336	1.36283	1.33466	336	1.37907	1.31117	336	1.35911	1.31505	336	1.3766	1.30039
337	1.33592	1.32107	337	1.36542	1.33487	337	1.37105	1.31117	337	1.35949	1.31749	337	1.37859	1.28861
338	1.3372	1.3201	338	1.36782	1.3359	338	1.3746	1.31651	338	1.36192	1.31309	338	1.38168	1.29861
339	1.33704	1.31339	339	1.36753	1.33445	339	1.37489	1.31266	339	1.36347	1.3056	339	1.38811	1.29588
340	1.33714	1.31014	340	1.36804	1.33333	340	1.36883	1.30075	340	1.36211	1.31234	340	1.38652	1.2973
341	1.33582	1.31467	341	1.36741	1.33477	341	1.36902	1.3108	341	1.36439	1.31324	341	1.38407	1.29427
342	1.34103	1.31656	342	1.36722	1.33291	342	1.36803	1.31403	342	1.36302	1.30332	342	1.37763	1.31592
343	1.33492	1.297	343	1.36808	1.33087	343	1.36387	1.30939	343	1.36468	1.29899	343	1.37688	1.30776
344	1.33475	1.30339	344	1.36752	1.33307	344	1.36581	1.31882	344	1.36649	1.30879	344	1.37511	1.30732
345	1.3378	1.30219	345	1.36587	1.33289	345	1.36498	1.32492	345	1.36622	1.30481	345	1.37524	1.2995
346	1.33776	1.28943	346	1.36523	1.33145	346	1.36701	1.33485	346	1.36615	1.30677	346	1.37825	1.29867
347	1.33862	1.31745	347	1.36655	1.32947	347	1.36465	1.31676	347	1.36719	1.30327	347	1.3765	1.30114
348	1.3386	1.31841	348	1.36675	1.32853	348	1.36542	1.31585	348	1.36841	1.30976	348	1.37511	1.29822
349	1.33976	1.31513	349	1.36654	1.33155	349	1.36704	1.32377	349	1.3707	1.31413	349	1.3762	1.29798
350	1.33777	1.31815	350	1.36483	1.3327	350	1.36804	1.32412	350	1.36893	1.30915	350	1.37546	1.28974
351	1.33731	1.31857	351	1.36377	1.33281	351	1.36528	1.30357	351	1.37268	1.30938	351	1.37791	1.29806
352	1.33782	1.31901	352	1.36317	1.33312	352	1.36728	1.29329	352	1.37363	1.30568	352	1.37619	1.30189
353	1.3338	1.31806	353	1.36325	1.33341	353	1.36123	1.2865	353	1.37463	1.306	353	1.37615	1.30804
354	1.3341	1.31999	354	1.3626	1.30201	354	1.36238	1.30956	354	1.37333	1.30641	354	1.37566	1.29665
355	1.33382	1.31938	355	1.3619	1.32814	355	1.36291	1.30541	355	1.3727	1.29392	355	1.37932	1.29697
356	1.33438	1.31861	356	1.3578	1.33666	356	1.36496	1.29431	356	1.37219	1.29932	356	1.37694	1.30038
357	1.33348	1.31392	357	1.36006	1.33541	357	1.36531	1.30368	357	1.3762	1.30764	357	1.3756	1.30457
358	1.33129	1.31572	358	1.36098	1.33407	358	1.3645	1.29425	358	1.37794	1.3033	358	1.37427	1.29317
359	1.33885	1.30659	359	1.36156	1.33421	359	1.36426	1.32194	359	1.38062	1.30981	359	1.37607	1.29034
360	1.33173	1.31282	360	1.3605	1.33601	360	1.36541	1.30363	360	1.38208	1.30815	360	1.37481	1.28867
361	1.33212	1.31993	361	1.35999	1.33253	361	1.36579	1.30392	361	1.38421	1.30194	361	1.3743	1.29525
362	1.34054	1.30252	362	1.35935	1.33416	362	1.3676	1.32345	362	1.38041	1.30544	362	1.37393	1.2913
363	1.33857	1.30739	363	1.35924	1.33244	363	1.36459	1.30724	363	1.37931	1.30874	363	1.3754	1.30621
364	1.33952	1.30663	364	1.35986	1.33261	364	1.36681	1.32731	364	1.38277	1.30397	364	1.372	1.29348
365	1.33642	1.2977	365	1.36078	1.33538	365	1.36169	1.31667	365	1.3873	1.30016	365	1.37176	1.31321
366	1.33107	1.29143	366	1.36151	1.3344	366	1.36906	1.3249	366	1.38875	1.2985	366	1.36821	1.31809
367	1.33337	1.31677	367	1.3617	1.33692	367	1.39015	1.31017	367	1.39232	1.30047	367	1.36897	1.30512
368	1.33281	1.31466	368	1.36138	1.33614	368	1.36841	1.28346	368	1.39512	1.30104	368	1.36921	1.30801
369	1.33118	1.31557	369	1.36216	1.34006	369	1.37089	1.33581	369	1.3943	1.29437	369	1.37089	1.28648
370	1.33696	1.31531	370	1.36233	1.34233	370	1.36966	1.339	370	1.39557	1.29639	370	1.37049	1.29872
371	1.33725	1.31043	371	1.36146	1.34348	371	1.37048	1.33973	371	1.39554	1.30026	371	1.36796	1.29413
372	1.33849	1.31089	372	1.36038	1.34318	372	1.36551	1.34581	372	1.39594	1.30142	372	1.37014	1.26339
373	1.33959	1.30532	373	1.35936	1.34224	373	1.36415	1.34709	373	1.39736	1.30328	373	1.36797	1.28508
374	1.34843	1.29595	374	1.3595	1.34356	374	1.3688	1.34499	374	1.39841	1.30441	374	1.36871	1.29322
375	1.3382	1.28802	375	1.35873	1.34313	375	1.36569	1.33642	375	1.39694	1.30326	375	1.36969	1.28893
376	1.33501	1.31016	376	1.35864	1.34269	376	1.36053	1.34586	376	1.39856	1.30791	376	1.37069	1.27725
377	1.33217	1.30894	377	1.35853	1.34206	377	1.36191	1.34171	377	1.40468	1.31071	377	1.36933	1.27725
378	1.33618	1.30483	378	1.3589	1.34305	378	1.36088	1.3434	378	1.4002	1.30777	378	1.37381	1.28952
379	1.33088	1.29912	379	1.35874	1.34164	379	1.36261	1.3449	379	1.39885	1.30445	379	1.3681	1.31178
380	1.32548	1.31133	380	1.35892	1.34468	380	1.35781	1.34651	380	1.3989	1.29829	380	1.3651	1.29749
381	1.32753	1.30516	381	1.35848	1.34342	381	1.3553	1.34792	381	1.39814	1.30128	381	1.37431	1.25308
382	1.33484	1.30217	382	1.35773	1.33319	382	1.36383	1.34404	382	1.39824	1.29829	382	1.3799	1.17548
383	1.33413	1.32396	383	1.35882	1.33999	383	1.36533	1.32453	383	1.39472	1.30114	383	1.38326	1.12321
384	1.33688	1.32676	384	1.35875	1.33788	384	1.35495	1.32502	384	1.39507	1.29665	384	1.40454	1.21326
385	1.33826	1.31742	385	1.34934	1.31111	385	1.37074	1.3233	385	1.37687	1.24326	385	1.38933	1.28873
386	1.34008	1.30974	386	1.35522	1.33792	386	1.37733	1.29626	386	1.39945	1.21953	386	1.39526	1.25936
387	1.34025	1.3064	387	1.3571	1.34178	387	1.37908	1.2908	387	1.36267	1.29653	387	1.3867	1.26707
388	1.33977	1.30517	388	1.35031	1.333	388	1.37567	1.2597	388	1.35754	1.31122	388	1.39195	1.29322
389	1.34124	1.2834	389	1.34993	1.34157	389	1.37652	1.30665	389	1.35666	1.31607	389	1.39312	1.26545
390	1.33882	1.28132	390	1.3504	1.34291	390	1.38286	1.31425	390	1.35761	1.30919	390	1.39372	1.26831
391	1.34025	1.3131	391	1.35092	1.3432	391	1.3842	1.29625	391	1.35748	1.30991	391	1.39254	1.28745
392	1.33674	1.30918	392	1.35124	1.34367	392	1.38456	1.29585	392	1.35662	1.30778	392	1.393	1.30712
393	1.33662	1.31792	393	1.35093	1.34116	393	1.38247	1.29537	393	1.35875	1.31365	393	1.39161	1.30791
394	1.33995	1.31588	394	1.35081	1.33839	394	1.3834	1.31672	394	1.3578	1.31377	394	1.38781	1.29671
395	1.34117	1.31403	395	1.35208	1.33551	395	1.38886	1.30821	395	1.35672	1.31356	395	1.38403	1.30016
396	1.33884	1.32075	396	1.35482	1.33586	396	1.36987	1.2768	396	1.36005	1.31336	396	1.37742	1.29842
397	1.33764	1.32324	397	1.35603	1.33641	397	1.37961	1.31396	397	1.36005	1.31321	397	1.37898	1.2911
398	1.337	1.32303	398	1.35695	1.33397	398	1.37742	1.27919	398	1.36019	1.30942	398	1.37471	1.2925
399	1.33621	1.32022	399	1.35996	1.33509	399	1.3774	1.31515	399	1.35926	1.3139	399	1.3745	1.28729
400	1.336	1.32051	400	1.3626	1.33193	400	1.37841	1.31148	400	1.35978	1.31444	400	1.3773	1.29978
401	1.33507	1.32092	401	1.36461	1.33241	401	1.37154	1.31261	401	1.3604	1.31801	401	1.37788	1.28909
402	1.3371	1.32012	402	1.36628	1.33317	402	1.3747	1.31737	402	1.36348	1.31296	402	1.38136	1.29914
403	1.3365	1.31324	403	1.36626	1.33247	403	1.3739	1.31343	403	1.36472	1.30501	403	1.38795	1.29827
404	1.33625	1.30976	404	1.36726	1.33081	404	1.36874	1.3016	404	1.36295	1.31226	404	1.38585	1.29984
405	1.33583	1.31556	405	1.36664	1.33269	405	1.36917	1.31313	405	1.36519	1.31128	405	1.38526	1.29828
406	1.34147	1.31736	406	1.36741	1.33011	406	1.36794	1.31674	406	1.36438	1.30305	406	1.3781	1.3151
407	1.33446	1.29781	407	1.36804	1.32892	407	1.36354	1.31051	407	1.3651	1.29959	407	1.37621	1.30732
408	1.33492	1.30411	408	1.36791	1.32873	408	1.36594	1.31954	408	1.36724	1.30897	408	1.37534	1.30934
409	1.33692	1.30208	409	1.36508	1.32992	409	1.36503	1.32616	409	1.36614	1.30469	409	1.37549	1.30158
410	1.33785	1.28924	410	1.36506	1.32881	410	1.36718	1.3351	410	1.36572	1.30567	410	1.37829	1.30043
411	1.33849	1.31853	411	1.36624	1.32636	411	1.36422	1.3182	411	1.36742	1.30477	411	1.37664	1.30439
412	1.33854	1.31879	412	1.36713	1.32701	412	1.36479	1.3183	412	1.36717	1.30846	412	1.37524	1.29991
413	1.33973	1.31665	413	1.3667	1.32944	413	1.36628	1.3235	413	1.37019	1.31451	413	1.37707	1.30077
414	1.33737	1.31872	414	1.3653	1.33101	414	1.36783	1.32372	414	1.36954	1.31058	414	1.37656	1.2923
415	1.33732	1.31915	415	1.36425	1.33018	415	1.36591	1.30272	415	1.37184	1.31174	415	1.37871	1.30045
416	1.3382	1.31922	416	1.36386	1.33063	416	1.36762	1.29646	416	1.37322	1.30676	416	1.37619	1.30349
417	1.33404	1.31836	417	1.36434	1.33249	417	1.36162	1.28702	417	1.37407	1.30749	417	1.37579	1.31121
418	1.33445	1.32071	418	1.36364	1.30034	418	1.3624	1.3119	418	1.37142	1.30726	418	1.3751	1.29704
419	1.33444	1.32012	419	1.36205	1.32747	419	1.36295	1.30576	419	1.37112	1.29545	419	1.37898	1.30089
420	1.33403	1.31961	420	1.35757	1.33633	420	1.36523	1.29586	420	1.37132	1.30084	420	1.37653	1.30283
421	1.33231	1.31682	421	1.35965	1.33409	421	1.36523	1.30542	421	1.3748	1.31022	421	1.37578	1.30835
422	1.33082	1.31701	422	1.36057	1.33317	422	1.3646	1.29601	422	1.37668	1.30521	422	1.37386	1.29415
423	1.33773	1.30644	423	1.361	1.3335	423	1.36387	1.32241	423	1.37977	1.3114	423	1.37571	1.28783
424	1.33178	1.314	424	1.36048	1.33558	424	1.36559	1.3031	424	1.38029	1.30994	424	1.37469	1.28696
425	1.33188	1.32068	425	1.35985	1.33326	425	1.36579	1.30444	425	1.38324	1.30193	425	1.37342	1.29258
426	1.34176	1.30365	426	1.35934	1.33479	426	1.36698	1.32486	426	1.38006	1.3066	426	1.37375	1.28976
427	1.33952	1.31008	427	1.35868	1.33319	427	1.36399	1.30673	427	1.37819	1.30908	427	1.37519	1.30648
428	1.33917	1.30714	428	1.35894	1.33259	428	1.3676	1.32761	428	1.38259	1.30425	428	1.37257	1.29145
429	1.3366	1.29978	429	1.36019	1.33493	429	1.36173	1.31704	429	1.38775	1.30121	429	1.37191	1.31177
430	1.33318	1.29266	430	1.36089	1.33435	430	1.36981	1.32603	430	1.38801	1.29993	430	1.3675	1.31641
431	1.3349	1.31674	431	1.36112	1.33661	431	1.3889	1.31193	431	1.39356	1.30081	431	1.36802	1.30753
432	1.33477	1.31411	432	1.36088	1.33523	432	1.36802	1.28438	432	1.39535	1.30134	432	1.36887	1.30868
433	1.33246	1.31545	433	1.3619	1.33972	433	1.37056	1.33797	433	1.39432	1.29598	433	1.3704	1.28859
434	1.33472	1.3155	434	1.36235	1.34189	434	1.36963	1.33965	434	1.39557	1.29802	434	1.37084	1.30205
435	1.33817	1.31165	435	1.36157	1.34297	435	1.36966	1.33835	435	1.39516	1.3017	435	1.36753	1.29671
436	1.33931	1.31145	436	1.36085	1.34288	436	1.36586	1.34569	436	1.39509	1.30329	436	1.37113	1.26428
437	1.34129	1.30517	437	1.35959	1.342	437	1.36404	1.34784	437	1.3961	1.30508	437	1.36869	1.28464
438	1.35036	1.29659	438	1.35956	1.34291	438	1.36854	1.34473	438	1.39815	1.30764	438	1.36901	1.29548
439	1.33873	1.28826	439	1.35843	1.34274	439	1.36384	1.33679	439	1.39628	1.30535	439	1.37023	1.2901
440	1.33495	1.31063	440	1.35842	1.34243	440	1.35979	1.34732	440	1.39889	1.30996	440	1.37146	1.28057
441	1.33187	1.30916	441	1.35824	1.34149	441	1.36011	1.34209	441	1.40383	1.3127	441	1.36812	1.2792
442	1.33614	1.30586	442	1.35882	1.34256	442	1.35895	1.34475	442	1.3996	1.31011	442	1.37251	1.2907
443	1.3318	1.30025	443	1.35898	1.34086	443	1.36226	1.34527	443	1.3985	1.30618	443	1.36644	1.3127
444	1.32529	1.31194	444	1.35901	1.34385	444	1.35733	1.34846	444	1.39938	1.29943	444	1.36656	1.29941
445	1.32755	1.30697	445	1.35878	1.34182	445	1.35522	1.3477	445	1.39716	1.30292	445	1.37637	1.25286
446	1.33498	1.30278	446	1.35786	1.33278	446	1.36411	1.34547	446	1.39777	1.30068	446	1.37848	1.18153
447	1.33445	1.32384	447	1.35861	1.33899	447	1.36581	1.32782	447	1.3918	1.30305	447	1.38288	1.12535
448	1.33749	1.32701	448	1.35909	1.33815	448	1.35534	1.32538	448	1.39238	1.30053	448	1.40339	1.20419
449	1.33876	1.31718	449	1.34939	1.30997	449	1.37182	1.32388	449	1.37725	1.24227	449	1.39027	1.28715
450	1.33945	1.31068	450	1.35534	1.33867	450	1.3782	1.29677	450	1.39931	1.21706	450	1.39455	1.25905
451	1.33985	1.30742	451	1.35579	1.34043	451	1.37575	1.29215	451	1.36145	1.29857	451	1.38586	1.26929
452	1.33968	1.3077	452	1.34975	1.33099	452	1.37771	1.26206	452	1.35706	1.31264	452	1.3898	1.29338
453	1.34151	1.28305	453	1.34991	1.34108	453	1.37671	1.30724	453	1.35721	1.31568	453	1.38918	1.26557
454	1.33866	1.27979	454	1.35059	1.34266	454	1.38165	1.31515	454	1.3577	1.31155	454	1.39364	1.26966
455	1.34039	1.31266	455	1.3509	1.34282	455	1.38239	1.29634	455	1.35754	1.3108	455	1.3914	1.28834
456	1.33649	1.30963	456	1.35108	1.34352	456	1.38332	1.29768	456	1.35669	1.30709	456	1.39248	1.30829
457	1.33607	1.31784	457	1.35096	1.34203	457	1.38242	1.29645	457	1.35772	1.31437	457	1.38803	1.30876
458	1.33941	1.31596	458	1.35101	1.33926	458	1.38373	1.31628	458	1.35776	1.31341	458	1.3887	1.29823
459	1.34083	1.31402	459	1.35198	1.33538	459	1.3883	1.30813	459	1.35617	1.31251	459	1.38423	1.30217
460	1.33888	1.32078	460	1.35394	1.33509	460	1.36966	1.27683	460	1.35896	1.31318	460	1.37769	1.30094
461	1.33713	1.32304	461	1.35497	1.33577	461	1.37968	1.31651	461	1.35937	1.31241	461	1.37885	1.29421
462	1.3366	1.32339	462	1.35595	1.33313	462	1.3765	1.28288	462	1.35981	1.30749	462	1.37412	1.29286
463	1.33611	1.31983	463	1.35933	1.33371	463	1.37682	1.31636	463	1.35908	1.31319	463	1.37261	1.28899
464	1.33581	1.31972	464	1.36176	1.32955	464	1.37705	1.31135	464	1.36032	1.31346	464	1.37837	1.29942
465	1.33495	1.32079	465	1.36305	1.3303	465	1.37196	1.31423	465	1.36148	1.31807	465	1.3772	1.29126
466	1.33709	1.32015	466	1.36335	1.33179	466	1.37491	1.31916	466	1.36469	1.31167	466	1.38115	1.29984
467	1.33657	1.31312	467	1.3643	1.3309	467	1.37376	1.31346	467	1.36472	1.30312	467	1.38679	1.29994
468	1.33667	1.30963	468	1.36537	1.3274	468	1.36894	1.30418	468	1.36384	1.31043	468	1.38492	1.30141
469	1.33599	1.3154	469	1.36525	1.32897	469	1.36938	1.31482	469	1.36587	1.30699	469	1.38579	1.30239
470	1.34169	1.31748	470	1.36647	1.32626	470	1.36863	1.31888	470	1.36531	1.30242	470	1.37806	1.31682
471	1.33419	1.29828	471	1.3667	1.32589	471	1.36359	1.31137	471	1.36508	1.30091	471	1.37591	1.30669
472	1.33466	1.30433	472	1.36669	1.3245	472	1.36538	1.32087	472	1.3675	1.30928	472	1.37482	1.31097
473	1.33616	1.30248	473	1.36412	1.32782	473	1.36403	1.32698	473	1.36656	1.30523	473	1.37559	1.30365
474	1.3373	1.28852	474	1.36469	1.32702	474	1.36695	1.33533	474	1.36645	1.30658	474	1.37873	1.30211
475	1.33895	1.32026	475	1.3651	1.32578	475	1.36377	1.3207	475	1.3662	1.30568	475	1.3768	1.30855
476	1.33843	1.31894	476	1.36533	1.32663	476	1.36383	1.31779	476	1.36673	1.30879	476	1.37581	1.30075
477	1.33873	1.31783	477	1.36551	1.32774	477	1.36576	1.32431	477	1.36986	1.3143	477	1.37742	1.30305
478	1.33708	1.31947	478	1.36519	1.3289	478	1.3676	1.32198	478	1.36907	1.31271	478	1.37648	1.29373
479	1.33723	1.31982	479	1.36424	1.32678	479	1.36608	1.30609	479	1.37145	1.31271	479	1.37817	1.29983
480	1.33807	1.31998	480	1.36396	1.32859	480	1.36829	1.29996	480	1.37258	1.30688	480	1.37584	1.30472
481	1.33437	1.31899	481	1.36463	1.33116	481	1.36166	1.28862	481	1.37291	1.30691	481	1.37397	1.31243
482	1.33479	1.32103	482	1.36435	1.2998	482	1.36184	1.31333	482	1.37131	1.30804	482	1.3749	1.29943
483	1.33492	1.32078	483	1.36201	1.32497	483	1.36267	1.30824	483	1.37075	1.29802	483	1.37859	1.30309
484	1.33396	1.32029	484	1.35746	1.33619	484	1.36529	1.29988	484	1.37118	1.30344	484	1.37681	1.30469
485	1.33231	1.31856	485	1.35915	1.33397	485	1.36534	1.30653	485	1.37281	1.31228	485	1.37589	1.31079
486	1.33096	1.31822	486	1.35997	1.33282	486	1.36497	1.29697	486	1.37478	1.30747	486	1.37317	1.29605
487	1.33623	1.30666	487	1.36069	1.33213	487	1.36417	1.32313	487	1.37734	1.31254	487	1.37535	1.28981
488	1.33139	1.31508	488	1.36005	1.33414	488	1.3661	1.30326	488	1.37857	1.31029	488	1.37439	1.28699
489	1.33239	1.32182	489	1.35949	1.33277	489	1.36631	1.3064	489	1.38193	1.3004	489	1.37379	1.29123
490	1.3421	1.303	490	1.35954	1.33488	490	1.36737	1.32631	490	1.37978	1.30588	490	1.37326	1.28484
491	1.34049	1.31164	491	1.3589	1.33353	491	1.36397	1.30852	491	1.37779	1.30799	491	1.37401	1.30782
492	1.33937	1.30811	492	1.35864	1.33379	492	1.36779	1.3275	492	1.38166	1.30288	492	1.37241	1.28996
493	1.33719	1.30313	493	1.35944	1.33575	493	1.36183	1.31854	493	1.38713	1.30034	493	1.37179	1.3083
494	1.33394	1.29364	494	1.36042	1.33453	494	1.36742	1.32581	494	1.3863	1.2993	494	1.36664	1.31462
495	1.33577	1.31636	495	1.36052	1.33714	495	1.38841	1.30921	495	1.39386	1.30129	495	1.36787	1.30846
496	1.33544	1.31371	496	1.3603	1.33479	496	1.36782	1.29057	496	1.3947	1.30227	496	1.36852	1.30935
497	1.33341	1.3147	497	1.3615	1.33886	497	1.37062	1.33953	497	1.39426	1.29793	497	1.37046	1.29059
498	1.33445	1.31501	498	1.36185	1.3414	498	1.36981	1.33938	498	1.39551	1.30067	498	1.37137	1.3061
499	1.33688	1.31269	499	1.36121	1.34132	499	1.36905	1.33666	499	1.39485	1.30479	499	1.3678	1.30068
500	1.33987	1.31247	500	1.36071	1.34175	500	1.36567	1.34595	500	1.39372	1.30561	500	1.37169	1.26541
501	1.34258	1.30514	501	1.36006	1.34118	501	1.36362	1.34815	501	1.39509	1.30721	501	1.36888	1.28517
502	1.34873	1.29597	502	1.35981	1.34282	502	1.36809	1.34391	502	1.39802	1.31105	502	1.36945	1.29685
503	1.33815	1.28724	503	1.35858	1.34243	503	1.36268	1.33746	503	1.39372	1.30736	503	1.37013	1.29116
504	1.33448	1.31104	504	1.35802	1.34208	504	1.35937	1.34755	504	1.398	1.31108	504	1.37172	1.28326
505	1.33173	1.3089	505	1.35803	1.34077	505	1.35894	1.34297	505	1.40249	1.31372	505	1.36712	1.28229
506	1.33538	1.30541	506	1.3584	1.34245	506	1.35864	1.34536	506	1.39881	1.31176	506	1.37029	1.29119
507	1.33189	1.30044	507	1.35884	1.34075	507	1.36178	1.34532	507	1.39845	1.30771	507	1.36639	1.31278
508	1.32499	1.31259	508	1.35886	1.34193	508	1.35705	1.35012	508	1.39938	1.30165	508	1.36785	1.2996
509	1.32777	1.30794	509	1.35883	1.34037	509	1.35525	1.34781	509	1.39456	1.30439	509	1.37777	1.25349
510	1.33537	1.30362	510	1.358	1.33353	510	1.36423	1.34706	510	1.39549	1.30299	510	1.37777	1.1876
511	1.33471	1.32357	511	1.35897	1.34012	511	1.36609	1.32941	511	1.39107	1.30465	511	1.38279	1.12875
512	1.33761	1.32696	512	1.35949	1.33928	512	1.35514	1.32568	512	1.39027	1.30283	512	1.40266	1.20123
513	1.33851	1.31767	513	1.34932	1.30913	513	1.37326	1.32473	513	1.3776	1.24051	513	1.38957	1.28743
514	1.33887	1.3101	514	1.35532	1.33851	514	1.37812	1.29758	514	1.39816	1.21587	514	1.39456	1.26273
515	1.33985	1.3086	515	1.35475	1.33988	515	1.37313	1.29244	515	1.36054	1.30003	515	1.38625	1.27419
516	1.33951	1.30913	516	1.34976	1.32936	516	1.37587	1.26341	516	1.35647	1.31398	516	1.38995	1.29229
517	1.34219	1.28402	517	1.35003	1.34056	517	1.37536	1.3088	517	1.35693	1.31534	517	1.38876	1.26698
518	1.3385	1.27541	518	1.35042	1.34198	518	1.37951	1.31589	518	1.3577	1.31281	518	1.39085	1.27205
519	1.34008	1.31212	519	1.35051	1.34225	519	1.38166	1.29613	519	1.35777	1.3109	519	1.38846	1.28865
520	1.33593	1.30963	520	1.35063	1.34304	520	1.38152	1.29786	520	1.35652	1.30727	520	1.38895	1.3077
521	1.33554	1.31611	521	1.35081	1.34223	521	1.38109	1.29787	521	1.35736	1.31474	521	1.38584	1.3113
522	1.33901	1.31508	522	1.35239	1.33962	522	1.38363	1.31563	522	1.35708	1.31227	522	1.38906	1.2969
523	1.34063	1.3143	523	1.35218	1.3362	523	1.38788	1.30778	523	1.35639	1.31242	523	1.38465	1.30394
524	1.33875	1.32031	524	1.35349	1.33553	524	1.3695	1.27478	524	1.35794	1.31284	524	1.37869	1.30307
525	1.3366	1.32288	525	1.35405	1.33553	525	1.37915	1.31717	525	1.35826	1.30982	525	1.37976	1.29557
526	1.33625	1.32323	526	1.3553	1.33271	526	1.37687	1.28429	526	1.35899	1.30663	526	1.374	1.29369
527	1.3359	1.3193	527	1.35755	1.33274	527	1.37556	1.31776	527	1.35902	1.31392	527	1.37145	1.29142
528	1.33562	1.31893	528	1.35918	1.32938	528	1.37832	1.3107	528	1.36064	1.3122	528	1.37738	1.29985
529	1.33478	1.31984	529	1.36102	1.32896	529	1.37238	1.31573	529	1.36205	1.31681	529	1.37663	1.29267
530	1.3374	1.32002	530	1.36084	1.33103	530	1.375	1.32189	530	1.36496	1.30888	530	1.37831	1.30225
531	1.33706	1.31294	531	1.36116	1.32874	531	1.37315	1.31467	531	1.36443	1.30221	531	1.38545	1.30328
532	1.33693	1.31	532	1.36215	1.32256	532	1.36954	1.30732	532	1.36443	1.30972	532	1.38362	1.30304
533	1.33598	1.31545	533	1.36259	1.32436	533	1.36959	1.31606	533	1.36691	1.30694	533	1.38496	1.30627
534	1.34168	1.31742	534	1.36407	1.32196	534	1.36837	1.32136	534	1.36631	1.30439	534	1.37734	1.31867
535	1.33389	1.29862	535	1.36482	1.3228	535	1.36347	1.31181	535	1.36527	1.30228	535	1.37614	1.30864
536	1.33404	1.3044	536	1.36494	1.32141	536	1.36443	1.32177	536	1.36784	1.31026	536	1.37425	1.31104
537	1.33572	1.30135	537	1.36306	1.32551	537	1.36272	1.32746	537	1.3672	1.30565	537	1.37464	1.30678
538	1.33713	1.28693	538	1.36359	1.32579	538	1.36611	1.3367	538	1.36754	1.3084	538	1.37863	1.30553
539	1.3389	1.32159	539	1.36367	1.3244	539	1.36377	1.32286	539	1.36622	1.30607	539	1.37693	1.31067
540	1.33819	1.31982	540	1.3638	1.3262	540	1.36384	1.31783	540	1.36679	1.31098	540	1.3763	1.30149
541	1.33788	1.31816	541	1.36404	1.3276	541	1.36506	1.32572	541	1.36961	1.31351	541	1.37744	1.30515
542	1.33733	1.32033	542	1.36398	1.3276	542	1.36791	1.32065	542	1.36878	1.31456	542	1.37596	1.29445
543	1.33739	1.32074	543	1.36344	1.3234	543	1.36624	1.3091	543	1.37093	1.31459	543	1.37715	1.29697
544	1.33839	1.32086	544	1.36346	1.32823	544	1.36859	1.30637	544	1.37184	1.30704	544	1.3737	1.30222
545	1.33496	1.31945	545	1.36413	1.32987	545	1.36134	1.2949	545	1.37246	1.30703	545	1.37266	1.31409
546	1.33462	1.32135	546	1.36364	1.29936	546	1.36133	1.31423	546	1.3719	1.31071	546	1.37439	1.30124
547	1.33512	1.3213	547	1.3621	1.32264	547	1.36217	1.31085	547	1.37208	1.30028	547	1.37836	1.30476
548	1.33366	1.32017	548	1.35773	1.33598	548	1.36545	1.3029	548	1.37135	1.305	548	1.37689	1.30573
549	1.33305	1.31933	549	1.35885	1.33307	549	1.36716	1.30678	549	1.37187	1.31392	549	1.37605	1.31286
550	1.33136	1.31987	550	1.35936	1.33286	550	1.36587	1.29638	550	1.37322	1.3098	550	1.37311	1.29747
551	1.33627	1.30735	551	1.36022	1.33125	551	1.36533	1.32348	551	1.37595	1.31404	551	1.37548	1.29244
552	1.33046	1.316	552	1.35965	1.33322	552	1.36669	1.3035	552	1.3782	1.31083	552	1.37441	1.28883
553	1.33289	1.32276	553	1.35924	1.33214	553	1.36696	1.30789	553	1.38086	1.29929	553	1.37385	1.29267
554	1.34235	1.30145	554	1.35943	1.33436	554	1.36907	1.32757	554	1.37884	1.30494	554	1.37321	1.28396
555	1.341	1.31321	555	1.3589	1.33346	555	1.36422	1.31086	555	1.3764	1.3024	555	1.37264	1.3097
556	1.33918	1.30838	556	1.35888	1.33409	556	1.36778	1.32837	556	1.38074	1.29865	556	1.37207	1.28857
557	1.33792	1.30432	557	1.3596	1.33693	557	1.36176	1.31953	557	1.38515	1.29913	557	1.37121	1.30634
558	1.33438	1.29429	558	1.3598	1.33517	558	1.36416	1.32503	558	1.3846	1.2981	558	1.36684	1.31288
559	1.33529	1.31632	559	1.3601	1.33736	559	1.38869	1.30737	559	1.3932	1.30055	559	1.3679	1.30925
560	1.33569	1.31353	560	1.36008	1.33456	560	1.36751	1.30008	560	1.39202	1.30298	560	1.36856	1.31038
561	1.33368	1.3141	561	1.36089	1.33798	561	1.37061	1.34063	561	1.39325	1.29898	561	1.37054	1.2919
562	1.33463	1.31499	562	1.36116	1.34019	562	1.36948	1.3395	562	1.39537	1.30373	562	1.37195	1.30938
563	1.33629	1.31321	563	1.36071	1.34026	563	1.36873	1.33527	563	1.39429	1.30747	563	1.36784	1.30303
564	1.34028	1.31261	564	1.36039	1.34076	564	1.3653	1.34584	564	1.39156	1.30677	564	1.3717	1.2664
565	1.34169	1.3058	565	1.36003	1.34058	565	1.36377	1.34838	565	1.39333	1.30902	565	1.36912	1.28789
566	1.34836	1.29587	566	1.3599	1.34252	566	1.36711	1.34439	566	1.39699	1.31241	566	1.36984	1.29756
567	1.33781	1.28676	567	1.35878	1.34212	567	1.36168	1.33888	567	1.39219	1.30842	567	1.36965	1.29145
568	1.33364	1.31133	568	1.35807	1.34166	568	1.3593	1.34591	568	1.39586	1.3099	568	1.37066	1.28351
569	1.33147	1.30868	569	1.35794	1.33947	569	1.3585	1.34372	569	1.40063	1.31397	569	1.3672	1.28294
570	1.33444	1.3052	570	1.35829	1.34142	570	1.35878	1.34596	570	1.39864	1.31196	570	1.36833	1.29135
571	1.33154	1.29921	571	1.35856	1.3403	571	1.36138	1.34562	571	1.39666	1.30932	571	1.36699	1.31321
572	1.32534	1.31248	572	1.3585	1.34118	572	1.35661	1.34984	572	1.39798	1.30507	572	1.36865	1.29983
573	1.32822	1.30871	573	1.35875	1.34038	573	1.35578	1.34801	573	1.3906	1.30549	573	1.37755	1.25593
574	1.33567	1.30398	574	1.35806	1.33511	574	1.36408	1.34909	574	1.39257	1.30429	574	1.37685	1.1934
575	1.33485	1.32362	575	1.35957	1.33983	575	1.36615	1.33131	575	1.38993	1.30688	575	1.38259	1.13211
576	1.33733	1.32661	576	1.35995	1.33926	576	1.35456	1.3258	576	1.39038	1.30328	576	1.40267	1.20206
577	1.33779	1.31882	577	1.34908	1.30871	577	1.37281	1.32562	577	1.37766	1.23975	577	1.38941	1.29033
578	1.33847	1.31037	578	1.35534	1.33821	578	1.37704	1.29658	578	1.39614	1.21497	578	1.391	1.26757
579	1.33997	1.30943	579	1.35403	1.33895	579	1.37205	1.29221	579	1.35987	1.29938	579	1.38585	1.27692
580	1.33916	1.31086	580	1.34956	1.32849	580	1.37436	1.26384	580	1.35598	1.3148	580	1.38922	1.29168
581	1.34261	1.28404	581	1.35008	1.34033	581	1.37386	1.31015	581	1.35632	1.31523	581	1.38821	1.27008
582	1.33828	1.27067	582	1.35031	1.3414	582	1.37776	1.31597	582	1.35711	1.31266	582	1.38824	1.27816
583	1.33936	1.31232	583	1.35019	1.34158	583	1.38076	1.29488	583	1.35813	1.31154	583	1.38638	1.28726
584	1.33536	1.30908	584	1.35016	1.34274	584	1.3791	1.29898	584	1.35625	1.3087	584	1.38562	1.30544
585	1.3354	1.31543	585	1.35054	1.34187	585	1.37831	1.29842	585	1.35834	1.31489	585	1.38485	1.31167
586	1.33886	1.31359	586	1.35369	1.33949	586	1.38301	1.31497	586	1.357	1.3114	586	1.39009	1.29508
587	1.34075	1.3132	587	1.35235	1.33595	587	1.38653	1.3075	587	1.35657	1.31196	587	1.38378	1.30546
588	1.33885	1.31946	588	1.35319	1.33681	588	1.36949	1.27438	588	1.35707	1.31157	588	1.37937	1.30502
589	1.33606	1.32276	589	1.35361	1.33598	589	1.37723	1.3171	589	1.35731	1.30765	589	1.38052	1.29638
590	1.33589	1.32313	590	1.35478	1.33372	590	1.37748	1.28296	590	1.35765	1.30659	590	1.37437	1.29469
591	1.33548	1.31872	591	1.35573	1.33287	591	1.37488	1.31838	591	1.35899	1.31461	591	1.37043	1.29315
592	1.33533	1.31843	592	1.357	1.33042	592	1.37882	1.31042	592	1.36025	1.31101	592	1.37571	1.29746
593	1.33478	1.31877	593	1.35886	1.32928	593	1.37236	1.31631	593	1.36196	1.31486	593	1.37631	1.29357
594	1.33756	1.31948	594	1.35909	1.3315	594	1.37546	1.32501	594	1.36412	1.30673	594	1.37526	1.30515
595	1.33726	1.31334	595	1.35873	1.32801	595	1.37272	1.31811	595	1.36463	1.30203	595	1.38454	1.30593
596	1.33697	1.3104	596	1.35923	1.32149	596	1.37005	1.30971	596	1.36479	1.30938	596	1.38297	1.30477
597	1.33623	1.31536	597	1.35998	1.32195	597	1.36942	1.31771	597	1.36777	1.30628	597	1.38452	1.30908
598	1.34164	1.31778	598	1.36175	1.32069	598	1.36848	1.32283	598	1.36702	1.30569	598	1.3765	1.32123
599	1.33368	1.29936	599	1.36204	1.32108	599	1.36365	1.31154	599	1.36628	1.30301	599	1.3752	1.31153
600	1.33379	1.30405	600	1.36321	1.31922	600	1.36382	1.32238	600	1.36915	1.31052	600	1.37368	1.31263
601	1.33556	1.30047	601	1.36192	1.32295	601	1.36271	1.32742	601	1.36808	1.3065	601	1.37396	1.3094
602	1.33657	1.28616	602	1.36217	1.32435	602	1.36551	1.33617	602	1.36805	1.30921	602	1.37814	1.30849
603	1.33807	1.32247	603	1.362	1.32188	603	1.36365	1.32499	603	1.36695	1.30789	603	1.37686	1.31171
604	1.33787	1.32061	604	1.3618	1.3249	604	1.36354	1.32068	604	1.36716	1.31229	604	1.37625	1.30301
605	1.33759	1.31807	605	1.36239	1.32551	605	1.36446	1.32848	605	1.37021	1.31324	605	1.37668	1.30621
606	1.33747	1.32109	606	1.36271	1.32705	606	1.3682	1.32239	606	1.36844	1.31588	606	1.37557	1.29585
607	1.33726	1.32156	607	1.36214	1.32101	607	1.36646	1.30972	607	1.37007	1.31517	607	1.37607	1.29838
608	1.33827	1.3211	608	1.36218	1.32639	608	1.36768	1.31145	608	1.37243	1.30714	608	1.37186	1.29865
609	1.33541	1.31917	609	1.36308	1.32862	609	1.36117	1.30334	609	1.37334	1.3076	609	1.37166	1.31599
610	1.33465	1.32161	610	1.36268	1.30099	610	1.36104	1.31811	610	1.37293	1.31153	610	1.37337	1.30013
611	1.33536	1.32125	611	1.36233	1.32067	611	1.36189	1.31242	611	1.37401	1.30076	611	1.37833	1.30474
612	1.3337	1.32039	612	1.35832	1.33492	612	1.36513	1.30626	612	1.37235	1.30593	612	1.37688	1.30785
613	1.33463	1.31943	613	1.35881	1.33141	613	1.36847	1.31074	613	1.37239	1.31577	613	1.37645	1.31478
614	1.33187	1.32074	614	1.35924	1.33287	614	1.36633	1.29887	614	1.3722	1.31173	614	1.3731	1.3006
615	1.33626	1.30716	615	1.36019	1.33093	615	1.36562	1.32358	615	1.37576	1.31478	615	1.3757	1.29644
616	1.33026	1.31677	616	1.35962	1.33358	616	1.36685	1.30518	616	1.37817	1.31012	616	1.37464	1.29475
617	1.33221	1.32333	617	1.35895	1.33287	617	1.36757	1.30814	617	1.38079	1.30037	617	1.37371	1.29627
618	1.34194	1.30079	618	1.35961	1.33487	618	1.37047	1.32902	618	1.37641	1.30457	618	1.37298	1.28744
619	1.34102	1.31396	619	1.359	1.33416	619	1.36392	1.31254	619	1.3747	1.29957	619	1.37141	1.31282
620	1.33852	1.30807	620	1.35928	1.33496	620	1.36954	1.3288	620	1.37796	1.29784	620	1.37127	1.28736
621	1.33877	1.30472	621	1.3598	1.33768	621	1.36214	1.31884	621	1.3832	1.29996	621	1.37086	1.30483
622	1.3332	1.29566	622	1.36005	1.33574	622	1.36405	1.32371	622	1.38245	1.29881	622	1.36741	1.31152
623	1.33489	1.31668	623	1.36024	1.33767	623	1.38879	1.30583	623	1.39199	1.30082	623	1.36804	1.30966
624	1.33592	1.31332	624	1.35996	1.33525	624	1.36691	1.30779	624	1.39049	1.30324	624	1.36907	1.31097
625	1.33383	1.31417	625	1.36029	1.33762	625	1.37017	1.34058	625	1.3909	1.29943	625	1.36984	1.29264
626	1.33486	1.31586	626	1.36067	1.33995	626	1.36903	1.34015	626	1.39423	1.30567	626	1.37152	1.31155
627	1.33517	1.31332	627	1.36007	1.34007	627	1.36824	1.33553	627	1.39272	1.30844	627	1.36766	1.30443
628	1.33996	1.31253	628	1.35969	1.34062	628	1.36462	1.34608	628	1.38975	1.30859	628	1.37147	1.26775
629	1.34177	1.3069	629	1.35982	1.34067	629	1.36404	1.34861	629	1.39123	1.30898	629	1.36892	1.29069
630	1.34901	1.29569	630	1.35944	1.3425	630	1.36562	1.34516	630	1.39405	1.31223	630	1.36931	1.29724
631	1.33839	1.28665	631	1.35872	1.3423	631	1.36039	1.34025	631	1.3914	1.30894	631	1.36815	1.29144
632	1.3325	1.31091	632	1.35817	1.34125	632	1.35967	1.34484	632	1.39426	1.30848	632	1.37018	1.28331
633	1.33126	1.308	633	1.35813	1.33901	633	1.35847	1.34355	633	1.39838	1.313	633	1.36649	1.28117
634	1.33436	1.3049	634	1.35825	1.34082	634	1.35911	1.34661	634	1.39819	1.3115	634	1.36835	1.29202
635	1.33134	1.29757	635	1.35828	1.33981	635	1.36105	1.34583	635	1.39496	1.31049	635	1.36719	1.31325
636	1.32594	1.31237	636	1.35835	1.3411	636	1.35619	1.34911	636	1.39812	1.30881	636	1.36969	1.30157
637	1.32887	1.30896	637	1.35844	1.34024	637	1.35721	1.34836	637	1.3883	1.30864	637	1.37816	1.25857
638	1.33561	1.30311	638	1.35795	1.33576	638	1.36375	1.35068	638	1.38915	1.30656	638	1.37597	1.19889
639	1.33479	1.32422	639	1.35939	1.33906	639	1.36679	1.33298	639	1.38894	1.30979	639	1.38155	1.136
640	1.3371	1.32637	640	1.36019	1.33927	640	1.35409	1.32575	640	1.39092	1.30233	640	1.4018	1.20379
641	1.33679	1.3193	641	1.34893	1.30806	641	1.37084	1.3262	641	1.37813	1.23896	641	1.38553	1.29537
642	1.33822	1.31166	642	1.35532	1.33724	642	1.377	1.29505	642	1.39375	1.21431	642	1.3867	1.27357
643	1.34015	1.30917	643	1.35316	1.3373	643	1.372	1.29199	643	1.35946	1.29934	643	1.38641	1.28026
644	1.33868	1.31304	644	1.34984	1.32769	644	1.37396	1.26223	644	1.35605	1.31523	644	1.38885	1.29055
645	1.34243	1.28425	645	1.35048	1.34045	645	1.3736	1.31096	645	1.35617	1.3153	645	1.38669	1.27184
646	1.33767	1.26674	646	1.35041	1.34121	646	1.37777	1.31625	646	1.35632	1.31274	646	1.38823	1.2828
647	1.33927	1.31247	647	1.34992	1.3408	647	1.37994	1.29259	647	1.35737	1.3116	647	1.38614	1.28562
648	1.33492	1.30862	648	1.35076	1.34195	648	1.37784	1.29982	648	1.35577	1.309	648	1.38531	1.30296
649	1.3353	1.31621	649	1.35078	1.34086	649	1.3769	1.29858	649	1.35836	1.31573	649	1.38436	1.31125
650	1.33872	1.31395	650	1.35454	1.3393	650	1.38402	1.3149	650	1.35711	1.31213	650	1.39067	1.29121
651	1.34084	1.31225	651	1.35216	1.33572	651	1.38646	1.30736	651	1.35661	1.31141	651	1.38369	1.30636
652	1.33885	1.31846	652	1.35312	1.33729	652	1.37025	1.2755	652	1.35632	1.31189	652	1.3796	1.30595
653	1.33536	1.3221	653	1.35363	1.33587	653	1.37587	1.31599	653	1.35626	1.30927	653	1.38116	1.29754
654	1.33534	1.32335	654	1.35442	1.33431	654	1.37841	1.28089	654	1.35696	1.30711	654	1.37347	1.29617
655	1.3351	1.31919	655	1.3547	1.33342	655	1.37476	1.31891	655	1.35874	1.31461	655	1.36983	1.29308
656	1.33517	1.31897	656	1.3558	1.33242	656	1.3778	1.30975	656	1.35966	1.30939	656	1.37543	1.29456
657	1.33497	1.31913	657	1.35728	1.33011	657	1.372	1.31675	657	1.36137	1.31303	657	1.37667	1.29386
658	1.33782	1.31915	658	1.35763	1.33312	658	1.3752	1.32737	658	1.36362	1.30603	658	1.37433	1.30652
659	1.33735	1.31401	659	1.35753	1.32947	659	1.37243	1.32059	659	1.36526	1.3027	659	1.38357	1.30713
660	1.33671	1.31074	660	1.35781	1.32348	660	1.37011	1.31136	660	1.36512	1.30883	660	1.38231	1.30666
661	1.33628	1.31576	661	1.35854	1.32441	661	1.36882	1.31769	661	1.36699	1.3054	661	1.38494	1.30736
662	1.34155	1.31834	662	1.36026	1.32331	662	1.36768	1.32411	662	1.36772	1.3068	662	1.3746	1.32296
663	1.33345	1.3	663	1.36023	1.32379	663	1.36391	1.31091	663	1.36663	1.3031	663	1.3729	1.31454
664	1.33373	1.30377	664	1.36162	1.32044	664	1.36353	1.32264	664	1.37004	1.3096	664	1.37198	1.31512
665	1.33533	1.30095	665	1.36077	1.32299	665	1.36279	1.32764	665	1.36856	1.30716	665	1.37297	1.31221
666	1.33628	1.28535	666	1.36065	1.32408	666	1.36578	1.33294	666	1.36793	1.30972	666	1.37751	1.3103
667	1.33775	1.32323	667	1.36082	1.32094	667	1.36371	1.32627	667	1.3673	1.30812	667	1.37643	1.31341
668	1.33788	1.32172	668	1.36064	1.32496	668	1.36279	1.32302	668	1.36747	1.31235	668	1.37505	1.30522
669	1.33781	1.31789	669	1.36101	1.32379	669	1.36323	1.33217	669	1.37028	1.31214	669	1.3755	1.30652
670	1.33761	1.32252	670	1.36185	1.32571	670	1.3679	1.32475	670	1.36848	1.31698	670	1.37437	1.29574
671	1.337	1.32274	671	1.36093	1.32039	671	1.36689	1.31205	671	1.37075	1.31435	671	1.37461	1.2972
672	1.33817	1.32172	672	1.36117	1.3236	672	1.36667	1.31548	672	1.37309	1.30842	672	1.37006	1.29997
673	1.33543	1.31923	673	1.3614	1.32658	673	1.36196	1.30774	673	1.37348	1.30832	673	1.37019	1.31592
674	1.33476	1.32158	674	1.36176	1.30317	674	1.36205	1.32295	674	1.37287	1.31183	674	1.36994	1.29848
675	1.33532	1.32074	675	1.3622	1.31958	675	1.36413	1.31765	675	1.37445	1.29932	675	1.37779	1.30284
676	1.33355	1.32057	676	1.35871	1.33416	676	1.36544	1.30867	676	1.37228	1.30559	676	1.37729	1.30969
677	1.33577	1.31889	677	1.3587	1.33045	677	1.36919	1.31413	677	1.37257	1.31647	677	1.3766	1.31599
678	1.3324	1.32074	678	1.35915	1.33236	678	1.3654	1.3034	678	1.37155	1.31052	678	1.37291	1.30264
679	1.33626	1.30684	679	1.36024	1.33052	679	1.36576	1.32451	679	1.3756	1.31394	679	1.37585	1.29972
680	1.32991	1.3181	680	1.35954	1.33357	680	1.36687	1.30706	680	1.37824	1.30903	680	1.37471	1.30085
681	1.33064	1.32407	681	1.35869	1.33333	681	1.36822	1.31045	681	1.38084	1.30188	681	1.37344	1.30072
682	1.33961	1.3016	682	1.35921	1.33547	682	1.37112	1.32936	682	1.3737	1.30563	682	1.37203	1.29207
683	1.3405	1.3149	683	1.35854	1.33451	683	1.36398	1.31285	683	1.37268	1.29957	683	1.37044	1.31519
684	1.33845	1.30904	684	1.3591	1.33675	684	1.37007	1.32851	684	1.37569	1.29997	684	1.37104	1.28845
685	1.33947	1.30683	685	1.35957	1.33833	685	1.3623	1.31814	685	1.37988	1.30096	685	1.37043	1.30395
686	1.33312	1.2964	686	1.35985	1.33565	686	1.36428	1.32278	686	1.3793	1.29934	686	1.36679	1.30972
687	1.33621	1.31675	687	1.36002	1.33793	687	1.38988	1.30468	687	1.38786	1.3011	687	1.36754	1.30761
688	1.33575	1.31329	688	1.35983	1.33628	688	1.36609	1.30737	688	1.38748	1.3036	688	1.36891	1.31124
689	1.33406	1.31472	689	1.36007	1.33796	689	1.36975	1.3402	689	1.38867	1.29832	689	1.36909	1.29353
690	1.33471	1.31711	690	1.36032	1.34017	690	1.36886	1.34054	690	1.39316	1.30571	690	1.37025	1.31159
691	1.33506	1.31351	691	1.35981	1.34003	691	1.36777	1.33634	691	1.39016	1.30779	691	1.36758	1.30569
692	1.33983	1.31224	692	1.35936	1.34097	692	1.36393	1.34704	692	1.38818	1.30861	692	1.37118	1.26801
693	1.3422	1.30758	693	1.35937	1.34099	693	1.36416	1.34864	693	1.39005	1.30888	693	1.36903	1.29358
694	1.34864	1.2948	694	1.35911	1.3421	694	1.365	1.34594	694	1.39218	1.31092	694	1.36852	1.29777
695	1.33782	1.28566	695	1.35829	1.34165	695	1.36021	1.34089	695	1.39035	1.3073	695	1.36757	1.29301
696	1.33146	1.3111	696	1.35823	1.34014	696	1.35988	1.34412	696	1.39248	1.30816	696	1.36982	1.28605
697	1.33095	1.30735	697	1.35841	1.33897	697	1.3588	1.34339	697	1.39694	1.3121	697	1.36698	1.28278
698	1.33408	1.30491	698	1.35842	1.34095	698	1.35907	1.34701	698	1.39853	1.31143	698	1.36868	1.29192
699	1.33092	1.29672	699	1.35851	1.3398	699	1.36028	1.34607	699	1.39392	1.31058	699	1.36726	1.31339
700	1.32641	1.31283	700	1.35843	1.34125	700	1.35589	1.34807	700	1.39709	1.31019	700	1.37113	1.30234
701	1.32939	1.30872	701	1.35829	1.34046	701	1.35824	1.34875	701	1.38662	1.31025	701	1.37938	1.26055
702	1.33549	1.30327	702	1.35789	1.33642	702	1.3628	1.35118	702	1.38643	1.30864	702	1.37544	1.20633
703	1.33448	1.32477	703	1.35914	1.34031	703	1.36795	1.33393	703	1.38685	1.31128	703	1.38024	1.14184
704	1.33684	1.32658	704	1.36021	1.34023	704	1.35403	1.32506	704	1.3897	1.30242	704	1.40153	1.21071
705	1.33615	1.31894	705	1.34887	1.30567	705	1.37044	1.32577	705	1.37838	1.23949	705	1.3848	1.29741
706	1.3386	1.31339	706	1.35514	1.33507	706	1.37634	1.29557	706	1.39212	1.21343	706	1.38586	1.2779
707	1.33956	1.3092	707	1.35202	1.33592	707	1.37219	1.29212	707	1.3591	1.30124	707	1.3863	1.28341
708	1.33846	1.31383	708	1.34977	1.32655	708	1.37498	1.25905	708	1.35634	1.31678	708	1.38932	1.29094
709	1.34139	1.28619	709	1.35072	1.34034	709	1.374	1.31099	709	1.35592	1.31557	709	1.3865	1.27455
710	1.33752	1.26456	710	1.35037	1.34084	710	1.3783	1.3168	710	1.35553	1.31337	710	1.38687	1.28461
711	1.33964	1.31174	711	1.34993	1.34055	711	1.37999	1.29339	711	1.35621	1.31202	711	1.38594	1.28418
712	1.33476	1.30935	712	1.35222	1.34123	712	1.37795	1.30105	712	1.35557	1.30944	712	1.38511	1.30155
713	1.33526	1.31733	713	1.35153	1.34056	713	1.37718	1.29846	713	1.35796	1.31636	713	1.38378	1.30925
714	1.33868	1.31419	714	1.35544	1.33875	714	1.38511	1.31496	714	1.35669	1.31463	714	1.38996	1.2875
715	1.34073	1.31203	715	1.35182	1.3359	715	1.3859	1.30838	715	1.35602	1.31281	715	1.38398	1.30586
716	1.33887	1.31739	716	1.35279	1.33682	716	1.37102	1.27432	716	1.35595	1.31387	716	1.38066	1.30756
717	1.33511	1.32127	717	1.3537	1.33553	717	1.3753	1.31475	717	1.35613	1.31219	717	1.38133	1.29821
718	1.33503	1.3236	718	1.35397	1.33434	718	1.3778	1.27777	718	1.35691	1.30756	718	1.37151	1.29802
719	1.33505	1.32058	719	1.35431	1.33373	719	1.37478	1.31925	719	1.35883	1.31357	719	1.37045	1.29418
720	1.335	1.31953	720	1.35494	1.33383	720	1.37593	1.30963	720	1.35942	1.30813	720	1.37556	1.29343
721	1.33498	1.32012	721	1.35614	1.33112	721	1.3717	1.31868	721	1.36137	1.31205	721	1.37751	1.2946
722	1.33764	1.31929	722	1.35604	1.33464	722	1.37469	1.32794	722	1.36345	1.30721	722	1.37418	1.30722
723	1.3374	1.31482	723	1.3564	1.33173	723	1.37153	1.31958	723	1.36584	1.30287	723	1.38323	1.30973
724	1.33646	1.31051	724	1.35711	1.32589	724	1.36912	1.31118	724	1.36602	1.3092	724	1.38079	1.30757
725	1.33603	1.31605	725	1.35856	1.32781	725	1.3686	1.31936	725	1.36723	1.30499	725	1.3844	1.30339
726	1.34149	1.31898	726	1.35945	1.32692	726	1.36734	1.32522	726	1.36799	1.30743	726	1.37253	1.3246
727	1.33323	1.30084	727	1.35926	1.327	727	1.36372	1.31086	727	1.36649	1.3031	727	1.37263	1.31568
728	1.33354	1.3042	728	1.36063	1.32388	728	1.36344	1.32221	728	1.37002	1.30744	728	1.37006	1.31618
729	1.33487	1.30114	729	1.35963	1.326	729	1.36322	1.32744	729	1.36861	1.30624	729	1.37206	1.31522
730	1.33635	1.28459	730	1.35983	1.32685	730	1.36627	1.33124	730	1.36757	1.31065	730	1.37574	1.31161
731	1.33766	1.32371	731	1.3602	1.3226	731	1.36374	1.32705	731	1.36707	1.30744	731	1.37492	1.31564
732	1.33825	1.32218	732	1.36003	1.32576	732	1.36181	1.32364	732	1.36779	1.31036	732	1.37398	1.30664
733	1.33805	1.31834	733	1.36049	1.32512	733	1.36258	1.33434	733	1.36941	1.31043	733	1.37395	1.3083
734	1.33718	1.32374	734	1.36102	1.32519	734	1.36684	1.32713	734	1.36878	1.31662	734	1.37121	1.29789
735	1.33675	1.32421	735	1.36014	1.31886	735	1.36695	1.31577	735	1.37076	1.31435	735	1.37217	1.29841
736	1.33737	1.32307	736	1.36025	1.32304	736	1.36539	1.31929	736	1.37325	1.30962	736	1.36872	1.30086
737	1.33498	1.32046	737	1.36064	1.32489	737	1.36374	1.31172	737	1.37371	1.30862	737	1.36899	1.31454
738	1.33455	1.32255	738	1.36021	1.30336	738	1.36345	1.32563	738	1.37336	1.31097	738	1.36803	1.29972
739	1.33525	1.32141	739	1.36167	1.31893	739	1.36586	1.32114	739	1.37334	1.29912	739	1.37547	1.30263
740	1.3336	1.32118	740	1.35874	1.33441	740	1.36709	1.31286	740	1.37206	1.3054	740	1.37646	1.31035
741	1.33667	1.31871	741	1.35852	1.33082	741	1.36946	1.31791	741	1.37212	1.3155	741	1.37654	1.31677
742	1.33243	1.32055	742	1.35912	1.33211	742	1.36475	1.30726	742	1.37187	1.30753	742	1.37184	1.30193
743	1.33584	1.30601	743	1.36042	1.33057	743	1.36601	1.32635	743	1.37613	1.31159	743	1.37578	1.3032
744	1.32953	1.31913	744	1.35969	1.33358	744	1.36733	1.3109	744	1.37883	1.30752	744	1.37419	1.304
745	1.33002	1.32463	745	1.35877	1.33396	745	1.36792	1.31324	745	1.38029	1.30344	745	1.3726	1.30454
746	1.33816	1.30232	746	1.3589	1.33551	746	1.37087	1.3293	746	1.37098	1.30732	746	1.37122	1.29703
747	1.33909	1.31742	747	1.35818	1.33474	747	1.36384	1.31415	747	1.37182	1.30077	747	1.37073	1.31549
748	1.33841	1.31017	748	1.35875	1.33705	748	1.36952	1.32895	748	1.37587	1.30179	748	1.37072	1.28822
749	1.33986	1.30792	749	1.35916	1.33891	749	1.36196	1.31783	749	1.37759	1.30248	749	1.37012	1.30232
750	1.33345	1.29775	750	1.35986	1.33534	750	1.36444	1.3227	750	1.37716	1.2987	750	1.36642	1.30628
751	1.33699	1.31646	751	1.36011	1.33807	751	1.38991	1.30388	751	1.38427	1.30027	751	1.36714	1.30621
752	1.33518	1.31341	752	1.35999	1.33668	752	1.3657	1.30921	752	1.38409	1.3026	752	1.36863	1.31222
753	1.33373	1.3151	753	1.36027	1.33906	753	1.36936	1.34022	753	1.3859	1.29741	753	1.36824	1.29369
754	1.33455	1.31771	754	1.36048	1.3409	754	1.36814	1.34052	754	1.39049	1.30541	754	1.36819	1.31249
755	1.33512	1.31355	755	1.35992	1.34054	755	1.36748	1.33623	755	1.38792	1.30691	755	1.3677	1.30759
756	1.33982	1.31231	756	1.35939	1.34163	756	1.36356	1.34783	756	1.3866	1.30703	756	1.37116	1.26831
757	1.3422	1.30812	757	1.35878	1.34097	757	1.36364	1.34897	757	1.38874	1.30687	757	1.36959	1.29632
758	1.34808	1.29321	758	1.35869	1.34173	758	1.36433	1.34585	758	1.39095	1.30771	758	1.36816	1.2995
759	1.33687	1.28463	759	1.35781	1.34122	759	1.36088	1.34074	759	1.38999	1.30237	759	1.36759	1.2939
760	1.33108	1.31118	760	1.35772	1.33933	760	1.3602	1.34397	760	1.39162	1.30714	760	1.36912	1.28955
761	1.33077	1.30701	761	1.35831	1.33888	761	1.35935	1.34286	761	1.39526	1.31177	761	1.36751	1.2862
762	1.33416	1.30345	762	1.35849	1.34027	762	1.35886	1.34707	762	1.39751	1.31065	762	1.3688	1.2936
763	1.33086	1.29625	763	1.35873	1.3398	763	1.36034	1.34619	763	1.39337	1.30963	763	1.36776	1.31336
764	1.32669	1.31361	764	1.35851	1.34141	764	1.35556	1.34597	764	1.39637	1.31036	764	1.37211	1.30057
765	1.32974	1.30858	765	1.35861	1.34126	765	1.35936	1.34877	765	1.38596	1.31129	765	1.38041	1.26019
766	1.33522	1.30402	766	1.3581	1.33852	766	1.36264	1.35128	766	1.38517	1.30844	766	1.37391	1.21426
767	1.33428	1.32521	767	1.35956	1.34132	767	1.36906	1.33388	767	1.38515	1.31076	767	1.37788	1.1483
768	1.33679	1.32688	768	1.36058	1.34146	768	1.35396	1.32425	768	1.38721	1.30285	768	1.40129	1.21843
769	1.33584	1.31936	769	1.34899	1.3037	769	1.37118	1.32497	769	1.37828	1.24056	769	1.38495	1.29914
770	1.33832	1.31492	770	1.35482	1.33321	770	1.3763	1.29844	770	1.39455	1.2133	770	1.38547	1.28071
771	1.33805	1.31149	771	1.35121	1.33368	771	1.37261	1.29257	771	1.35823	1.3028	771	1.38557	1.28336
772	1.33808	1.31534	772	1.34957	1.32578	772	1.37654	1.25733	772	1.35622	1.3171	772	1.38916	1.29333
773	1.34017	1.29272	773	1.35066	1.33977	773	1.37475	1.31113	773	1.35551	1.31615	773	1.38508	1.28112
774	1.33823	1.26624	774	1.35006	1.34004	774	1.37864	1.31802	774	1.3547	1.31496	774	1.38555	1.28829
775	1.33959	1.31104	775	1.34996	1.34019	775	1.38052	1.29648	775	1.35547	1.31261	775	1.3855	1.28431
776	1.33496	1.30992	776	1.35402	1.34032	776	1.37811	1.30248	776	1.3556	1.3105	776	1.38409	1.30041
777	1.33567	1.31788	777	1.35289	1.33972	777	1.37713	1.29806	777	1.35785	1.31637	777	1.38297	1.30754
778	1.3393	1.31429	778	1.35643	1.33775	778	1.38251	1.3153	778	1.35629	1.31742	778	1.38723	1.28441
779	1.3404	1.31183	779	1.35151	1.3359	779	1.38571	1.30808	779	1.35558	1.31488	779	1.38442	1.30388
780	1.33902	1.31686	780	1.35265	1.33705	780	1.37113	1.27506	780	1.35592	1.31509	780	1.38066	1.30945
781	1.3351	1.32016	781	1.35353	1.33585	781	1.37457	1.31414	781	1.35644	1.31378	781	1.38032	1.29906
782	1.33553	1.32298	782	1.35384	1.33441	782	1.37268	1.27444	782	1.35704	1.30752	782	1.37106	1.29937
783	1.33521	1.32136	783	1.35414	1.3335	783	1.37542	1.31936	783	1.35848	1.31319	783	1.37061	1.296
784	1.33502	1.32063	784	1.35437	1.33436	784	1.37526	1.30805	784	1.35885	1.30873	784	1.37546	1.29478
785	1.33442	1.32084	785	1.35537	1.33191	785	1.3713	1.32222	785	1.3613	1.31278	785	1.37826	1.29813
786	1.33684	1.31941	786	1.35491	1.33547	786	1.37364	1.32833	786	1.36349	1.30812	786	1.37404	1.30724
787	1.33737	1.31502	787	1.35517	1.33337	787	1.37109	1.3178	787	1.36583	1.30304	787	1.38189	1.31169
788	1.33627	1.31119	788	1.35618	1.32814	788	1.36889	1.3103	788	1.36613	1.3089	788	1.38016	1.30786
789	1.3361	1.3161	789	1.3591	1.33152	789	1.3676	1.32074	789	1.36845	1.30613	789	1.38329	1.30213
790	1.34159	1.31927	790	1.35957	1.33017	790	1.36686	1.32537	790	1.36849	1.30833	790	1.37298	1.3244
791	1.33297	1.30267	791	1.35881	1.32939	791	1.36401	1.31006	791	1.36665	1.30432	791	1.37259	1.31563
792	1.33262	1.30418	792	1.35996	1.32673	792	1.36324	1.32079	792	1.36877	1.30697	792	1.36965	1.31626
793	1.3342	1.30099	793	1.35913	1.32919	793	1.36362	1.32668	793	1.36834	1.30501	793	1.37047	1.31809
794	1.33659	1.28381	794	1.35943	1.33011	794	1.36624	1.33032	794	1.36672	1.31048	794	1.37392	1.31244
795	1.33818	1.32368	795	1.35933	1.32714	795	1.36355	1.32765	795	1.36722	1.30738	795	1.37281	1.31603
796	1.33915	1.3227	796	1.35938	1.32723	796	1.36155	1.32388	796	1.36713	1.30919	796	1.37233	1.30746
797	1.33831	1.31926	797	1.3598	1.32685	797	1.36244	1.33527	797	1.36781	1.30777	797	1.37319	1.3093
798	1.33678	1.32445	798	1.36043	1.32683	798	1.36648	1.3286	798	1.36924	1.314	798	1.37021	1.29876
799	1.33629	1.32479	799	1.35943	1.32078	799	1.36592	1.31909	799	1.36984	1.3141	799	1.37154	1.30084
800	1.3367	1.32415	800	1.35959	1.32485	800	1.3647	1.32341	800	1.37171	1.31022	800	1.36821	1.30368
801	1.33419	1.32175	801	1.36029	1.32609	801	1.36645	1.31553	801	1.37416	1.30803	801	1.36918	1.31682
802	1.33421	1.32371	802	1.35922	1.30224	802	1.36532	1.32801	802	1.37402	1.30874	802	1.36802	1.30237
803	1.33505	1.3226	803	1.36119	1.3181	803	1.3664	1.32309	803	1.37287	1.29835	803	1.3738	1.30399
804	1.33327	1.32175	804	1.35848	1.33426	804	1.36731	1.31634	804	1.37166	1.30494	804	1.37388	1.31162
805	1.33656	1.31848	805	1.35804	1.33166	805	1.36896	1.32222	805	1.37213	1.31383	805	1.37581	1.3182
806	1.33208	1.32043	806	1.35887	1.33254	806	1.36471	1.31233	806	1.37215	1.3052	806	1.37084	1.3021
807	1.33561	1.30513	807	1.36036	1.33065	807	1.3665	1.32821	807	1.3768	1.31055	807	1.37466	1.3044
808	1.32926	1.31893	808	1.35987	1.33422	808	1.36751	1.31472	808	1.37991	1.30625	808	1.37312	1.30596
809	1.32985	1.32484	809	1.35933	1.33443	809	1.36757	1.31425	809	1.38014	1.30264	809	1.37135	1.30709
810	1.33871	1.30311	810	1.35947	1.33563	810	1.37019	1.32889	810	1.37031	1.30767	810	1.37053	1.29839
811	1.33842	1.31996	811	1.35866	1.3353	811	1.36337	1.31537	811	1.37228	1.3016	811	1.37124	1.3163
812	1.33747	1.31123	812	1.35876	1.33696	812	1.36831	1.3291	812	1.37725	1.30343	812	1.37097	1.28949
813	1.33978	1.30828	813	1.35894	1.33922	813	1.36163	1.3185	813	1.37677	1.30414	813	1.3695	1.30051
814	1.33448	1.29896	814	1.35979	1.33613	814	1.36485	1.32277	814	1.3763	1.29812	814	1.36553	1.30377
815	1.33768	1.31667	815	1.36017	1.33822	815	1.38878	1.30309	815	1.3819	1.29991	815	1.36667	1.30596
816	1.33392	1.3134	816	1.36026	1.33725	816	1.36533	1.31407	816	1.38243	1.30238	816	1.36829	1.31325
817	1.3331	1.31502	817	1.36073	1.34004	817	1.36868	1.34015	817	1.38478	1.29662	817	1.36787	1.29419
818	1.3344	1.31768	818	1.36061	1.34208	818	1.36737	1.34055	818	1.38722	1.30482	818	1.36653	1.31353
819	1.33489	1.31382	819	1.35999	1.34097	819	1.36696	1.33557	819	1.38633	1.30601	819	1.36774	1.30805
820	1.33946	1.31286	820	1.35961	1.34191	820	1.36417	1.34788	820	1.38495	1.30616	820	1.37068	1.26766
821	1.34087	1.30865	821	1.35868	1.34073	821	1.36156	1.34875	821	1.38743	1.30518	821	1.36955	1.29944
822	1.34716	1.2918	822	1.35872	1.34128	822	1.36328	1.34595	822	1.38889	1.30607	822	1.3677	1.3005
823	1.33582	1.28341	823	1.35753	1.34063	823	1.36154	1.34012	823	1.38934	1.3002	823	1.36828	1.29486
824	1.33102	1.31177	824	1.35748	1.33951	824	1.36023	1.34421	824	1.39164	1.30579	824	1.36818	1.29182
825	1.33103	1.30664	825	1.35795	1.33785	825	1.35983	1.34255	825	1.3939	1.31088	825	1.36736	1.28865
826	1.33423	1.30151	826	1.35825	1.33984	826	1.35854	1.34706	826	1.39604	1.30929	826	1.36932	1.29391
827	1.33123	1.29642	827	1.35858	1.3391	827	1.36043	1.34624	827	1.39412	1.30854	827	1.36719	1.31341
828	1.32684	1.31429	828	1.35863	1.34157	828	1.35543	1.34516	828	1.39453	1.31063	828	1.37308	1.29905
829	1.33003	1.3073	829	1.35859	1.34154	829	1.36021	1.34882	829	1.38653	1.31179	829	1.3807	1.25676
830	1.33433	1.30481	830	1.35839	1.33961	830	1.3624	1.35101	830	1.38496	1.30801	830	1.37198	1.22052
831	1.33409	1.32535	831	1.35984	1.34181	831	1.36979	1.33349	831	1.38383	1.31052	831	1.3766	1.15351
832	1.33689	1.32594	832	1.36065	1.34246	832	1.354	1.32349	832	1.38566	1.30207	832	1.40124	1.22056
833	1.33538	1.3212	833	1.34922	1.30181	833	1.37148	1.325	833	1.37866	1.24071	833	1.38442	1.30087
834	1.33696	1.31706	834	1.35442	1.33304	834	1.37479	1.30106	834	1.39605	1.21403	834	1.38497	1.28536
835	1.33666	1.31405	835	1.3506	1.33148	835	1.37295	1.29298	835	1.35743	1.30412	835	1.38614	1.27755
836	1.3372	1.31847	836	1.34929	1.3263	836	1.37708	1.25794	836	1.35497	1.31573	836	1.38861	1.29043
837	1.33947	1.29986	837	1.35036	1.33955	837	1.37459	1.31164	837	1.35471	1.31768	837	1.3841	1.28476
838	1.33882	1.27095	838	1.34971	1.33932	838	1.37833	1.31812	838	1.35453	1.31641	838	1.38487	1.2894
839	1.33903	1.31064	839	1.34999	1.33908	839	1.3794	1.29998	839	1.35554	1.31276	839	1.3849	1.28546
840	1.33551	1.30904	840	1.35519	1.33906	840	1.3764	1.30388	840	1.35618	1.31122	840	1.38366	1.29929
841	1.33592	1.31808	841	1.35454	1.33872	841	1.37614	1.29834	841	1.35758	1.31516	841	1.38152	1.30746
842	1.34009	1.31424	842	1.35769	1.33682	842	1.3812	1.31637	842	1.35631	1.31878	842	1.38635	1.28472
843	1.33983	1.31227	843	1.35119	1.33563	843	1.38555	1.308	843	1.35553	1.31554	843	1.38548	1.30115
844	1.33939	1.31703	844	1.35266	1.33713	844	1.37136	1.27697	844	1.3559	1.31502	844	1.37896	1.30991
845	1.33515	1.31963	845	1.35325	1.33619	845	1.37513	1.3134	845	1.35586	1.31315	845	1.37846	1.30188
846	1.3362	1.32262	846	1.3537	1.33455	846	1.37082	1.27359	846	1.3567	1.30803	846	1.37113	1.30015
847	1.33549	1.32164	847	1.35406	1.33311	847	1.37583	1.3193	847	1.3585	1.31272	847	1.37157	1.29891
848	1.33493	1.3203	848	1.35404	1.33512	848	1.37529	1.30594	848	1.3588	1.30833	848	1.37419	1.29708
849	1.33407	1.32054	849	1.35501	1.33295	849	1.37051	1.32412	849	1.36085	1.31216	849	1.37756	1.30096
850	1.33655	1.31945	850	1.35446	1.33628	850	1.37323	1.32911	850	1.36401	1.30788	850	1.37383	1.30815
851	1.33689	1.31549	851	1.35442	1.33467	851	1.36943	1.31718	851	1.36505	1.30476	851	1.38105	1.31178
852	1.33608	1.31168	852	1.35514	1.32937	852	1.36914	1.31008	852	1.36593	1.30999	852	1.37963	1.30942
853	1.3365	1.31614	853	1.35875	1.33389	853	1.36682	1.31962	853	1.36896	1.30767	853	1.3831	1.30236
854	1.34095	1.31927	854	1.3598	1.33164	854	1.36641	1.32473	854	1.36879	1.31002	854	1.37338	1.3235
855	1.33319	1.30415	855	1.35888	1.33113	855	1.36548	1.31003	855	1.36674	1.30682	855	1.37317	1.3144
856	1.33176	1.30408	856	1.35989	1.32835	856	1.36292	1.31958	856	1.36812	1.30773	856	1.3689	1.31573
857	1.33271	1.30203	857	1.35904	1.3306	857	1.36305	1.32396	857	1.36677	1.30491	857	1.37052	1.3203
858	1.33712	1.28383	858	1.35947	1.33177	858	1.36589	1.32894	858	1.36587	1.31037	858	1.37386	1.31281
859	1.33809	1.32335	859	1.35883	1.33172	859	1.36419	1.32843	859	1.36612	1.30784	859	1.37259	1.31766
860	1.33892	1.32193	860	1.35866	1.32993	860	1.36169	1.32287	860	1.36613	1.31016	860	1.37131	1.30933
861	1.33835	1.31972	861	1.35889	1.32858	861	1.36311	1.33669	861	1.36704	1.3061	861	1.37215	1.30951
862	1.33646	1.32487	862	1.35975	1.32919	862	1.36709	1.32912	862	1.36896	1.31244	862	1.37034	1.3006
863	1.33577	1.32493	863	1.35897	1.32505	863	1.3675	1.32192	863	1.36906	1.31308	863	1.37187	1.30333
864	1.33654	1.32482	864	1.35925	1.32712	864	1.36513	1.32722	864	1.37042	1.31008	864	1.36865	1.30653
865	1.33386	1.32312	865	1.36007	1.32784	865	1.36919	1.31828	865	1.37381	1.30776	865	1.3696	1.31955
866	1.33446	1.32445	866	1.35907	1.29992	866	1.36578	1.32987	866	1.37372	1.30668	866	1.36821	1.30443
867	1.33452	1.32366	867	1.3609	1.31867	867	1.36641	1.32506	867	1.37245	1.2971	867	1.37262	1.30814
868	1.33253	1.32169	868	1.35818	1.33347	868	1.36646	1.31801	868	1.37122	1.30452	868	1.37255	1.31301
869	1.33578	1.31894	869	1.35724	1.33262	869	1.36896	1.32339	869	1.37225	1.31254	869	1.37473	1.32116
870	1.33145	1.32066	870	1.35844	1.33278	870	1.3654	1.31525	870	1.37064	1.30536	870	1.37029	1.30133
871	1.33572	1.3054	871	1.36013	1.33165	871	1.36693	1.32937	871	1.37519	1.31073	871	1.37417	1.30742
872	1.33014	1.31919	872	1.35986	1.33507	872	1.36754	1.31676	872	1.38041	1.30556	872	1.37305	1.30689
873	1.33039	1.32519	873	1.35952	1.33488	873	1.36746	1.31421	873	1.38032	1.302	873	1.37117	1.30852
874	1.33773	1.30344	874	1.35995	1.33644	874	1.3703	1.32856	874	1.37168	1.30731	874	1.3702	1.29879
875	1.3377	1.32146	875	1.35895	1.33586	875	1.36318	1.31597	875	1.37321	1.29973	875	1.37058	1.31639
876	1.33576	1.31161	876	1.35905	1.33708	876	1.36778	1.32894	876	1.37847	1.30367	876	1.37111	1.29097
877	1.33989	1.30878	877	1.35899	1.33998	877	1.36163	1.31931	877	1.37682	1.30465	877	1.36812	1.30101
878	1.33507	1.30012	878	1.3597	1.33668	878	1.36506	1.32303	878	1.37557	1.29778	878	1.36405	1.30516
879	1.33778	1.31676	879	1.35971	1.33872	879	1.38771	1.30331	879	1.38043	1.29918	879	1.3669	1.30446
880	1.33397	1.31331	880	1.36	1.33795	880	1.36335	1.31653	880	1.38162	1.30104	880	1.36802	1.31376
881	1.33331	1.31522	881	1.36049	1.34023	881	1.36757	1.33994	881	1.38372	1.29474	881	1.36771	1.29622
882	1.33317	1.31742	882	1.3606	1.34275	882	1.36671	1.34089	882	1.38581	1.30436	882	1.36579	1.31467
883	1.33483	1.3145	883	1.36002	1.34096	883	1.36693	1.33589	883	1.38531	1.30642	883	1.3679	1.30719
884	1.33918	1.31341	884	1.35966	1.34222	884	1.36533	1.34767	884	1.38412	1.30463	884	1.37038	1.26858
885	1.33963	1.30923	885	1.35902	1.34084	885	1.36085	1.3478	885	1.38581	1.30479	885	1.36974	1.30193
886	1.34516	1.29123	886	1.35885	1.3413	886	1.36294	1.34642	886	1.38805	1.3049	886	1.36791	1.30081
887	1.33562	1.28228	887	1.35748	1.34053	887	1.36142	1.34004	887	1.38804	1.30064	887	1.36867	1.29632
888	1.33095	1.31173	888	1.35755	1.33937	888	1.35995	1.34476	888	1.38989	1.30354	888	1.36737	1.2929
889	1.33103	1.30636	889	1.35796	1.33818	889	1.35972	1.34186	889	1.39304	1.30868	889	1.36714	1.29116
890	1.33403	1.29993	890	1.358	1.3402	890	1.35817	1.34719	890	1.39581	1.30732	890	1.3686	1.2925
891	1.33129	1.2963	891	1.35832	1.33887	891	1.36066	1.34625	891	1.39366	1.30898	891	1.36666	1.31327
892	1.32713	1.31477	892	1.35873	1.34177	892	1.35533	1.34525	892	1.39315	1.31141	892	1.37399	1.29831
893	1.33039	1.3051	893	1.35844	1.3414	893	1.36057	1.34884	893	1.38528	1.3127	893	1.38027	1.25227
894	1.33386	1.30654	894	1.35837	1.33843	894	1.36167	1.35055	894	1.38423	1.30982	894	1.37155	1.22413
895	1.33344	1.3257	895	1.36052	1.34212	895	1.36997	1.33292	895	1.3827	1.31175	895	1.3756	1.15738
896	1.3374	1.32511	896	1.36081	1.34316	896	1.35431	1.32326	896	1.38412	1.30228	896	1.40108	1.22211
897	1.33472	1.32315	897	1.34949	1.29976	897	1.37186	1.32651	897	1.37893	1.24043	897	1.38374	1.30429
898	1.33597	1.32027	898	1.35381	1.33214	898	1.37391	1.30191	898	1.39611	1.21529	898	1.38486	1.28727
899	1.33626	1.31745	899	1.35041	1.33046	899	1.37313	1.29401	899	1.3569	1.30511	899	1.38676	1.28024
900	1.3378	1.32227	900	1.34891	1.32636	900	1.37587	1.25693	900	1.35389	1.31623	900	1.38908	1.28519
901	1.33926	1.30459	901	1.35	1.33937	901	1.3751	1.31078	901	1.35423	1.31909	901	1.38429	1.28364
902	1.33872	1.27627	902	1.3498	1.33988	902	1.37897	1.31916	902	1.35406	1.31626	902	1.38435	1.29008
903	1.33874	1.30964	903	1.34976	1.33816	903	1.3787	1.30208	903	1.35591	1.31306	903	1.3835	1.28636
904	1.33587	1.30871	904	1.35577	1.33812	904	1.37601	1.30564	904	1.35638	1.31162	904	1.38283	1.29791
905	1.33609	1.31794	905	1.35557	1.33839	905	1.37664	1.29964	905	1.35695	1.31492	905	1.38054	1.30815
906	1.34018	1.31382	906	1.35913	1.33689	906	1.38163	1.31652	906	1.3555	1.31923	906	1.38547	1.28524
907	1.33957	1.31313	907	1.35121	1.33641	907	1.38529	1.30809	907	1.35513	1.31708	907	1.38413	1.30193
908	1.33936	1.31737	908	1.35231	1.3368	908	1.37245	1.2772	908	1.35536	1.31619	908	1.37851	1.30936
909	1.33511	1.31996	909	1.35316	1.33646	909	1.37548	1.31356	909	1.35506	1.31284	909	1.37871	1.30404
910	1.33631	1.32282	910	1.35354	1.3343	910	1.37041	1.27427	910	1.35637	1.30828	910	1.37213	1.30219
911	1.33518	1.3216	911	1.35391	1.33257	911	1.37634	1.31933	911	1.3585	1.31191	911	1.373	1.2984
912	1.33469	1.31965	912	1.35402	1.33618	912	1.37604	1.30482	912	1.3582	1.30585	912	1.3719	1.29788
913	1.33379	1.3194	913	1.35486	1.33452	913	1.36979	1.32385	913	1.36033	1.31016	913	1.37666	1.30116
914	1.33619	1.31913	914	1.35459	1.33735	914	1.37243	1.32908	914	1.36373	1.30711	914	1.37336	1.30818
915	1.33653	1.31596	915	1.35414	1.33573	915	1.36855	1.31719	915	1.36458	1.3062	915	1.38019	1.31176
916	1.33602	1.31203	916	1.35458	1.32988	916	1.36905	1.30929	916	1.36612	1.31141	916	1.37921	1.31088
917	1.33629	1.31565	917	1.35826	1.33444	917	1.36638	1.31729	917	1.36874	1.30905	917	1.38226	1.30198
918	1.33953	1.31919	918	1.35995	1.33179	918	1.3654	1.32195	918	1.36839	1.31069	918	1.37359	1.32118
919	1.33314	1.30427	919	1.35891	1.33135	919	1.36663	1.31014	919	1.3666	1.30887	919	1.37369	1.31263
920	1.33161	1.30504	920	1.3599	1.32972	920	1.36268	1.31917	920	1.36722	1.30745	920	1.3693	1.314
921	1.33211	1.30269	921	1.35919	1.33202	921	1.36284	1.32283	921	1.36575	1.30556	921	1.37061	1.32215
922	1.3375	1.28519	922	1.3593	1.33257	922	1.36596	1.32789	922	1.36501	1.30985	922	1.37372	1.31363
923	1.33745	1.32309	923	1.35851	1.33413	923	1.36438	1.32781	923	1.365	1.30813	923	1.37282	1.31888
924	1.33736	1.32116	924	1.35841	1.33173	924	1.36237	1.32195	924	1.36596	1.3105	924	1.37096	1.31101
925	1.33798	1.3202	925	1.35867	1.33082	925	1.36335	1.33763	925	1.36804	1.306	925	1.37164	1.31212
926	1.33585	1.3251	926	1.35887	1.3327	926	1.36734	1.33015	926	1.36903	1.31231	926	1.37024	1.30365
927	1.33526	1.32544	927	1.35827	1.32963	927	1.3697	1.32304	927	1.36887	1.31173	927	1.3718	1.30718
928	1.33643	1.3255	928	1.35897	1.32917	928	1.36706	1.32755	928	1.36968	1.31042	928	1.36843	1.30839
929	1.33407	1.32368	929	1.35992	1.32917	929	1.37056	1.32073	929	1.37265	1.30863	929	1.3687	1.32321
930	1.33496	1.32471	930	1.35887	1.29957	930	1.36481	1.33047	930	1.37308	1.30544	930	1.36807	1.30698
931	1.33414	1.3244	931	1.36049	1.32059	931	1.36482	1.32616	931	1.37165	1.29678	931	1.37221	1.31004
932	1.33242	1.32204	932	1.35803	1.3335	932	1.3667	1.31764	932	1.37123	1.30469	932	1.37224	1.31341
933	1.33528	1.3197	933	1.35701	1.33306	933	1.36929	1.32401	933	1.37202	1.3128	933	1.37243	1.32366
934	1.33097	1.3214	934	1.35808	1.33264	934	1.36541	1.31663	934	1.37005	1.30825	934	1.36917	1.29929
935	1.33551	1.30603	935	1.35942	1.33274	935	1.36724	1.32959	935	1.37304	1.31171	935	1.37359	1.3099
936	1.33143	1.31937	936	1.35957	1.33594	936	1.36727	1.3176	936	1.3802	1.30664	936	1.3721	1.30945
937	1.33076	1.32595	937	1.35901	1.33482	937	1.36723	1.31434	937	1.37861	1.30296	937	1.37089	1.30986
938	1.33685	1.30389	938	1.35979	1.3371	938	1.37107	1.3282	938	1.37191	1.30613	938	1.36941	1.29874
939	1.33631	1.32218	939	1.35867	1.33679	939	1.36302	1.3158	939	1.37422	1.29838	939	1.3692	1.31726
940	1.33548	1.31204	940	1.35903	1.33765	940	1.36736	1.32968	940	1.37974	1.30203	940	1.37003	1.29014
941	1.33965	1.30891	941	1.35918	1.34085	941	1.36156	1.31908	941	1.37699	1.30448	941	1.36744	1.30407
942	1.33579	1.30075	942	1.35932	1.33747	942	1.36488	1.32387	942	1.37626	1.29746	942	1.36265	1.30833
943	1.33834	1.31714	943	1.35953	1.33957	943	1.38649	1.30411	943	1.38064	1.29729	943	1.36711	1.30372
944	1.33444	1.31303	944	1.35958	1.33866	944	1.36175	1.31888	944	1.38174	1.29783	944	1.36789	1.31318
945	1.3334	1.31555	945	1.36033	1.34063	945	1.36688	1.34097	945	1.38303	1.29177	945	1.36739	1.29788
946	1.33259	1.31726	946	1.3606	1.343	946	1.36713	1.34192	946	1.38496	1.3043	946	1.36579	1.31345
947	1.33341	1.31499	947	1.3597	1.34138	947	1.36699	1.33727	947	1.38403	1.30656	947	1.36784	1.30615
948	1.33824	1.31363	948	1.35955	1.34264	948	1.36594	1.34805	948	1.38323	1.30405	948	1.37102	1.2669
949	1.33837	1.30954	949	1.35932	1.34184	949	1.3607	1.3472	949	1.38412	1.30467	949	1.37018	1.30058
950	1.3431	1.29138	950	1.35914	1.34138	950	1.36244	1.34644	950	1.38635	1.30383	950	1.36801	1.29928
951	1.3354	1.28084	951	1.35798	1.34081	951	1.36099	1.34035	951	1.38639	1.29891	951	1.36842	1.2973
952	1.33077	1.31143	952	1.35772	1.34006	952	1.36014	1.34518	952	1.38632	1.30037	952	1.36694	1.29241
953	1.33115	1.30573	953	1.35811	1.33918	953	1.35995	1.34087	953	1.39261	1.30526	953	1.36643	1.29319
954	1.33368	1.29866	954	1.35798	1.34142	954	1.3581	1.34749	954	1.39435	1.30474	954	1.36631	1.29165
955	1.33135	1.29533	955	1.3581	1.33997	955	1.36109	1.34623	955	1.39246	1.30757	955	1.36693	1.31205
956	1.32738	1.31502	956	1.35837	1.34205	956	1.35521	1.3456	956	1.39263	1.31246	956	1.3745	1.29768
957	1.33092	1.30646	957	1.35816	1.34156	957	1.36106	1.34897	957	1.38474	1.31338	957	1.38021	1.25103
958	1.33375	1.3089	958	1.35795	1.33886	958	1.36044	1.35056	958	1.38304	1.31165	958	1.37116	1.22048
959	1.33304	1.32579	959	1.36108	1.34241	959	1.36981	1.33344	959	1.38209	1.31317	959	1.37481	1.15624
960	1.3379	1.3245	960	1.36134	1.3437	960	1.35458	1.32358	960	1.38236	1.30331	960	1.4007	1.22758
961	1.33496	1.32411	961	1.34939	1.29705	961	1.3726	1.32803	961	1.37819	1.23729	961	1.38362	1.30712
962	1.33554	1.32356	962	1.35303	1.33059	962	1.37457	1.3011	962	1.39294	1.21714	962	1.38407	1.28828
963	1.33608	1.32017	963	1.35069	1.3297	963	1.37412	1.29428	963	1.35571	1.30552	963	1.38737	1.28581
964	1.33945	1.32413	964	1.34838	1.32581	964	1.37666	1.257	964	1.35327	1.31618	964	1.38951	1.28603
965	1.3391	1.308	965	1.34997	1.33921	965	1.37594	1.31148	965	1.35365	1.31999	965	1.3849	1.2872
966	1.33892	1.28018	966	1.34993	1.34035	966	1.38003	1.31958	966	1.35347	1.31671	966	1.38388	1.28941
967	1.33865	1.3082	967	1.35033	1.3382	967	1.37946	1.30282	967	1.35569	1.31441	967	1.38226	1.28688
968	1.33549	1.30886	968	1.35615	1.33784	968	1.37671	1.30604	968	1.35568	1.31441	968	1.38269	1.29786
969	1.33556	1.31787	969	1.35603	1.33845	969	1.37755	1.30226	969	1.35577	1.31752	969	1.38071	1.30914
970	1.33974	1.31333	970	1.3599	1.33742	970	1.38185	1.31706	970	1.35414	1.32095	970	1.38562	1.28421
971	1.33946	1.31341	971	1.35099	1.33711	971	1.38286	1.30856	971	1.35462	1.32049	971	1.38215	1.30275
972	1.33973	1.3176	972	1.35207	1.33692	972	1.37362	1.27521	972	1.35477	1.31797	972	1.37848	1.30844
973	1.33515	1.32098	973	1.35315	1.33667	973	1.37466	1.31475	973	1.35497	1.31201	973	1.37874	1.30462
974	1.33612	1.32381	974	1.3532	1.3352	974	1.37052	1.27355	974	1.35597	1.30928	974	1.37228	1.30204
975	1.33484	1.32189	975	1.35378	1.33296	975	1.37726	1.31985	975	1.35801	1.31209	975	1.37358	1.29783
976	1.3344	1.31935	976	1.35388	1.33713	976	1.37561	1.30469	976	1.35711	1.3044	976	1.37168	1.2982
977	1.33347	1.31854	977	1.35479	1.336	977	1.36979	1.32278	977	1.35969	1.30851	977	1.37596	1.30094
978	1.3359	1.31711	978	1.3547	1.33812	978	1.37131	1.32931	978	1.36328	1.30695	978	1.37185	1.30751
979	1.3364	1.31565	979	1.35428	1.33653	979	1.36818	1.31838	979	1.36434	1.30573	979	1.37955	1.31117
980	1.33585	1.31069	980	1.35463	1.33003	980	1.36855	1.30899	980	1.36607	1.31278	980	1.37898	1.30935
981	1.33599	1.31517	981	1.35789	1.33461	981	1.36589	1.3159	981	1.36838	1.31018	981	1.38175	1.30041
982	1.33859	1.31885	982	1.35966	1.33232	982	1.36453	1.31945	982	1.3671	1.31057	982	1.37383	1.31966
983	1.33286	1.30369	983	1.35874	1.33155	983	1.36695	1.30757	983	1.36658	1.30887	983	1.37387	1.3102
984	1.33171	1.30596	984	1.35984	1.33119	984	1.36289	1.3194	984	1.36631	1.30878	984	1.36948	1.31313
985	1.3321	1.30307	985	1.35923	1.3334	985	1.3625	1.32199	985	1.36521	1.30754	985	1.37049	1.32419
986	1.33739	1.28674	986	1.35919	1.33415	986	1.36598	1.32686	986	1.36493	1.31049	986	1.37356	1.31429
987	1.33673	1.32302	987	1.3584	1.33557	987	1.3645	1.32807	987	1.36485	1.30843	987	1.37329	1.32004
988	1.33599	1.32066	988	1.35851	1.33284	988	1.36324	1.32111	988	1.36669	1.31079	988	1.3712	1.31179
989	1.33729	1.32003	989	1.35851	1.33268	989	1.36381	1.3377	989	1.36849	1.30414	989	1.37173	1.31323
990	1.33536	1.32528	990	1.35831	1.33431	990	1.36703	1.33193	990	1.36921	1.31204	990	1.37004	1.30598
991	1.3353	1.32595	991	1.35767	1.33266	991	1.36972	1.32324	991	1.36905	1.3116	991	1.37156	1.31155
992	1.3364	1.32612	992	1.35886	1.33152	992	1.36795	1.32756	992	1.36896	1.30952	992	1.3679	1.30955
993	1.33445	1.32392	993	1.35976	1.33061	993	1.36753	1.32198	993	1.37249	1.3086	993	1.36711	1.32397
994	1.33523	1.32463	994	1.3585	1.30267	994	1.36428	1.33014	994	1.37187	1.3064	994	1.36754	1.3057
995	1.33356	1.3247	995	1.36026	1.32198	995	1.36369	1.32645	995	1.37005	1.29706	995	1.37252	1.30993
996	1.33234	1.32239	996	1.35829	1.33473	996	1.36649	1.31723	996	1.37094	1.30455	996	1.37142	1.31263
997	1.33518	1.32004	997	1.35683	1.3334	997	1.36878	1.32412	997	1.37197	1.31401	997	1.37165	1.32444
998	1.33096	1.32227	998	1.35765	1.33306	998	1.36474	1.3182	998	1.37021	1.31029	998	1.36751	1.29776
999	1.33492	1.30705	999	1.35878	1.33334	999	1.36725	1.33065	999	1.37037	1.31375	999	1.37214	1.30973
1000	1.33186	1.31996	1000	1.35916	1.33628	1000	1.36821	1.31888	1000	1.37925	1.30856	1000	1.37147	1.31111
1001	1.33079	1.32594	1001	1.35844	1.33501	1001	1.36762	1.31432	1001	1.37613	1.30545	1001	1.37013	1.30668
1002	1.33599	1.30437	1002	1.3592	1.33747	1002	1.37267	1.32757	1002	1.37127	1.30681	1002	1.36857	1.29621
1003	1.33527	1.32234	1003	1.35835	1.33709	1003	1.36298	1.31617	1003	1.37526	1.29997	1003	1.36833	1.31807
1004	1.33512	1.31212	1004	1.3586	1.33841	1004	1.36733	1.32998	1004	1.37815	1.30253	1004	1.37013	1.28974
1005	1.33949	1.30935	1005	1.35928	1.34136	1005	1.36146	1.31933	1005	1.37736	1.30394	1005	1.36683	1.30571
1006	1.33652	1.3025	1006	1.35947	1.33867	1006	1.3646	1.32461	1006	1.37756	1.29731	1006	1.3621	1.30987
1007	1.33966	1.31772	1007	1.35935	1.34038	1007	1.38478	1.30191	1007	1.38154	1.29745	1007	1.36616	1.30466
1008	1.33475	1.31306	1008	1.35937	1.33944	1008	1.36125	1.31978	1008	1.38129	1.29868	1008	1.367	1.31221
1009	1.33326	1.31598	1009	1.36001	1.34122	1009	1.36675	1.34241	1009	1.38236	1.29362	1009	1.3667	1.29537
1010	1.33232	1.31703	1010	1.36012	1.34328	1010	1.36754	1.34157	1010	1.38524	1.30338	1010	1.36659	1.30978
1011	1.33245	1.31531	1011	1.35957	1.34148	1011	1.36664	1.33882	1011	1.38335	1.30623	1011	1.3682	1.30314
1012	1.33723	1.31386	1012	1.35951	1.34252	1012	1.36599	1.34843	1012	1.38273	1.30466	1012	1.37148	1.26272
1013	1.33846	1.31024	1013	1.35966	1.34235	1013	1.36049	1.34755	1013	1.38346	1.30461	1013	1.37032	1.29794
1014	1.34203	1.29144	1014	1.35964	1.34154	1014	1.36244	1.34649	1014	1.3855	1.3025	1014	1.36758	1.29731
1015	1.33461	1.27958	1015	1.35837	1.34107	1015	1.36151	1.34052	1015	1.38515	1.29691	1015	1.36861	1.29761
1016	1.33045	1.31201	1016	1.35786	1.34037	1016	1.36228	1.34527	1016	1.38436	1.297	1016	1.36734	1.28926
1017	1.33102	1.30485	1017	1.35832	1.33893	1017	1.36009	1.34078	1017	1.3913	1.30254	1017	1.36614	1.29382
1018	1.33335	1.29765	1018	1.35826	1.34148	1018	1.35837	1.34771	1018	1.39186	1.30344	1018	1.3639	1.29047
1019	1.3316	1.2939	1019	1.35816	1.34064	1019	1.36113	1.34655	1019	1.3909	1.30683	1019	1.36703	1.31037
1020	1.32759	1.31542	1020	1.35816	1.34266	1020	1.3552	1.34579	1020	1.39094	1.31224	1020	1.37511	1.29762
1021	1.331	1.31049	1021	1.35791	1.34223	1021	1.36141	1.34918	1021	1.38343	1.31313	1021	1.38061	1.25087
1022	1.33381	1.30963	1022	1.35766	1.33969	1022	1.35841	1.35066	1022	1.38207	1.31316	1022	1.37064	1.21774
1023	1.33318	1.32541	1023	1.3608	1.34315	1023	1.36949	1.33426	1023	1.38166	1.31358	1023	1.37364	1.15274
1024	1.33811	1.32376	1024	1.36156	1.34491	1024	1.3546	1.32412	1024	1.38206	1.30588	1024	1.40037	1.22662
1025	1.33533	1.32562	1025	1.34908	1.29547	1025	1.37347	1.32855	1025	1.37776	1.23494	1025	1.38362	1.30764
1026	1.33579	1.32508	1026	1.35244	1.33005	1026	1.37493	1.30106	1026	1.38528	1.21827	1026	1.38374	1.29046
1027	1.33709	1.32143	1027	1.35141	1.32939	1027	1.37586	1.29474	1027	1.35456	1.3056	1027	1.38666	1.29146
1028	1.34085	1.32464	1028	1.34826	1.32649	1028	1.37773	1.25811	1028	1.35285	1.31468	1028	1.38838	1.29167
1029	1.33948	1.31032	1029	1.34983	1.33865	1029	1.37717	1.31308	1029	1.35269	1.31993	1029	1.38467	1.28962
1030	1.3388	1.28573	1030	1.35003	1.3408	1030	1.37971	1.32137	1030	1.35322	1.31884	1030	1.3835	1.28828
1031	1.33843	1.30776	1031	1.35113	1.3382	1031	1.37922	1.30458	1031	1.35499	1.31597	1031	1.3812	1.28686
1032	1.33508	1.3092	1032	1.35608	1.33839	1032	1.37675	1.3044	1032	1.35483	1.31559	1032	1.38312	1.29572
1033	1.33549	1.31779	1033	1.3562	1.33901	1033	1.37789	1.30439	1033	1.35481	1.3191	1033	1.38136	1.31015
1034	1.33952	1.3135	1034	1.36008	1.33802	1034	1.38242	1.31739	1034	1.35339	1.32229	1034	1.38575	1.28319
1035	1.33895	1.3137	1035	1.35107	1.33736	1035	1.38143	1.3081	1035	1.35412	1.32163	1035	1.38178	1.30122
1036	1.33991	1.31757	1036	1.35235	1.33711	1036	1.37462	1.27396	1036	1.35507	1.31889	1036	1.3782	1.30628
1037	1.33522	1.32157	1037	1.35314	1.33761	1037	1.37457	1.31445	1037	1.35508	1.31078	1037	1.37895	1.30464
1038	1.33597	1.32451	1038	1.35314	1.33666	1038	1.37068	1.27375	1038	1.35565	1.31016	1038	1.37257	1.29921
1039	1.33445	1.32254	1039	1.35368	1.3337	1039	1.37802	1.32028	1039	1.35798	1.31225	1039	1.37313	1.29776
1040	1.3342	1.31934	1040	1.35383	1.33846	1040	1.37415	1.30499	1040	1.35692	1.30552	1040	1.37104	1.29843
1041	1.33348	1.31867	1041	1.35483	1.33737	1041	1.3695	1.32263	1041	1.35919	1.30939	1041	1.37505	1.30184
1042	1.33597	1.31606	1042	1.35466	1.3385	1042	1.37074	1.32973	1042	1.36274	1.30717	1042	1.37107	1.30661
1043	1.33631	1.31434	1043	1.35432	1.33697	1043	1.36823	1.31851	1043	1.36374	1.30501	1043	1.37941	1.31138
1044	1.33584	1.30802	1044	1.35473	1.33014	1044	1.36779	1.3085	1044	1.36548	1.31266	1044	1.37932	1.30832
1045	1.33569	1.31382	1045	1.35756	1.3346	1045	1.36532	1.31557	1045	1.3683	1.31068	1045	1.3815	1.30031
1046	1.33809	1.31812	1046	1.35927	1.33323	1046	1.36406	1.31894	1046	1.36693	1.31061	1046	1.37378	1.31748
1047	1.33258	1.30303	1047	1.35831	1.33287	1047	1.36706	1.30704	1047	1.36695	1.30807	1047	1.3739	1.30915
1048	1.33188	1.30616	1048	1.3597	1.33205	1048	1.36302	1.31929	1048	1.36629	1.30948	1048	1.36952	1.31201
1049	1.33227	1.30302	1049	1.35932	1.33478	1049	1.36306	1.32204	1049	1.36504	1.30866	1049	1.37016	1.32369
1050	1.33708	1.28855	1050	1.35935	1.33519	1050	1.36526	1.32713	1050	1.36558	1.31088	1050	1.37329	1.31493
1051	1.33615	1.32373	1051	1.35847	1.33665	1051	1.36454	1.32703	1051	1.36622	1.30814	1051	1.37291	1.32289
1052	1.33546	1.32087	1052	1.35879	1.33365	1052	1.36411	1.31987	1052	1.36776	1.31123	1052	1.37154	1.31154
1053	1.33633	1.31983	1053	1.35869	1.33454	1053	1.36383	1.33705	1053	1.3698	1.3035	1053	1.37038	1.3141
1054	1.33532	1.32474	1054	1.35816	1.33502	1054	1.36697	1.33332	1054	1.36956	1.31391	1054	1.36923	1.30742
1055	1.33577	1.3259	1055	1.35785	1.33415	1055	1.36892	1.32377	1055	1.36961	1.31284	1055	1.37113	1.31196
1056	1.33668	1.32682	1056	1.35922	1.33265	1056	1.36831	1.32835	1056	1.36956	1.3097	1056	1.36742	1.30936
1057	1.33422	1.32416	1057	1.35996	1.33183	1057	1.36567	1.32218	1057	1.37215	1.3094	1057	1.36678	1.32314
1058	1.33523	1.32466	1058	1.35873	1.3073	1058	1.3639	1.32972	1058	1.36983	1.30688	1058	1.36749	1.30439
1059	1.3334	1.32485	1059	1.36051	1.32317	1059	1.36321	1.32614	1059	1.37001	1.29731	1059	1.37313	1.3099
1060	1.33251	1.32257	1060	1.35863	1.33559	1060	1.36527	1.31623	1060	1.37073	1.30565	1060	1.37115	1.30984
1061	1.33494	1.32	1061	1.35735	1.33377	1061	1.36774	1.32453	1061	1.37121	1.31467	1061	1.37263	1.32623
1062	1.33114	1.32267	1062	1.35739	1.3334	1062	1.36495	1.32041	1062	1.36961	1.31172	1062	1.36614	1.29675
1063	1.33474	1.30859	1063	1.35819	1.33379	1063	1.36594	1.33188	1063	1.3691	1.31715	1063	1.37029	1.30934
1064	1.33187	1.32129	1064	1.35886	1.33655	1064	1.36896	1.31973	1064	1.37658	1.31057	1064	1.37097	1.30832
1065	1.33075	1.32558	1065	1.35799	1.3349	1065	1.36757	1.31403	1065	1.37421	1.30953	1065	1.3693	1.30264
1066	1.33511	1.30466	1066	1.35853	1.33774	1066	1.37273	1.32699	1066	1.3715	1.30913	1066	1.36784	1.29505
1067	1.33441	1.32295	1067	1.35813	1.33706	1067	1.36316	1.31597	1067	1.3748	1.30248	1067	1.3675	1.32061
1068	1.33487	1.31211	1068	1.35838	1.33844	1068	1.3671	1.32915	1068	1.37642	1.30339	1068	1.36999	1.29037
1069	1.33912	1.31006	1069	1.3592	1.3415	1069	1.36193	1.31984	1069	1.3769	1.30284	1069	1.36618	1.30621
1070	1.33707	1.30354	1070	1.35953	1.33911	1070	1.36487	1.32564	1070	1.3779	1.29728	1070	1.36182	1.30971
1071	1.34109	1.31859	1071	1.35957	1.34104	1071	1.38433	1.29836	1071	1.38093	1.29837	1071	1.36514	1.3041
1072	1.33454	1.31331	1072	1.35941	1.34026	1072	1.36008	1.3183	1072	1.38104	1.30099	1072	1.36653	1.31064
1073	1.33317	1.31663	1073	1.35984	1.34169	1073	1.36658	1.3429	1073	1.3814	1.29685	1073	1.36622	1.28752
1074	1.33234	1.31739	1074	1.35982	1.34377	1074	1.36723	1.34057	1074	1.38528	1.30281	1074	1.36642	1.30186
1075	1.33225	1.31522	1075	1.3596	1.34173	1075	1.36611	1.33961	1075	1.38317	1.30538	1075	1.36785	1.29368
1076	1.33584	1.31405	1076	1.35951	1.34223	1076	1.36548	1.34834	1076	1.38239	1.3051	1076	1.37155	1.26098
1077	1.33885	1.31112	1077	1.35959	1.34246	1077	1.36052	1.34842	1077	1.38361	1.30421	1077	1.36983	1.29545
1078	1.34071	1.29185	1078	1.35961	1.34182	1078	1.3625	1.34667	1078	1.38483	1.30141	1078	1.3673	1.29527
1079	1.3329	1.27776	1079	1.35865	1.34071	1079	1.36599	1.34046	1079	1.38433	1.29604	1079	1.36898	1.29791
1080	1.33005	1.31239	1080	1.35808	1.3399	1080	1.36594	1.34497	1080	1.38389	1.29674	1080	1.36858	1.28904
1081	1.33076	1.30438	1081	1.35844	1.33868	1081	1.36055	1.34154	1081	1.38945	1.30276	1081	1.36703	1.29445
1082	1.33335	1.29771	1082	1.35846	1.34088	1082	1.35866	1.34771	1082	1.3894	1.30351	1082	1.36371	1.28961
1083	1.33202	1.29197	1083	1.35837	1.34035	1083	1.36112	1.34659	1083	1.38724	1.30592	1083	1.36536	1.30948
1084	1.32823	1.31593	1084	1.35844	1.34311	1084	1.35719	1.34534	1084	1.38779	1.311	1084	1.37601	1.29632
1085	1.33126	1.31275	1085	1.35803	1.34264	1085	1.36115	1.34941	1085	1.38141	1.3133	1085	1.38062	1.24984
1086	1.33379	1.31019	1086	1.3576	1.34025	1086	1.3568	1.35086	1086	1.38133	1.31533	1086	1.37032	1.2189
1087	1.33293	1.32499	1087	1.36057	1.34413	1087	1.36857	1.33448	1087	1.38074	1.31474	1087	1.37267	1.15104
1088	1.33778	1.32362	1088	1.36147	1.34555	1088	1.35437	1.32563	1088	1.38131	1.30909	1088	1.39995	1.22342
1089	1.33596	1.32691	1089	1.34876	1.29351	1089	1.37419	1.32888	1089	1.37637	1.2352	1089	1.38301	1.30613
1090	1.33703	1.3268	1090	1.35202	1.32919	1090	1.37512	1.30091	1090	1.38202	1.21759	1090	1.38359	1.2912
1091	1.33838	1.32246	1091	1.35143	1.32991	1091	1.37599	1.29497	1091	1.35386	1.30614	1091	1.38471	1.29687
1092	1.34071	1.32516	1092	1.34817	1.32785	1092	1.37798	1.25875	1092	1.35225	1.3136	1092	1.3878	1.29708
1093	1.33939	1.31222	1093	1.34995	1.33869	1093	1.37791	1.31389	1093	1.35193	1.3177	1093	1.38423	1.29214
1094	1.3394	1.29233	1094	1.35131	1.34083	1094	1.3797	1.32186	1094	1.35263	1.31682	1094	1.38272	1.29032
1095	1.33797	1.30849	1095	1.35206	1.33869	1095	1.3791	1.30609	1095	1.35393	1.31562	1095	1.3803	1.28703
1096	1.33464	1.30903	1096	1.35593	1.33891	1096	1.37701	1.30247	1096	1.35397	1.31502	1096	1.38355	1.29613
1097	1.33592	1.31739	1097	1.35635	1.33925	1097	1.37868	1.30382	1097	1.35432	1.3182	1097	1.38132	1.30842
1098	1.33941	1.31295	1098	1.35988	1.33885	1098	1.38368	1.31771	1098	1.35327	1.32281	1098	1.38532	1.28196
1099	1.33871	1.31332	1099	1.35156	1.3374	1099	1.38088	1.30768	1099	1.35419	1.32015	1099	1.38184	1.2988
1100	1.3396	1.3177	1100	1.35299	1.33767	1100	1.37473	1.27445	1100	1.35543	1.31919	1100	1.37835	1.30341
1101	1.33524	1.32166	1101	1.35358	1.33805	1101	1.37474	1.31293	1101	1.35567	1.31082	1101	1.37926	1.30049
1102	1.33568	1.32473	1102	1.35376	1.33819	1102	1.37113	1.27346	1102	1.35581	1.31072	1102	1.37233	1.29726
1103	1.33438	1.32353	1103	1.35408	1.33504	1103	1.3767	1.32091	1103	1.35788	1.31354	1103	1.37282	1.29886
1104	1.334	1.31977	1104	1.35411	1.33991	1104	1.37256	1.30419	1104	1.35762	1.30723	1104	1.37119	1.29934
1105	1.33366	1.31932	1105	1.35495	1.33853	1105	1.36954	1.32319	1105	1.35891	1.30896	1105	1.37497	1.30154
1106	1.33611	1.31612	1106	1.35487	1.33921	1106	1.37027	1.33055	1106	1.36215	1.30568	1106	1.37064	1.3072
1107	1.33542	1.31374	1107	1.3547	1.33787	1107	1.36833	1.31862	1107	1.36311	1.30535	1107	1.37924	1.31192
1108	1.33576	1.30556	1108	1.35453	1.33179	1108	1.36704	1.3088	1108	1.36478	1.31172	1108	1.37947	1.30895
1109	1.33536	1.31238	1109	1.35759	1.33527	1109	1.36513	1.31526	1109	1.36801	1.3111	1109	1.38048	1.30209
1110	1.33768	1.31672	1110	1.35855	1.33388	1110	1.3639	1.3184	1110	1.36652	1.30914	1110	1.37354	1.31716
1111	1.33224	1.30258	1111	1.35773	1.33386	1111	1.36711	1.30679	1111	1.36673	1.30763	1111	1.37348	1.30769
1112	1.33182	1.30612	1112	1.35906	1.33286	1112	1.36338	1.31815	1112	1.36614	1.30877	1112	1.37003	1.3123
1113	1.33271	1.30271	1113	1.35936	1.33565	1113	1.36357	1.32241	1113	1.36575	1.30821	1113	1.37004	1.32276
1114	1.33666	1.29083	1114	1.35922	1.33604	1114	1.36436	1.32617	1114	1.36667	1.31206	1114	1.37297	1.31655
1115	1.33577	1.32434	1115	1.35854	1.33743	1115	1.36467	1.32652	1115	1.36795	1.30951	1115	1.37293	1.32624
1116	1.33532	1.32114	1116	1.35905	1.33457	1116	1.36433	1.31883	1116	1.36838	1.31152	1116	1.37124	1.31402
1117	1.33561	1.32033	1117	1.35898	1.33607	1117	1.36418	1.33607	1117	1.37042	1.30413	1117	1.36993	1.31617
1118	1.33548	1.3233	1118	1.35851	1.33631	1118	1.36686	1.33358	1118	1.36975	1.31422	1118	1.36827	1.31169
1119	1.3358	1.32493	1119	1.35797	1.33592	1119	1.36887	1.32491	1119	1.36999	1.31271	1119	1.37036	1.31166
1120	1.3368	1.32666	1120	1.35944	1.33388	1120	1.36803	1.33016	1120	1.36992	1.30904	1120	1.36698	1.30951
1121	1.33363	1.32394	1121	1.36005	1.33335	1121	1.36479	1.32195	1121	1.37136	1.30922	1121	1.36672	1.32388
1122	1.33505	1.32524	1122	1.35924	1.31096	1122	1.36473	1.32914	1122	1.36918	1.30655	1122	1.36764	1.30302
1123	1.33329	1.32529	1123	1.36117	1.32514	1123	1.36309	1.32511	1123	1.3704	1.29743	1123	1.37315	1.30691
1124	1.33316	1.3229	1124	1.35844	1.33647	1124	1.36482	1.31532	1124	1.37164	1.3071	1124	1.37107	1.30924
1125	1.33492	1.32039	1125	1.35823	1.33416	1125	1.36685	1.32446	1125	1.37105	1.31548	1125	1.37214	1.32785
1126	1.33103	1.32333	1126	1.35797	1.33354	1126	1.36468	1.32207	1126	1.36978	1.3136	1126	1.36509	1.2951
1127	1.33399	1.31122	1127	1.35831	1.33446	1127	1.36463	1.33285	1127	1.37002	1.31994	1127	1.36903	1.30774
1128	1.33191	1.32164	1128	1.35857	1.3371	1128	1.36759	1.32076	1128	1.376	1.31224	1128	1.37013	1.30262
1129	1.33059	1.32529	1129	1.35764	1.33514	1129	1.36738	1.31347	1129	1.37323	1.31152	1129	1.36826	1.29914
1130	1.33509	1.30564	1130	1.35799	1.33784	1130	1.3718	1.32725	1130	1.37222	1.31057	1130	1.36727	1.29689
1131	1.33385	1.32337	1131	1.35792	1.33683	1131	1.36322	1.31485	1131	1.37442	1.30456	1131	1.36718	1.32309
1132	1.33457	1.31299	1132	1.35821	1.33822	1132	1.36769	1.3285	1132	1.37559	1.3048	1132	1.3691	1.29205
1133	1.33909	1.31012	1133	1.35885	1.34131	1133	1.3626	1.31945	1133	1.3766	1.30198	1133	1.36606	1.3063
1134	1.33773	1.30339	1134	1.35932	1.33892	1134	1.36514	1.32627	1134	1.37706	1.29825	1134	1.36211	1.31121
1135	1.34228	1.31915	1135	1.35969	1.34132	1135	1.38332	1.29481	1135	1.37956	1.2995	1135	1.36517	1.30372
1136	1.33419	1.31381	1136	1.35968	1.34025	1136	1.358	1.31717	1136	1.38028	1.30238	1136	1.3668	1.31045
1137	1.33323	1.31727	1137	1.36014	1.34205	1137	1.36625	1.34451	1137	1.38099	1.29827	1137	1.36517	1.28729
1138	1.33272	1.31798	1138	1.35977	1.34366	1138	1.36658	1.34073	1138	1.38432	1.30094	1138	1.36581	1.29625
1139	1.33245	1.31581	1139	1.35965	1.34168	1139	1.36532	1.34033	1139	1.38391	1.30385	1139	1.36755	1.29025
1140	1.33451	1.31469	1140	1.3597	1.34199	1140	1.36392	1.3483	1140	1.38296	1.30474	1140	1.37094	1.26153
1141	1.33826	1.31124	1141	1.35937	1.34292	1141	1.36117	1.3489	1141	1.38397	1.30264	1141	1.36918	1.29519
1142	1.33977	1.29349	1142	1.35937	1.34177	1142	1.36264	1.34673	1142	1.38465	1.30141	1142	1.36679	1.29489
1143	1.33208	1.27657	1143	1.35844	1.3406	1143	1.3701	1.34	1143	1.38367	1.29654	1143	1.36921	1.30013
1144	1.32972	1.31245	1144	1.35821	1.33942	1144	1.3732	1.345	1144	1.38374	1.29879	1144	1.36986	1.29038
1145	1.33106	1.3042	1145	1.35846	1.33829	1145	1.36435	1.3424	1145	1.3873	1.30386	1145	1.36774	1.29261
1146	1.33294	1.29792	1146	1.35846	1.34037	1146	1.35862	1.34774	1146	1.3861	1.30436	1146	1.36335	1.28904
1147	1.33232	1.29073	1147	1.3583	1.34017	1147	1.36125	1.34657	1147	1.3837	1.30619	1147	1.3647	1.31077
1148	1.32902	1.31666	1148	1.35838	1.34331	1148	1.3595	1.34418	1148	1.38569	1.3104	1148	1.37634	1.2961
1149	1.33148	1.31289	1149	1.35811	1.34314	1149	1.36054	1.34943	1149	1.37935	1.31461	1149	1.38065	1.24715
1150	1.33324	1.31096	1150	1.35762	1.341	1150	1.3557	1.35116	1150	1.38026	1.31745	1150	1.36953	1.21983
1151	1.33269	1.32443	1151	1.36005	1.34478	1151	1.36781	1.33569	1151	1.37982	1.31717	1151	1.37221	1.14926
1152	1.33775	1.32353	1152	1.3611	1.34558	1152	1.3543	1.32702	1152	1.37948	1.31252	1152	1.40011	1.2225
1153	1.33688	1.32789	1153	1.35011	1.29144	1153	1.375	1.32838	1153	1.37522	1.23495	1153	1.38276	1.30686
1154	1.33828	1.32835	1154	1.35139	1.32867	1154	1.37555	1.30179	1154	1.3809	1.21471	1154	1.38264	1.29146
1155	1.33851	1.32409	1155	1.35128	1.33034	1155	1.3757	1.29508	1155	1.35357	1.3062	1155	1.38151	1.30003
1156	1.33979	1.32659	1156	1.34761	1.32927	1156	1.37815	1.25926	1156	1.35187	1.31223	1156	1.38677	1.29944
1157	1.33867	1.315	1157	1.34977	1.33906	1157	1.37858	1.31367	1157	1.35125	1.31612	1157	1.38388	1.29111
1158	1.33948	1.29591	1158	1.35226	1.34111	1158	1.3807	1.32142	1158	1.35172	1.31247	1158	1.38179	1.29147
1159	1.33786	1.30872	1159	1.35264	1.33911	1159	1.3791	1.30627	1159	1.35323	1.31408	1159	1.37966	1.28844
1160	1.33456	1.30862	1160	1.35591	1.33937	1160	1.37797	1.30236	1160	1.35343	1.31428	1160	1.38296	1.29548
1161	1.33594	1.31611	1161	1.35638	1.33915	1161	1.37941	1.30238	1161	1.35454	1.31605	1161	1.38122	1.30673
1162	1.33912	1.31258	1162	1.35938	1.33906	1162	1.38447	1.3188	1162	1.35314	1.32253	1162	1.38516	1.28023
1163	1.33813	1.31279	1163	1.35202	1.33776	1163	1.38039	1.30922	1163	1.35431	1.31926	1163	1.38111	1.29565
1164	1.33939	1.31739	1164	1.3537	1.33833	1164	1.37498	1.27547	1164	1.35556	1.31895	1164	1.37848	1.30002
1165	1.33545	1.3218	1165	1.35428	1.33797	1165	1.37424	1.31303	1165	1.3557	1.31186	1165	1.37965	1.29649
1166	1.3353	1.32447	1166	1.35459	1.33981	1166	1.37069	1.27237	1166	1.35592	1.31058	1166	1.37196	1.29663
1167	1.33455	1.32393	1167	1.35542	1.33664	1167	1.37498	1.32174	1167	1.35784	1.31549	1167	1.37254	1.30157
1168	1.33439	1.32017	1168	1.3553	1.34069	1168	1.37196	1.30436	1168	1.35841	1.30883	1168	1.37138	1.30183
1169	1.33382	1.31981	1169	1.35521	1.33926	1169	1.3691	1.32492	1169	1.3591	1.30908	1169	1.37511	1.30125
1170	1.3361	1.3166	1170	1.35536	1.34019	1170	1.37017	1.33136	1170	1.36158	1.30667	1170	1.37099	1.3073
1171	1.33482	1.31343	1171	1.35514	1.33901	1171	1.36826	1.3189	1171	1.36306	1.30666	1171	1.37891	1.31129
1172	1.33558	1.30481	1172	1.35469	1.33365	1172	1.36666	1.30837	1172	1.36434	1.31141	1172	1.37787	1.31078
1173	1.3353	1.31071	1173	1.35752	1.33615	1173	1.3656	1.3141	1173	1.36805	1.31061	1173	1.38058	1.30251
1174	1.33761	1.3158	1174	1.35847	1.33463	1174	1.36427	1.31829	1174	1.36608	1.30664	1174	1.37327	1.31667
1175	1.33203	1.3016	1175	1.3576	1.33472	1175	1.36751	1.30697	1175	1.36624	1.3053	1175	1.37269	1.30767
1176	1.33162	1.30553	1176	1.35907	1.33393	1176	1.36341	1.31878	1176	1.36605	1.30817	1176	1.37012	1.31448
1177	1.33288	1.3014	1177	1.35908	1.33581	1177	1.3639	1.32197	1177	1.36645	1.30847	1177	1.36982	1.32481
1178	1.33636	1.29215	1178	1.359	1.33692	1178	1.36396	1.32595	1178	1.36822	1.31299	1178	1.37257	1.31992
1179	1.33553	1.32428	1179	1.35824	1.33864	1179	1.36486	1.32704	1179	1.36969	1.3099	1179	1.37232	1.32864
1180	1.33513	1.32114	1180	1.35914	1.33534	1180	1.3644	1.31952	1180	1.36959	1.31321	1180	1.37038	1.31725
1181	1.33561	1.31962	1181	1.35931	1.33757	1181	1.36442	1.33273	1181	1.37156	1.30519	1181	1.36876	1.31888
1182	1.33573	1.32158	1182	1.3592	1.33736	1182	1.36664	1.33188	1182	1.36983	1.313	1182	1.36754	1.31571
1183	1.33552	1.32362	1183	1.35804	1.33742	1183	1.36877	1.32365	1183	1.37048	1.31143	1183	1.36992	1.31413
1184	1.3361	1.32607	1184	1.3593	1.33417	1184	1.36785	1.3312	1184	1.36993	1.30622	1184	1.36635	1.31139
1185	1.33336	1.32366	1185	1.3599	1.33395	1185	1.36423	1.32202	1185	1.3716	1.30644	1185	1.36618	1.32457
1186	1.33496	1.3249	1186	1.35925	1.314	1186	1.3652	1.32863	1186	1.36998	1.30584	1186	1.36697	1.30335
1187	1.33296	1.32545	1187	1.3617	1.32652	1187	1.363	1.32358	1187	1.37193	1.29596	1187	1.3719	1.30296
1188	1.3334	1.32366	1188	1.3589	1.33852	1188	1.36438	1.31471	1188	1.37243	1.30852	1188	1.36982	1.31009
1189	1.33489	1.32098	1189	1.35878	1.33494	1189	1.36559	1.32267	1189	1.37201	1.31602	1189	1.37047	1.32855
1190	1.33084	1.32363	1190	1.35847	1.33438	1190	1.36399	1.32229	1190	1.37139	1.31467	1190	1.36448	1.29516
1191	1.33321	1.31349	1191	1.3587	1.33547	1191	1.36333	1.33391	1191	1.37177	1.32175	1191	1.36835	1.30468
1192	1.33213	1.3213	1192	1.3586	1.33772	1192	1.36531	1.32159	1192	1.37678	1.31504	1192	1.36916	1.29808
1193	1.33058	1.32494	1193	1.35804	1.33513	1193	1.36706	1.31142	1193	1.37375	1.31211	1193	1.36699	1.29991
1194	1.33494	1.30711	1194	1.35824	1.3382	1194	1.37167	1.32803	1194	1.37299	1.31181	1194	1.36662	1.29837
1195	1.33377	1.32359	1195	1.35817	1.33718	1195	1.36423	1.31379	1195	1.37431	1.30706	1195	1.36694	1.32451
1196	1.33402	1.31537	1196	1.35835	1.33815	1196	1.36814	1.32801	1196	1.37543	1.30615	1196	1.36831	1.29468
1197	1.33926	1.31089	1197	1.35897	1.34074	1197	1.36292	1.31854	1197	1.37658	1.30296	1197	1.36599	1.30769
1198	1.33751	1.30312	1198	1.3594	1.33864	1198	1.36533	1.32572	1198	1.3763	1.30031	1198	1.36277	1.31369
1199	1.34319	1.31929	1199	1.3599	1.34081	1199	1.38203	1.29218	1199	1.3779	1.29998	1199	1.36494	1.30384
1200	1.33405	1.31481	1200	1.36029	1.34026	1200	1.35715	1.3184	1200	1.3792	1.30193	1200	1.3659	1.3105
1201	1.33354	1.31862	1201	1.3607	1.34216	1201	1.36548	1.34644	1201	1.38016	1.29739	1201	1.36363	1.2905
1202	1.33325	1.31889	1202	1.36031	1.34404	1202	1.36623	1.34045	1202	1.383	1.29936	1202	1.36484	1.29787
1203	1.3329	1.31729	1203	1.36005	1.34147	1203	1.36394	1.3407	1203	1.38331	1.30246	1203	1.36701	1.29528
1204	1.33447	1.31562	1204	1.35991	1.34189	1204	1.36208	1.34792	1204	1.38301	1.30325	1204	1.37058	1.26698
1205	1.33694	1.31178	1205	1.35918	1.34324	1205	1.36166	1.34871	1205	1.38444	1.30194	1205	1.36873	1.29678
1206	1.33913	1.29494	1206	1.35908	1.34184	1206	1.36271	1.34659	1206	1.38521	1.30248	1206	1.3669	1.29631
1207	1.33142	1.27504	1207	1.35816	1.3405	1207	1.37009	1.33927	1207	1.38359	1.29865	1207	1.37011	1.30242
1208	1.32961	1.31168	1208	1.35805	1.3396	1208	1.37588	1.34437	1208	1.38267	1.30106	1208	1.37056	1.29009
1209	1.33173	1.30267	1209	1.35826	1.33878	1209	1.36794	1.34298	1209	1.38531	1.30579	1209	1.36818	1.29073
1210	1.3326	1.29825	1210	1.35812	1.33996	1210	1.35957	1.34786	1210	1.3843	1.30616	1210	1.36303	1.28812
1211	1.33282	1.29029	1211	1.35814	1.34028	1211	1.36138	1.3467	1211	1.3816	1.30791	1211	1.36557	1.31148
1212	1.3297	1.31727	1212	1.3582	1.34375	1212	1.36075	1.34306	1212	1.38257	1.3103	1212	1.3762	1.2955
1213	1.33143	1.31574	1213	1.35788	1.34335	1213	1.3603	1.34916	1213	1.37807	1.31737	1213	1.38047	1.24274
1214	1.33286	1.31118	1214	1.35756	1.34148	1214	1.3553	1.35126	1214	1.37916	1.31854	1214	1.36931	1.21925
1215	1.33252	1.32441	1215	1.35945	1.34462	1215	1.36775	1.33685	1215	1.37881	1.31954	1215	1.37122	1.15188
1216	1.33821	1.32352	1216	1.36047	1.34579	1216	1.35484	1.32733	1216	1.37851	1.31504	1216	1.40034	1.22386
1217	1.33831	1.32883	1217	1.35232	1.28985	1217	1.37513	1.32825	1217	1.37472	1.23525	1217	1.38253	1.30996
1218	1.34037	1.32888	1218	1.35145	1.3277	1218	1.37625	1.30195	1218	1.38029	1.21559	1218	1.38165	1.29276
1219	1.33975	1.32654	1219	1.35111	1.33045	1219	1.37552	1.29398	1219	1.35364	1.3078	1219	1.37861	1.30355
1220	1.33963	1.3281	1220	1.3473	1.33163	1220	1.37765	1.25598	1220	1.35171	1.31215	1220	1.38497	1.30119
1221	1.33895	1.31827	1221	1.34972	1.33966	1221	1.37915	1.31335	1221	1.35098	1.31345	1221	1.38284	1.28915
1222	1.33935	1.29885	1222	1.35267	1.34176	1222	1.38125	1.32058	1222	1.35124	1.31153	1222	1.38082	1.29327
1223	1.33787	1.30686	1223	1.35346	1.33946	1223	1.37945	1.30509	1223	1.35275	1.31303	1223	1.37838	1.28866
1224	1.33422	1.3079	1224	1.35583	1.3393	1224	1.37879	1.30308	1224	1.35365	1.31251	1224	1.38183	1.29488
1225	1.33542	1.31541	1225	1.35682	1.33886	1225	1.37986	1.30323	1225	1.35458	1.31621	1225	1.3809	1.30764
1226	1.3386	1.31129	1226	1.35943	1.3386	1226	1.38476	1.32094	1226	1.35383	1.32054	1226	1.38538	1.28138
1227	1.3373	1.31263	1227	1.35268	1.33764	1227	1.37944	1.31092	1227	1.35465	1.319	1227	1.38013	1.29486
1228	1.33942	1.31682	1228	1.35483	1.339	1228	1.37553	1.27654	1228	1.3556	1.31985	1228	1.37808	1.29696
1229	1.33554	1.32197	1229	1.35515	1.33821	1229	1.37421	1.31321	1229	1.3554	1.31317	1229	1.37986	1.29438
1230	1.33526	1.32371	1230	1.35571	1.34076	1230	1.37066	1.27291	1230	1.35539	1.31079	1230	1.37256	1.29579
1231	1.3348	1.32338	1231	1.35676	1.33739	1231	1.37351	1.32174	1231	1.35749	1.31795	1231	1.37291	1.30124
1232	1.33468	1.32038	1232	1.35642	1.34104	1232	1.37115	1.30512	1232	1.35858	1.31	1232	1.37084	1.30451
1233	1.3337	1.32024	1233	1.35595	1.33992	1233	1.36908	1.32588	1233	1.35944	1.31191	1233	1.37585	1.30227
1234	1.33594	1.31671	1234	1.35572	1.34069	1234	1.37007	1.33137	1234	1.36148	1.30909	1234	1.37138	1.30457
1235	1.33466	1.31367	1235	1.3554	1.34027	1235	1.36782	1.31818	1235	1.36384	1.30901	1235	1.37856	1.30833
1236	1.33548	1.30359	1236	1.35472	1.33408	1236	1.36658	1.30737	1236	1.36451	1.31177	1236	1.3769	1.31102
1237	1.33623	1.30924	1237	1.35731	1.33631	1237	1.36592	1.31342	1237	1.36728	1.31114	1237	1.38049	1.30064
1238	1.33755	1.31475	1238	1.35859	1.33516	1238	1.36422	1.31834	1238	1.36551	1.30588	1238	1.3726	1.31728
1239	1.3318	1.3001	1239	1.35802	1.33562	1239	1.36834	1.30704	1239	1.36626	1.30346	1239	1.37171	1.30822
1240	1.33152	1.30316	1240	1.35888	1.33458	1240	1.36345	1.32	1240	1.36637	1.30862	1240	1.36963	1.31653
1241	1.33292	1.29933	1241	1.35908	1.33614	1241	1.36349	1.32178	1241	1.36745	1.30912	1241	1.37025	1.32695
1242	1.33629	1.29358	1242	1.35849	1.33753	1242	1.36436	1.32674	1242	1.37007	1.31331	1242	1.37196	1.32248
1243	1.3351	1.32438	1243	1.35758	1.33947	1243	1.36474	1.32646	1243	1.37068	1.30988	1243	1.37149	1.32951
1244	1.33479	1.32096	1244	1.35917	1.33633	1244	1.36432	1.32026	1244	1.37077	1.31338	1244	1.36931	1.31846
1245	1.33513	1.31768	1245	1.35941	1.33796	1245	1.36424	1.33039	1245	1.37265	1.30548	1245	1.368	1.31976
1246	1.3358	1.32027	1246	1.35926	1.33792	1246	1.3666	1.32888	1246	1.37014	1.31184	1246	1.36681	1.31853
1247	1.33522	1.32213	1247	1.35859	1.33752	1247	1.36837	1.32194	1247	1.37022	1.31004	1247	1.36919	1.31766
1248	1.33573	1.32541	1248	1.35943	1.33425	1248	1.36782	1.33229	1248	1.36987	1.3042	1248	1.36525	1.31378
1249	1.33311	1.32312	1249	1.35971	1.33391	1249	1.3638	1.32201	1249	1.37187	1.30463	1249	1.36525	1.32471
1250	1.33479	1.32432	1250	1.35905	1.31618	1250	1.36409	1.32784	1250	1.37091	1.30378	1250	1.36597	1.30155
1251	1.33281	1.32508	1251	1.36147	1.327	1251	1.36277	1.32184	1251	1.37265	1.29366	1251	1.37077	1.2992
1252	1.33322	1.32395	1252	1.35976	1.33867	1252	1.3642	1.31347	1252	1.37267	1.30841	1252	1.36909	1.30855
1253	1.33458	1.32084	1253	1.35909	1.33535	1253	1.36475	1.32053	1253	1.37278	1.31557	1253	1.3689	1.32417
1254	1.33069	1.32376	1254	1.35864	1.33447	1254	1.36326	1.32177	1254	1.37229	1.31505	1254	1.3636	1.29587
1255	1.33261	1.31438	1255	1.35901	1.33589	1255	1.36216	1.33523	1255	1.37298	1.32249	1255	1.36813	1.3018
1256	1.33227	1.32116	1256	1.35903	1.33831	1256	1.36447	1.32268	1256	1.37734	1.31734	1256	1.36712	1.29626
1257	1.33052	1.32428	1257	1.35858	1.33528	1257	1.36726	1.30413	1257	1.37499	1.31465	1257	1.36638	1.30257
1258	1.33476	1.30911	1258	1.35885	1.33922	1258	1.37246	1.32918	1258	1.37387	1.31251	1258	1.36649	1.30097
1259	1.33359	1.32342	1259	1.35873	1.3376	1259	1.36463	1.31359	1259	1.37504	1.30747	1259	1.36664	1.32406
1260	1.33342	1.31778	1260	1.35859	1.33851	1260	1.36791	1.3276	1260	1.37621	1.30745	1260	1.36774	1.29787
1261	1.33959	1.31247	1261	1.35931	1.3406	1261	1.3629	1.31753	1261	1.37589	1.30431	1261	1.36556	1.31029
1262	1.33749	1.30409	1262	1.35967	1.33833	1262	1.36482	1.32485	1262	1.37698	1.30156	1262	1.36235	1.31694
1263	1.34417	1.32014	1263	1.35998	1.34047	1263	1.38109	1.28872	1263	1.37743	1.30116	1263	1.36466	1.30483
1264	1.33421	1.31585	1264	1.36071	1.34035	1264	1.35672	1.31608	1264	1.37827	1.30208	1264	1.36491	1.3118
1265	1.33395	1.31992	1265	1.36076	1.34197	1265	1.3639	1.34616	1265	1.3788	1.29806	1265	1.36285	1.29654
1266	1.33357	1.31997	1266	1.36069	1.34402	1266	1.36608	1.34073	1266	1.38162	1.29954	1266	1.36487	1.30262
1267	1.33308	1.31861	1267	1.36042	1.34152	1267	1.36247	1.34111	1267	1.3825	1.3028	1267	1.36715	1.29948
1268	1.33456	1.31674	1268	1.36019	1.34253	1268	1.36103	1.34767	1268	1.38256	1.30216	1268	1.37055	1.27191
1269	1.3359	1.31238	1269	1.35931	1.34318	1269	1.36138	1.34887	1269	1.38285	1.30184	1269	1.36875	1.29902
1270	1.33834	1.29651	1270	1.35897	1.34155	1270	1.36275	1.3463	1270	1.38378	1.30321	1270	1.36739	1.29592
1271	1.33101	1.27285	1271	1.35822	1.34031	1271	1.36906	1.33829	1271	1.3828	1.30142	1271	1.37131	1.30256
1272	1.32942	1.31087	1272	1.3579	1.33991	1272	1.37709	1.34273	1272	1.38166	1.30391	1272	1.37134	1.28739
1273	1.33221	1.30206	1273	1.35825	1.33955	1273	1.36894	1.3428	1273	1.38317	1.30884	1273	1.36811	1.28712
1274	1.33273	1.29821	1274	1.35798	1.33986	1274	1.36157	1.34828	1274	1.38231	1.30875	1274	1.36358	1.28706
1275	1.33294	1.29068	1275	1.35831	1.34083	1275	1.36195	1.34679	1275	1.3811	1.31084	1275	1.36642	1.31305
1276	1.33018	1.31755	1276	1.35833	1.3443	1276	1.36449	1.34217	1276	1.38203	1.31102	1276	1.37451	1.29591
1277	1.33102	1.31717	1277	1.35786	1.34312	1277	1.36011	1.34877	1277	1.37802	1.31959	1277	1.38042	1.23684
1278	1.33282	1.31149	1278	1.35761	1.34176	1278	1.35508	1.35097	1278	1.37691	1.31936	1278	1.36905	1.21613
1279	1.33288	1.32425	1279	1.35913	1.34477	1279	1.36779	1.33749	1279	1.37661	1.31979	1279	1.36958	1.15452
1280	1.33821	1.32331	1280	1.36008	1.34607	1280	1.35552	1.32694	1280	1.37715	1.31483	1280	1.40003	1.22282
1281	1.33983	1.3297	1281	1.35249	1.28778	1281	1.37484	1.32889	1281	1.37433	1.23584	1281	1.3826	1.31496
1282	1.34215	1.32834	1282	1.35195	1.32822	1282	1.37613	1.30287	1282	1.37893	1.21624	1282	1.38107	1.29899
1283	1.34163	1.32737	1283	1.35121	1.33141	1283	1.37542	1.29281	1283	1.35325	1.30913	1283	1.37721	1.30628
1284	1.3406	1.32866	1284	1.3475	1.33352	1284	1.37726	1.25407	1284	1.35137	1.31317	1284	1.38334	1.30347
1285	1.33947	1.32219	1285	1.34984	1.34015	1285	1.37912	1.31219	1285	1.35113	1.31298	1285	1.38221	1.28926
1286	1.33892	1.303	1286	1.35267	1.34176	1286	1.38083	1.32074	1286	1.35151	1.314	1286	1.38007	1.29406
1287	1.33745	1.30601	1287	1.35394	1.33981	1287	1.37946	1.30506	1287	1.35314	1.31518	1287	1.37776	1.28994
1288	1.33401	1.30705	1288	1.35576	1.33923	1288	1.37971	1.30384	1288	1.35399	1.31327	1288	1.38107	1.29481
1289	1.33546	1.31484	1289	1.35679	1.33836	1289	1.37989	1.30385	1289	1.35492	1.31594	1289	1.38059	1.30757
1290	1.33824	1.31034	1290	1.35944	1.33804	1290	1.3851	1.32233	1290	1.35439	1.31845	1290	1.38523	1.28092
1291	1.33674	1.31193	1291	1.3532	1.33701	1291	1.37864	1.31045	1291	1.35446	1.31871	1291	1.37992	1.29781
1292	1.33982	1.31634	1292	1.35537	1.33864	1292	1.37573	1.27701	1292	1.35504	1.32107	1292	1.3776	1.29674
1293	1.33571	1.32169	1293	1.35572	1.33852	1293	1.37232	1.31516	1293	1.35487	1.31358	1293	1.37952	1.29509
1294	1.33541	1.32304	1294	1.35661	1.3411	1294	1.37006	1.27264	1294	1.35501	1.31168	1294	1.37347	1.29474
1295	1.33524	1.32258	1295	1.35724	1.33773	1295	1.37337	1.32139	1295	1.35769	1.31878	1295	1.37295	1.299
1296	1.33404	1.32029	1296	1.35705	1.3413	1296	1.37102	1.30523	1296	1.35892	1.30941	1296	1.37131	1.30456
1297	1.33376	1.32049	1297	1.35681	1.34073	1297	1.36908	1.32511	1297	1.35968	1.31403	1297	1.37724	1.30202
1298	1.33608	1.31608	1298	1.35617	1.34141	1298	1.36979	1.33166	1298	1.36176	1.31126	1298	1.37185	1.30276
1299	1.33466	1.31351	1299	1.35569	1.34058	1299	1.36785	1.3178	1299	1.36483	1.311	1299	1.37908	1.30521
1300	1.33547	1.30352	1300	1.35506	1.33433	1300	1.36631	1.30774	1300	1.36526	1.31341	1300	1.37641	1.30871
1301	1.33727	1.30784	1301	1.35702	1.33615	1301	1.36508	1.31385	1301	1.3665	1.3119	1301	1.3802	1.29695
1302	1.33807	1.31332	1302	1.35865	1.33603	1302	1.36423	1.31771	1302	1.36516	1.30634	1302	1.37251	1.31706
1303	1.33179	1.29864	1303	1.35789	1.33648	1303	1.36848	1.30709	1303	1.3663	1.30312	1303	1.3711	1.3075
1304	1.33151	1.30127	1304	1.35874	1.33479	1304	1.36317	1.32095	1304	1.36639	1.30711	1304	1.36969	1.31717
1305	1.33281	1.29711	1305	1.35913	1.3369	1305	1.36391	1.32153	1305	1.36761	1.30767	1305	1.36956	1.32829
1306	1.33552	1.29453	1306	1.35819	1.33781	1306	1.36355	1.32784	1306	1.37074	1.31097	1306	1.37094	1.32329
1307	1.3348	1.32465	1307	1.35719	1.33973	1307	1.36496	1.32508	1307	1.37109	1.3082	1307	1.37053	1.33088
1308	1.33429	1.32087	1308	1.35879	1.3375	1308	1.36437	1.31903	1308	1.37021	1.31139	1308	1.36891	1.31841
1309	1.33468	1.31641	1309	1.35898	1.33798	1309	1.36445	1.33082	1309	1.37225	1.30528	1309	1.36783	1.3185
1310	1.33584	1.3189	1310	1.35894	1.33818	1310	1.36665	1.32813	1310	1.36885	1.31062	1310	1.36643	1.32023
1311	1.3352	1.32012	1311	1.3592	1.33734	1311	1.36884	1.32213	1311	1.36975	1.31003	1311	1.36821	1.31961
1312	1.33584	1.32381	1312	1.35968	1.33493	1312	1.36886	1.33323	1312	1.37008	1.30337	1312	1.36437	1.31708
1313	1.33328	1.32203	1313	1.35997	1.3341	1313	1.36429	1.32101	1313	1.37182	1.30595	1313	1.3648	1.32358
1314	1.33482	1.32351	1314	1.35905	1.31808	1314	1.36422	1.32648	1314	1.37091	1.30331	1314	1.36536	1.29762
1315	1.33235	1.32435	1315	1.36091	1.32743	1315	1.36351	1.32115	1315	1.37358	1.29328	1315	1.37015	1.29801
1316	1.33278	1.32388	1316	1.36029	1.33849	1316	1.36446	1.31174	1316	1.37299	1.30788	1316	1.3679	1.30661
1317	1.33403	1.32007	1317	1.35892	1.3357	1317	1.36481	1.31999	1317	1.37372	1.31491	1317	1.36732	1.31945
1318	1.33077	1.32432	1318	1.35912	1.33446	1318	1.36279	1.32132	1318	1.37286	1.31449	1318	1.36292	1.29756
1319	1.3322	1.31341	1319	1.359	1.33491	1319	1.36276	1.33628	1319	1.37414	1.32226	1319	1.36746	1.30359
1320	1.33238	1.32066	1320	1.35939	1.33784	1320	1.36476	1.32245	1320	1.3786	1.31877	1320	1.36567	1.29842
1321	1.3307	1.32323	1321	1.3587	1.33541	1321	1.36737	1.30004	1321	1.37623	1.31452	1321	1.36583	1.3066
1322	1.33497	1.30943	1322	1.35885	1.33898	1322	1.37277	1.33014	1322	1.37527	1.31355	1322	1.36511	1.30426
1323	1.33306	1.32375	1323	1.35889	1.33752	1323	1.36367	1.31454	1323	1.37636	1.30642	1323	1.3659	1.32272
1324	1.33295	1.3188	1324	1.35872	1.33851	1324	1.36776	1.32722	1324	1.37728	1.30736	1324	1.36745	1.29994
1325	1.33973	1.31337	1325	1.35945	1.34045	1325	1.36246	1.31736	1325	1.37705	1.30602	1325	1.36566	1.3119
1326	1.33717	1.30519	1326	1.35991	1.33816	1326	1.3637	1.32404	1326	1.37764	1.30394	1326	1.36223	1.32005
1327	1.345	1.32061	1327	1.36006	1.34031	1327	1.38052	1.2851	1327	1.37732	1.30329	1327	1.36452	1.30727
1328	1.33471	1.31694	1328	1.36084	1.34036	1328	1.35638	1.31248	1328	1.37803	1.30415	1328	1.36561	1.31463
1329	1.33432	1.32052	1329	1.36055	1.34141	1329	1.3629	1.34594	1329	1.37781	1.30015	1329	1.36327	1.30149
1330	1.33358	1.32104	1330	1.36061	1.34377	1330	1.3653	1.34149	1330	1.37974	1.30134	1330	1.36592	1.30659
1331	1.33316	1.31934	1331	1.36052	1.34167	1331	1.36111	1.34109	1331	1.38063	1.30495	1331	1.36829	1.30248
1332	1.33436	1.31805	1332	1.36011	1.34288	1332	1.35983	1.34745	1332	1.38048	1.30322	1332	1.37087	1.27563
1333	1.33591	1.31302	1333	1.35958	1.34332	1333	1.36126	1.34848	1333	1.38094	1.30315	1333	1.3685	1.30024
1334	1.33818	1.29729	1334	1.35898	1.34125	1334	1.36281	1.34594	1334	1.38244	1.30499	1334	1.3678	1.29256
1335	1.33054	1.26872	1335	1.35837	1.3396	1335	1.36721	1.33725	1335	1.38101	1.3046	1335	1.37188	1.30309
1336	1.32937	1.31093	1336	1.35783	1.34025	1336	1.3755	1.34135	1336	1.38021	1.30799	1336	1.37157	1.28269
1337	1.33223	1.30209	1337	1.35828	1.33975	1337	1.36641	1.34221	1337	1.3814	1.31288	1337	1.36764	1.28348
1338	1.33253	1.29788	1338	1.35793	1.33998	1338	1.36367	1.34875	1338	1.38069	1.31311	1338	1.3644	1.28707
1339	1.33283	1.29135	1339	1.35824	1.34071	1339	1.36371	1.34736	1339	1.38063	1.31451	1339	1.36664	1.31405
1340	1.33064	1.3177	1340	1.35843	1.34434	1340	1.36673	1.34215	1340	1.38101	1.31323	1340	1.37108	1.29626
1341	1.33112	1.31737	1341	1.35816	1.34312	1341	1.36001	1.34853	1341	1.37599	1.31994	1341	1.38019	1.23228
1342	1.33302	1.31181	1342	1.35803	1.34182	1342	1.35553	1.35071	1342	1.37332	1.32027	1342	1.36937	1.21381
1343	1.33316	1.3243	1343	1.35891	1.34446	1343	1.36835	1.33824	1343	1.37354	1.31944	1343	1.36807	1.15735
1344	1.33827	1.32288	1344	1.35983	1.34602	1344	1.35661	1.32697	1344	1.37348	1.31604	1344	1.39944	1.22161
1345	1.34097	1.33032	1345	1.3517	1.28522	1345	1.37535	1.32827	1345	1.37435	1.23501	1345	1.38271	1.32109
1346	1.3427	1.32747	1346	1.35215	1.32946	1346	1.37617	1.30427	1346	1.37788	1.21587	1346	1.38087	1.30607
1347	1.34312	1.32699	1347	1.35122	1.33245	1347	1.37534	1.29352	1347	1.35263	1.31015	1347	1.37659	1.31106
1348	1.34223	1.3287	1348	1.34825	1.3351	1348	1.37721	1.25605	1348	1.35144	1.3162	1348	1.38258	1.30479
1349	1.3403	1.32488	1349	1.34971	1.34053	1349	1.37954	1.31083	1349	1.35114	1.31662	1349	1.38119	1.28912
1350	1.33843	1.30558	1350	1.35251	1.3414	1350	1.38076	1.31876	1350	1.35191	1.31655	1350	1.37915	1.29365
1351	1.33715	1.3043	1351	1.35432	1.33991	1351	1.37997	1.30762	1351	1.35381	1.31824	1351	1.37711	1.29171
1352	1.33413	1.30623	1352	1.35533	1.33944	1352	1.38091	1.30389	1352	1.35455	1.31607	1352	1.38059	1.29466
1353	1.33589	1.3136	1353	1.35661	1.33811	1353	1.37995	1.30365	1353	1.35519	1.31534	1353	1.38013	1.30479
1354	1.33807	1.30887	1354	1.35911	1.33774	1354	1.38491	1.32236	1354	1.35415	1.31764	1354	1.3849	1.2804
1355	1.33652	1.31067	1355	1.35376	1.33681	1355	1.37745	1.31196	1355	1.35368	1.31811	1355	1.3793	1.29951
1356	1.33974	1.3159	1356	1.35552	1.33826	1356	1.3753	1.27716	1356	1.35455	1.32118	1356	1.37752	1.29623
1357	1.3362	1.32123	1357	1.35607	1.33857	1357	1.37073	1.31653	1357	1.3546	1.3145	1357	1.37873	1.29521
1358	1.33577	1.3229	1358	1.35686	1.34072	1358	1.37019	1.27081	1358	1.35562	1.31309	1358	1.37459	1.29412
1359	1.33551	1.32199	1359	1.35744	1.3379	1359	1.37501	1.32072	1359	1.35826	1.31761	1359	1.37349	1.29636
1360	1.33374	1.31995	1360	1.35657	1.34136	1360	1.37103	1.30529	1360	1.35937	1.31015	1360	1.37294	1.30199
1361	1.33395	1.3207	1361	1.35649	1.34102	1361	1.36812	1.32482	1361	1.36034	1.31468	1361	1.37775	1.29917
1362	1.33648	1.31503	1362	1.35598	1.3413	1362	1.36934	1.33292	1362	1.36237	1.31337	1362	1.37254	1.30062
1363	1.33536	1.31295	1363	1.35555	1.34013	1363	1.36735	1.31968	1363	1.36551	1.31098	1363	1.37842	1.30449
1364	1.33545	1.30258	1364	1.35493	1.33478	1364	1.36527	1.31005	1364	1.36586	1.31493	1364	1.37589	1.31023
1365	1.33699	1.3067	1365	1.35659	1.33607	1365	1.36435	1.31468	1365	1.3662	1.31149	1365	1.37965	1.29766
1366	1.3386	1.3124	1366	1.3582	1.33631	1366	1.36357	1.31644	1366	1.36455	1.30678	1366	1.37227	1.31589
1367	1.33277	1.29752	1367	1.35772	1.33676	1367	1.36838	1.30758	1367	1.3655	1.30317	1367	1.37096	1.30762
1368	1.3319	1.29984	1368	1.35869	1.33489	1368	1.36252	1.32289	1368	1.36563	1.30618	1368	1.36987	1.3169
1369	1.33279	1.29581	1369	1.35836	1.33755	1369	1.36414	1.32085	1369	1.36641	1.30433	1369	1.36938	1.32821
1370	1.33522	1.2932	1370	1.35799	1.33756	1370	1.36307	1.32737	1370	1.37004	1.30831	1370	1.37075	1.32304
1371	1.33441	1.32505	1371	1.35715	1.33957	1371	1.36528	1.32561	1371	1.37036	1.30341	1371	1.37024	1.33068
1372	1.3338	1.3209	1372	1.35844	1.33796	1372	1.36479	1.32043	1372	1.36899	1.30931	1372	1.3689	1.31773
1373	1.33442	1.3159	1373	1.35853	1.33808	1373	1.36493	1.33149	1373	1.3705	1.30576	1373	1.36754	1.31645
1374	1.33558	1.31728	1374	1.35854	1.33856	1374	1.36654	1.32891	1374	1.36819	1.31167	1374	1.36629	1.32114
1375	1.33518	1.31901	1375	1.35919	1.33752	1375	1.36941	1.32215	1375	1.36917	1.31129	1375	1.36705	1.32015
1376	1.3358	1.32224	1376	1.35937	1.3349	1376	1.36857	1.33416	1376	1.36974	1.30467	1376	1.36402	1.31581
1377	1.33306	1.32136	1377	1.36011	1.33455	1377	1.36461	1.32071	1377	1.37203	1.30707	1377	1.36399	1.32258
1378	1.33471	1.3225	1378	1.3589	1.3201	1378	1.36428	1.32502	1378	1.37151	1.30461	1378	1.36437	1.29791
1379	1.33233	1.32341	1379	1.36033	1.32876	1379	1.36353	1.32071	1379	1.3756	1.29452	1379	1.36928	1.29869
1380	1.33255	1.32319	1380	1.3604	1.3376	1380	1.36454	1.30997	1380	1.37355	1.30792	1380	1.36685	1.30726
1381	1.33388	1.31916	1381	1.35867	1.33603	1381	1.36434	1.31909	1381	1.37468	1.31299	1381	1.3656	1.31953
1382	1.33083	1.32442	1382	1.35884	1.33489	1382	1.36312	1.32015	1382	1.37368	1.31409	1382	1.36129	1.30216
1383	1.33203	1.31278	1383	1.35892	1.33599	1383	1.3636	1.33698	1383	1.3749	1.32128	1383	1.36654	1.30745
1384	1.33287	1.31996	1384	1.35907	1.33781	1384	1.36493	1.32165	1384	1.37965	1.31925	1384	1.36414	1.30321
1385	1.33075	1.32281	1385	1.35843	1.33503	1385	1.3671	1.29921	1385	1.37689	1.31271	1385	1.36304	1.31226
1386	1.33449	1.30824	1386	1.35886	1.33785	1386	1.37201	1.33087	1386	1.37611	1.31188	1386	1.36428	1.30804
1387	1.33305	1.32396	1387	1.35881	1.33723	1387	1.36216	1.31175	1387	1.37732	1.30535	1387	1.36462	1.32322
1388	1.33285	1.31914	1388	1.35857	1.33836	1388	1.36758	1.32727	1388	1.37751	1.30653	1388	1.36542	1.30214
1389	1.33894	1.31356	1389	1.35941	1.34048	1389	1.36244	1.31739	1389	1.37815	1.30758	1389	1.36557	1.31497
1390	1.33719	1.30556	1390	1.36002	1.33842	1390	1.36298	1.32361	1390	1.37784	1.30505	1390	1.36219	1.32405
1391	1.34464	1.32153	1391	1.3602	1.34054	1391	1.38012	1.28165	1391	1.37768	1.30529	1391	1.36463	1.31061
1392	1.33415	1.31838	1392	1.36064	1.34002	1392	1.35625	1.31223	1392	1.37878	1.30583	1392	1.36659	1.31581
1393	1.33626	1.32131	1393	1.36036	1.34152	1393	1.36237	1.3454	1393	1.37806	1.3022	1393	1.36465	1.30315
1394	1.33364	1.32167	1394	1.3605	1.34329	1394	1.36398	1.34337	1394	1.37838	1.30434	1394	1.36671	1.30906
1395	1.33377	1.32025	1395	1.36008	1.34092	1395	1.36028	1.34069	1395	1.37764	1.30736	1395	1.3693	1.30569
1396	1.33378	1.31946	1396	1.35998	1.34264	1396	1.35926	1.34761	1396	1.37829	1.306	1396	1.37055	1.2771
1397	1.3361	1.31362	1397	1.35977	1.34298	1397	1.3606	1.34604	1397	1.37882	1.30621	1397	1.36811	1.30076
1398	1.33841	1.29815	1398	1.359	1.34047	1398	1.36125	1.3462	1398	1.38106	1.30739	1398	1.36802	1.2907
1399	1.33094	1.26627	1399	1.3586	1.33862	1399	1.3644	1.33598	1399	1.37941	1.30975	1399	1.37207	1.30102
1400	1.32926	1.3103	1400	1.35797	1.34036	1400	1.37192	1.34042	1400	1.37855	1.31251	1400	1.37153	1.27756
1401	1.33106	1.30317	1401	1.35831	1.34012	1401	1.36439	1.34136	1401	1.37996	1.31839	1401	1.3677	1.27838
1402	1.33163	1.29812	1402	1.35797	1.33929	1402	1.36608	1.34882	1402	1.38039	1.31767	1402	1.36516	1.28866
1403	1.33289	1.29124	1403	1.35785	1.34026	1403	1.36856	1.34809	1403	1.37972	1.31804	1403	1.36638	1.31358
1404	1.33102	1.31762	1404	1.3585	1.34416	1404	1.36618	1.34276	1404	1.38034	1.3164	1404	1.37005	1.29527
1405	1.33146	1.31744	1405	1.35813	1.34325	1405	1.3601	1.34848	1405	1.37256	1.32141	1405	1.37973	1.23415
1406	1.33318	1.31235	1406	1.35818	1.34188	1406	1.35577	1.35104	1406	1.37285	1.32187	1406	1.36963	1.21452
1407	1.33329	1.32476	1407	1.35868	1.34374	1407	1.36874	1.33896	1407	1.37295	1.32125	1407	1.36766	1.15897
1408	1.33813	1.32254	1408	1.35985	1.3456	1408	1.35815	1.32712	1408	1.37251	1.31831	1408	1.39914	1.22023
1409	1.34181	1.33082	1409	1.35042	1.28531	1409	1.37536	1.32812	1409	1.37411	1.23524	1409	1.38249	1.3244
1410	1.3432	1.32721	1410	1.35266	1.33063	1410	1.37662	1.30448	1410	1.37688	1.21614	1410	1.38012	1.31108
1411	1.3442	1.32726	1411	1.3513	1.33368	1411	1.37553	1.29415	1411	1.35218	1.30976	1411	1.37571	1.31639
1412	1.34323	1.32826	1412	1.34949	1.33744	1412	1.37657	1.25602	1412	1.3513	1.31737	1412	1.38192	1.30766
1413	1.34151	1.32601	1413	1.35038	1.34073	1413	1.37887	1.3123	1413	1.35117	1.32063	1413	1.38042	1.29336
1414	1.33792	1.3093	1414	1.35282	1.34125	1414	1.38112	1.32075	1414	1.35207	1.31823	1414	1.37834	1.29428
1415	1.337	1.30221	1415	1.35393	1.34002	1415	1.3806	1.30753	1415	1.35426	1.32101	1415	1.37662	1.29341
1416	1.33464	1.30612	1416	1.35522	1.3393	1416	1.38197	1.30431	1416	1.35489	1.31856	1416	1.38021	1.29521
1417	1.33577	1.31236	1417	1.35637	1.33826	1417	1.37994	1.30417	1417	1.35501	1.31572	1417	1.37951	1.29639
1418	1.33779	1.30843	1418	1.35872	1.33756	1418	1.38494	1.32383	1418	1.35424	1.31789	1418	1.38406	1.27839
1419	1.33624	1.30981	1419	1.35488	1.33687	1419	1.37675	1.31305	1419	1.35332	1.31867	1419	1.37934	1.29898
1420	1.33996	1.31582	1420	1.356	1.33779	1420	1.37561	1.27438	1420	1.35434	1.32083	1420	1.37791	1.29488
1421	1.33637	1.32162	1421	1.3566	1.33828	1421	1.37009	1.31807	1421	1.35479	1.31524	1421	1.37828	1.29504
1422	1.33581	1.32316	1422	1.357	1.34026	1422	1.37027	1.26985	1422	1.35654	1.31461	1422	1.37591	1.29225
1423	1.33519	1.32183	1423	1.35726	1.33833	1423	1.37539	1.32033	1423	1.35873	1.31711	1423	1.37392	1.29652
1424	1.33399	1.31987	1424	1.35613	1.34192	1424	1.37117	1.30446	1424	1.35971	1.31119	1424	1.37485	1.29829
1425	1.3345	1.32046	1425	1.35601	1.34118	1425	1.36753	1.32532	1425	1.36118	1.3161	1425	1.37761	1.29802
1426	1.33713	1.31403	1426	1.3556	1.34107	1426	1.36812	1.33376	1426	1.36288	1.31359	1426	1.37267	1.29914
1427	1.33664	1.31241	1427	1.35495	1.33965	1427	1.36631	1.32102	1427	1.36461	1.30955	1427	1.37768	1.30303
1428	1.33645	1.30152	1428	1.35449	1.33555	1428	1.36505	1.3106	1428	1.36525	1.31414	1428	1.37439	1.31317
1429	1.33678	1.30493	1429	1.35619	1.33608	1429	1.36444	1.31537	1429	1.36521	1.31101	1429	1.37904	1.29996
1430	1.33915	1.31074	1430	1.35766	1.33612	1430	1.36324	1.31765	1430	1.36358	1.3067	1430	1.37189	1.31469
1431	1.33329	1.29696	1431	1.35722	1.33659	1431	1.3671	1.30992	1431	1.36465	1.30229	1431	1.37074	1.30671
1432	1.33247	1.30018	1432	1.35855	1.33514	1432	1.36185	1.32526	1432	1.36524	1.30628	1432	1.3699	1.31492
1433	1.33301	1.29524	1433	1.35764	1.33766	1433	1.36306	1.32115	1433	1.36599	1.30156	1433	1.36945	1.32779
1434	1.33483	1.29203	1434	1.35745	1.33715	1434	1.36201	1.32771	1434	1.36988	1.30628	1434	1.37077	1.3228
1435	1.33414	1.32519	1435	1.35741	1.33961	1435	1.36449	1.32584	1435	1.37032	1.30072	1435	1.37005	1.33053
1436	1.33357	1.32102	1436	1.35841	1.33833	1436	1.36502	1.32155	1436	1.36871	1.30751	1436	1.36935	1.3166
1437	1.33452	1.31567	1437	1.35868	1.33831	1437	1.36536	1.33148	1437	1.36955	1.30687	1437	1.36688	1.31454
1438	1.33543	1.31679	1438	1.35849	1.3389	1438	1.36551	1.33007	1438	1.36838	1.31368	1438	1.36591	1.3199
1439	1.33474	1.3192	1439	1.35869	1.33832	1439	1.36896	1.32387	1439	1.37024	1.31323	1439	1.36694	1.31873
1440	1.335	1.32053	1440	1.35859	1.33523	1440	1.36785	1.33479	1440	1.37039	1.30753	1440	1.36396	1.31423
1441	1.3327	1.32066	1441	1.35982	1.33543	1441	1.36434	1.32085	1441	1.37318	1.30806	1441	1.36379	1.32169
1442	1.33441	1.32146	1442	1.35875	1.32143	1442	1.36407	1.3244	1442	1.37261	1.30616	1442	1.36417	1.30014
1443	1.33229	1.32225	1443	1.35987	1.33048	1443	1.36334	1.31959	1443	1.37708	1.2952	1443	1.36896	1.30292
1444	1.33267	1.32206	1444	1.36002	1.33712	1444	1.36449	1.3075	1444	1.3746	1.30603	1444	1.36569	1.31105
1445	1.33382	1.31817	1445	1.35882	1.33605	1445	1.36424	1.31716	1445	1.37497	1.31288	1445	1.36494	1.32268
1446	1.33085	1.32386	1446	1.35866	1.33435	1446	1.36359	1.31856	1446	1.3747	1.31259	1446	1.36168	1.30756
1447	1.33224	1.31228	1447	1.35902	1.33635	1447	1.36329	1.33695	1447	1.37589	1.3188	1447	1.36653	1.31237
1448	1.33306	1.31883	1448	1.35901	1.33853	1448	1.36462	1.32222	1448	1.38021	1.31672	1448	1.36369	1.30713
1449	1.3304	1.32215	1449	1.35845	1.33588	1449	1.36637	1.29942	1449	1.37841	1.31121	1449	1.36164	1.31722
1450	1.33399	1.30732	1450	1.35895	1.33781	1450	1.37165	1.33126	1450	1.37677	1.30958	1450	1.36382	1.31318
1451	1.33274	1.32357	1451	1.35886	1.33748	1451	1.3608	1.30975	1451	1.37834	1.30305	1451	1.36423	1.32616
1452	1.33256	1.3193	1452	1.35856	1.33777	1452	1.36758	1.32738	1452	1.37807	1.30504	1452	1.36408	1.30532
1453	1.33783	1.31365	1453	1.35932	1.34056	1453	1.3626	1.31764	1453	1.37869	1.30865	1453	1.36392	1.31822
1454	1.33701	1.30498	1454	1.35985	1.33851	1454	1.36265	1.32252	1454	1.3783	1.30562	1454	1.36238	1.32632
1455	1.34206	1.32225	1455	1.36038	1.3403	1455	1.37985	1.2759	1455	1.37815	1.30585	1455	1.36496	1.3125
1456	1.33304	1.31947	1456	1.36014	1.34007	1456	1.35642	1.31303	1456	1.37985	1.30695	1456	1.3671	1.31563
1457	1.33654	1.32181	1457	1.36026	1.34193	1457	1.36216	1.34459	1457	1.37846	1.30281	1457	1.36605	1.3018
1458	1.33231	1.32142	1458	1.36074	1.343	1458	1.36038	1.34548	1458	1.37885	1.30618	1458	1.36674	1.30848
1459	1.33418	1.32117	1459	1.35975	1.34088	1459	1.35967	1.34063	1459	1.37654	1.30918	1459	1.37011	1.30672
1460	1.33243	1.32076	1460	1.35977	1.34223	1460	1.35921	1.34802	1460	1.37641	1.30863	1460	1.36936	1.27635
1461	1.33682	1.31414	1461	1.35943	1.34266	1461	1.35998	1.34309	1461	1.3776	1.30907	1461	1.36795	1.30112
1462	1.33809	1.29993	1462	1.35869	1.34018	1462	1.35982	1.34634	1462	1.37905	1.31021	1462	1.36768	1.28662
1463	1.33146	1.26755	1463	1.35857	1.33703	1463	1.36364	1.33393	1463	1.37744	1.31401	1463	1.37259	1.29845
1464	1.32912	1.31059	1464	1.3581	1.34033	1464	1.36957	1.34078	1464	1.37593	1.31766	1464	1.37163	1.27615
1465	1.33041	1.30324	1465	1.35832	1.33999	1465	1.3632	1.34049	1465	1.37832	1.32158	1465	1.36581	1.27594
1466	1.33102	1.29887	1466	1.35818	1.33912	1466	1.36776	1.34784	1466	1.37979	1.32056	1466	1.36577	1.288
1467	1.33321	1.29411	1467	1.35807	1.34027	1467	1.37066	1.34779	1467	1.3795	1.32127	1467	1.36573	1.31256
1468	1.33134	1.31788	1468	1.3587	1.34415	1468	1.36511	1.34305	1468	1.37883	1.32044	1468	1.37039	1.2936
1469	1.33208	1.31741	1469	1.35808	1.34347	1469	1.3599	1.34869	1469	1.37204	1.32313	1469	1.37996	1.23607
1470	1.33303	1.31288	1470	1.35813	1.34163	1470	1.35571	1.35135	1470	1.37267	1.32342	1470	1.36988	1.21824
1471	1.33326	1.32522	1471	1.35829	1.34422	1471	1.36906	1.33975	1471	1.37246	1.32333	1471	1.36761	1.15807
1472	1.33795	1.32259	1472	1.35961	1.34561	1472	1.35915	1.3273	1472	1.37259	1.31919	1472	1.39877	1.21983
1473	1.34224	1.33133	1473	1.34953	1.28613	1473	1.3752	1.32845	1473	1.37378	1.23713	1473	1.38163	1.32584
1474	1.34348	1.327	1474	1.35295	1.33118	1474	1.37697	1.30337	1474	1.376	1.21823	1474	1.37889	1.31325
1475	1.34507	1.32745	1475	1.35117	1.33435	1475	1.37592	1.29536	1475	1.35227	1.3084	1475	1.37498	1.32004
1476	1.34266	1.32876	1476	1.35034	1.33987	1476	1.37667	1.25419	1476	1.3509	1.3178	1476	1.3809	1.31045
1477	1.34154	1.32599	1477	1.3515	1.34101	1477	1.37823	1.31314	1477	1.35095	1.32349	1477	1.3791	1.29652
1478	1.3382	1.31293	1478	1.35325	1.34108	1478	1.38042	1.32262	1478	1.35183	1.32081	1478	1.37818	1.29759
1479	1.33682	1.30153	1479	1.35349	1.33997	1479	1.38029	1.3065	1479	1.35439	1.32289	1479	1.37641	1.29645
1480	1.3347	1.30621	1480	1.35542	1.33901	1480	1.38188	1.3052	1480	1.35444	1.32085	1480	1.37971	1.29612
1481	1.33528	1.31106	1481	1.35626	1.33839	1481	1.37991	1.30465	1481	1.35433	1.31765	1481	1.37936	1.28965
1482	1.33788	1.30808	1482	1.3583	1.33756	1482	1.38418	1.32546	1482	1.35457	1.31798	1482	1.384	1.27692
1483	1.33632	1.30959	1483	1.35582	1.3376	1483	1.37679	1.31203	1483	1.35382	1.3192	1483	1.37892	1.30043
1484	1.34018	1.31558	1484	1.35704	1.33783	1484	1.37598	1.2727	1484	1.35453	1.32068	1484	1.37823	1.2912
1485	1.33695	1.32127	1485	1.35674	1.33801	1485	1.37055	1.31862	1485	1.35512	1.31497	1485	1.37926	1.29583
1486	1.33578	1.32317	1486	1.35673	1.33997	1486	1.36945	1.27001	1486	1.35742	1.31575	1486	1.37706	1.28571
1487	1.33503	1.32212	1487	1.35685	1.33881	1487	1.37486	1.32032	1487	1.35918	1.31783	1487	1.37379	1.2957
1488	1.33448	1.319	1488	1.35592	1.34233	1488	1.37092	1.30239	1488	1.36055	1.31168	1488	1.37559	1.28814
1489	1.33483	1.31953	1489	1.35592	1.34133	1489	1.36667	1.32424	1489	1.36174	1.31669	1489	1.377	1.2947
1490	1.33791	1.31468	1490	1.35541	1.34132	1490	1.36749	1.3346	1490	1.3627	1.31233	1490	1.37262	1.29838
1491	1.3377	1.31237	1491	1.35463	1.33953	1491	1.36555	1.32249	1491	1.36438	1.30938	1491	1.3774	1.29981
1492	1.33746	1.30082	1492	1.35438	1.33624	1492	1.36464	1.3133	1492	1.36487	1.31236	1492	1.37334	1.31592
1493	1.33796	1.30418	1493	1.35604	1.33621	1493	1.36469	1.31966	1493	1.36507	1.31051	1493	1.37648	1.30131
1494	1.33923	1.31026	1494	1.35723	1.33618	1494	1.36351	1.32029	1494	1.36347	1.30572	1494	1.37178	1.31613
1495	1.33296	1.29809	1495	1.3568	1.33682	1495	1.36562	1.31363	1495	1.36428	1.30201	1495	1.37011	1.30415
1496	1.33293	1.30002	1496	1.35792	1.33511	1496	1.36186	1.32634	1496	1.36513	1.30624	1496	1.3696	1.31348
1497	1.33318	1.29493	1497	1.35724	1.33773	1497	1.36239	1.3218	1497	1.36579	1.29986	1497	1.36873	1.32699
1498	1.33447	1.29237	1498	1.35703	1.33662	1498	1.36244	1.32822	1498	1.3691	1.30385	1498	1.36974	1.32282
1499	1.33404	1.32544	1499	1.35728	1.33965	1499	1.36437	1.3264	1499	1.36971	1.29976	1499	1.36967	1.32898
1500	1.33335	1.3222	1500	1.35855	1.33851	1500	1.36423	1.32151	1500	1.36893	1.30721	1500	1.36905	1.31652
1501	1.33473	1.31557	1501	1.35894	1.33906	1501	1.36565	1.3312	1501	1.37003	1.30636	1501	1.36665	1.31015
1502	1.33534	1.3174	1502	1.35858	1.34009	1502	1.36468	1.33022	1502	1.36953	1.31534	1502	1.36571	1.31916
1503	1.33413	1.31941	1503	1.35838	1.33884	1503	1.36849	1.32803	1503	1.37232	1.31407	1503	1.36669	1.31594
1504	1.33459	1.31923	1504	1.35822	1.3352	1504	1.36675	1.33564	1504	1.37203	1.30995	1504	1.36416	1.317
1505	1.33227	1.31964	1505	1.3596	1.33559	1505	1.36506	1.32251	1505	1.37508	1.30962	1505	1.36423	1.31912
1506	1.33419	1.32011	1506	1.35858	1.32213	1506	1.36428	1.32415	1506	1.37487	1.30722	1506	1.36425	1.30156
1507	1.33227	1.32085	1507	1.35933	1.33124	1507	1.3636	1.31873	1507	1.37844	1.29442	1507	1.3684	1.30759
1508	1.33292	1.32092	1508	1.35978	1.33682	1508	1.36494	1.30732	1508	1.37565	1.30277	1508	1.36453	1.31738
1509	1.33403	1.31627	1509	1.35956	1.33683	1509	1.36438	1.31565	1509	1.37612	1.31099	1509	1.36626	1.32813
1510	1.33115	1.32294	1510	1.35899	1.33488	1510	1.36347	1.31693	1510	1.3749	1.30902	1510	1.36235	1.31328
1511	1.3325	1.31121	1511	1.35903	1.336	1511	1.36323	1.33629	1511	1.37692	1.31434	1511	1.36691	1.31542
1512	1.33288	1.31779	1512	1.35914	1.33872	1512	1.36457	1.32406	1512	1.3818	1.31196	1512	1.36385	1.31104
1513	1.33005	1.32109	1513	1.35847	1.33569	1513	1.36586	1.2987	1513	1.3801	1.30437	1513	1.36109	1.32154
1514	1.33374	1.30639	1514	1.35897	1.33865	1514	1.37113	1.33229	1514	1.37766	1.30734	1514	1.36309	1.31531
1515	1.33245	1.3234	1515	1.35883	1.33831	1515	1.36079	1.31074	1515	1.37831	1.29789	1515	1.36409	1.32645
1516	1.33205	1.3197	1516	1.35882	1.3376	1516	1.36733	1.32705	1516	1.37828	1.30116	1516	1.36362	1.30722
1517	1.33796	1.31462	1517	1.35935	1.34057	1517	1.36287	1.31665	1517	1.37866	1.30872	1517	1.36303	1.32136
1518	1.33597	1.30421	1518	1.36007	1.33876	1518	1.36228	1.32195	1518	1.37853	1.30578	1518	1.36276	1.32627
1519	1.33987	1.3229	1519	1.36043	1.33996	1519	1.37845	1.27156	1519	1.37835	1.30589	1519	1.36562	1.31248
1520	1.33379	1.31988	1520	1.36008	1.34044	1520	1.35659	1.31155	1520	1.38046	1.30731	1520	1.36764	1.31423
1521	1.33681	1.32214	1521	1.36048	1.34224	1521	1.36097	1.34442	1521	1.37904	1.30398	1521	1.36675	1.30004
1522	1.33158	1.32093	1522	1.36098	1.34261	1522	1.35906	1.34618	1522	1.37924	1.30798	1522	1.36622	1.30765
1523	1.33383	1.32223	1523	1.35963	1.34099	1523	1.35934	1.34034	1523	1.37694	1.31095	1523	1.37008	1.30551
1524	1.3321	1.32164	1524	1.35946	1.3424	1524	1.3589	1.34762	1524	1.37564	1.31075	1524	1.36944	1.27564
1525	1.33643	1.31443	1525	1.35889	1.34202	1525	1.3597	1.34097	1525	1.37697	1.31144	1525	1.36764	1.29794
1526	1.3378	1.30121	1526	1.35808	1.33939	1526	1.35947	1.34596	1526	1.37748	1.31218	1526	1.36751	1.27989
1527	1.33133	1.26904	1527	1.35829	1.33588	1527	1.36331	1.33153	1527	1.3776	1.31489	1527	1.37295	1.29768
1528	1.32918	1.31146	1528	1.35809	1.34015	1528	1.36873	1.34015	1528	1.37525	1.32061	1528	1.37179	1.27681
1529	1.32992	1.30376	1529	1.35862	1.34016	1529	1.36214	1.33954	1529	1.37837	1.32335	1529	1.3656	1.27744
1530	1.33121	1.30066	1530	1.35858	1.33944	1530	1.36696	1.34689	1530	1.37974	1.32213	1530	1.36577	1.2847
1531	1.33381	1.29338	1531	1.35852	1.34011	1531	1.36967	1.3465	1531	1.37705	1.32249	1531	1.36545	1.31226
1532	1.33154	1.31827	1532	1.35864	1.34436	1532	1.36373	1.34312	1532	1.37805	1.32179	1532	1.37114	1.29265
1533	1.33246	1.31732	1533	1.3581	1.34394	1533	1.35948	1.34893	1533	1.37202	1.32436	1533	1.37933	1.2384
1534	1.3329	1.31325	1534	1.35814	1.34194	1534	1.35562	1.35138	1534	1.37213	1.32353	1534	1.36987	1.21711
1535	1.33295	1.32559	1535	1.35807	1.34459	1535	1.36907	1.34074	1535	1.3719	1.32415	1535	1.36573	1.15696
1536	1.33762	1.32262	1536	1.35892	1.34527	1536	1.3573	1.32807	1536	1.37257	1.31983	1536	1.39846	1.2224
1537	1.34308	1.33177	1537	1.34907	1.28548	1537	1.37524	1.32863	1537	1.3739	1.23783	1537	1.38093	1.32727
1538	1.34404	1.3265	1538	1.35282	1.33166	1538	1.37734	1.30269	1538	1.37425	1.22145	1538	1.37812	1.3142
1539	1.34544	1.32751	1539	1.35162	1.33497	1539	1.3761	1.29484	1539	1.35234	1.31052	1539	1.37464	1.32242
1540	1.34182	1.32914	1540	1.35119	1.34147	1540	1.37647	1.25433	1540	1.35095	1.31968	1540	1.38079	1.31045
1541	1.34122	1.32562	1541	1.35206	1.34128	1541	1.37824	1.31411	1541	1.35127	1.32453	1541	1.37832	1.29777
1542	1.33879	1.31565	1542	1.3534	1.34123	1542	1.37951	1.32286	1542	1.35227	1.32237	1542	1.37806	1.30089
1543	1.3365	1.30157	1543	1.35358	1.34017	1543	1.37982	1.30424	1543	1.35495	1.32445	1543	1.37651	1.29679
1544	1.33468	1.30659	1544	1.35572	1.33878	1544	1.38162	1.30586	1544	1.35463	1.32274	1544	1.37877	1.29879
1545	1.33547	1.30964	1545	1.35657	1.33865	1545	1.37917	1.30462	1545	1.35495	1.31937	1545	1.37946	1.28985
1546	1.33757	1.30808	1546	1.35864	1.33745	1546	1.38372	1.32533	1546	1.35482	1.31855	1546	1.38382	1.27854
1547	1.33636	1.30837	1547	1.35653	1.33824	1547	1.37751	1.31165	1547	1.35493	1.31996	1547	1.37868	1.30246
1548	1.34002	1.31501	1548	1.35756	1.33834	1548	1.37644	1.27366	1548	1.35522	1.32109	1548	1.37829	1.28955
1549	1.33643	1.32061	1549	1.35695	1.33765	1549	1.37059	1.31866	1549	1.35578	1.31448	1549	1.3796	1.29088
1550	1.3359	1.3229	1550	1.35638	1.33987	1550	1.3686	1.26879	1550	1.35791	1.31497	1550	1.37721	1.28186
1551	1.3357	1.32204	1551	1.35671	1.33952	1551	1.375	1.32198	1551	1.35991	1.31743	1551	1.37361	1.29519
1552	1.33532	1.31891	1552	1.3557	1.34212	1552	1.36983	1.30206	1552	1.36148	1.31096	1552	1.37598	1.281
1553	1.33502	1.31804	1553	1.35584	1.34116	1553	1.36632	1.32351	1553	1.36281	1.31671	1553	1.3761	1.29027
1554	1.33852	1.31393	1554	1.3555	1.34131	1554	1.36789	1.33469	1554	1.36268	1.31188	1554	1.37182	1.29731
1555	1.33843	1.31227	1555	1.35486	1.33964	1555	1.36509	1.3249	1555	1.36425	1.31039	1555	1.37735	1.29846
1556	1.3376	1.30071	1556	1.35463	1.33709	1556	1.36439	1.31462	1556	1.36481	1.31145	1556	1.37351	1.31578
1557	1.33853	1.30398	1557	1.35614	1.33655	1557	1.36444	1.32293	1557	1.36565	1.30913	1557	1.37468	1.29967
1558	1.33879	1.31059	1558	1.35696	1.3369	1558	1.36366	1.32335	1558	1.36375	1.3046	1558	1.37073	1.31473
1559	1.33304	1.29908	1559	1.35612	1.33722	1559	1.36547	1.31533	1559	1.36405	1.30201	1559	1.36928	1.30354
1560	1.33323	1.30029	1560	1.3572	1.3355	1560	1.36205	1.32732	1560	1.36575	1.30476	1560	1.36878	1.31497
1561	1.33314	1.29282	1561	1.35695	1.33853	1561	1.3624	1.32216	1561	1.36607	1.29979	1561	1.36816	1.32677
1562	1.33424	1.29322	1562	1.35685	1.33677	1562	1.36262	1.32917	1562	1.36791	1.30283	1562	1.36854	1.32197
1563	1.3341	1.32561	1563	1.35652	1.33986	1563	1.36428	1.32683	1563	1.3689	1.29926	1563	1.36944	1.32855
1564	1.33342	1.32381	1564	1.35827	1.33913	1564	1.364	1.32246	1564	1.36979	1.30729	1564	1.368	1.31566
1565	1.33395	1.31664	1565	1.35875	1.33955	1565	1.36606	1.33145	1565	1.37035	1.30539	1565	1.36657	1.30599
1566	1.33489	1.318	1566	1.35833	1.34171	1566	1.36506	1.32929	1566	1.37158	1.31406	1566	1.3648	1.31745
1567	1.3336	1.31913	1567	1.35806	1.33881	1567	1.36796	1.32998	1567	1.37338	1.31366	1567	1.36632	1.31321
1568	1.33445	1.31843	1568	1.35811	1.33563	1568	1.36679	1.33688	1568	1.37316	1.31028	1568	1.36434	1.31604
1569	1.33228	1.31796	1569	1.35906	1.3349	1569	1.36589	1.32327	1569	1.37712	1.30959	1569	1.36503	1.321
1570	1.33373	1.31938	1570	1.35829	1.32311	1570	1.365	1.32495	1570	1.37696	1.30668	1570	1.36406	1.3039
1571	1.33225	1.31969	1571	1.35863	1.33169	1571	1.36384	1.3185	1571	1.37889	1.29384	1571	1.36661	1.31221
1572	1.33312	1.31917	1572	1.35933	1.33635	1572	1.36515	1.30773	1572	1.37724	1.29933	1572	1.36453	1.32378
1573	1.33433	1.3143	1573	1.3601	1.33733	1573	1.36397	1.31442	1573	1.37647	1.30864	1573	1.36706	1.33219
1574	1.33147	1.32189	1574	1.35981	1.33616	1574	1.36328	1.31502	1574	1.37533	1.30532	1574	1.36239	1.31719
1575	1.33248	1.30895	1575	1.35959	1.33635	1575	1.36329	1.33549	1575	1.37785	1.30873	1575	1.36626	1.31361
1576	1.33264	1.31626	1576	1.35973	1.33925	1576	1.36505	1.32537	1576	1.38173	1.30493	1576	1.36357	1.31505
1577	1.32989	1.31903	1577	1.35903	1.33608	1577	1.36573	1.29626	1577	1.38048	1.29886	1577	1.36021	1.32393
1578	1.3337	1.30775	1578	1.35916	1.33906	1578	1.37027	1.33389	1578	1.378	1.30299	1578	1.3613	1.31738
1579	1.33227	1.32277	1579	1.35893	1.33848	1579	1.36057	1.31306	1579	1.37845	1.29637	1579	1.36296	1.32562
1580	1.33152	1.32003	1580	1.35908	1.33774	1580	1.36701	1.32698	1580	1.37759	1.29859	1580	1.36353	1.31012
1581	1.33769	1.31657	1581	1.35925	1.34029	1581	1.36342	1.31745	1581	1.37778	1.30535	1581	1.36278	1.32383
1582	1.33499	1.30313	1582	1.35994	1.33825	1582	1.36229	1.32228	1582	1.37823	1.30343	1582	1.36231	1.32497
1583	1.33855	1.32345	1583	1.36088	1.3402	1583	1.37771	1.2665	1583	1.37868	1.30445	1583	1.3656	1.31284
1584	1.33514	1.31997	1584	1.3604	1.34072	1584	1.35674	1.30613	1584	1.37962	1.30747	1584	1.36758	1.31278
1585	1.33696	1.32201	1585	1.36052	1.34226	1585	1.35856	1.34399	1585	1.37877	1.30472	1585	1.36705	1.29994
1586	1.33157	1.3207	1586	1.36117	1.34254	1586	1.35872	1.34564	1586	1.3784	1.30974	1586	1.36567	1.30768
1587	1.33225	1.32339	1587	1.35947	1.34144	1587	1.35903	1.33929	1587	1.37748	1.31191	1587	1.36976	1.30355
1588	1.33176	1.32233	1588	1.35929	1.34231	1588	1.35813	1.34633	1588	1.3759	1.31167	1588	1.36922	1.27464
1589	1.33559	1.31489	1589	1.35877	1.34167	1589	1.35992	1.33919	1589	1.3768	1.31282	1589	1.36769	1.29288
1590	1.33713	1.30148	1590	1.35809	1.33835	1590	1.36045	1.34557	1590	1.37755	1.31418	1590	1.36712	1.27763
1591	1.33129	1.26965	1591	1.35795	1.33506	1591	1.3634	1.32934	1591	1.37835	1.31448	1591	1.37295	1.29211
1592	1.32928	1.31198	1592	1.35793	1.33996	1592	1.36771	1.34	1592	1.37377	1.32147	1592	1.3721	1.2756
1593	1.32973	1.30483	1593	1.35843	1.33966	1593	1.36231	1.33837	1593	1.37618	1.32436	1593	1.36612	1.28067
1594	1.33153	1.30288	1594	1.35833	1.33925	1594	1.36459	1.34801	1594	1.37732	1.32217	1594	1.36609	1.28479
1595	1.33407	1.29357	1595	1.35889	1.34061	1595	1.36806	1.34603	1595	1.37319	1.32252	1595	1.36506	1.31114
1596	1.3315	1.31896	1596	1.35864	1.34403	1596	1.36251	1.34264	1596	1.37526	1.32263	1596	1.37128	1.29103
1597	1.3326	1.31731	1597	1.35821	1.344	1597	1.359	1.34912	1597	1.37209	1.32498	1597	1.37657	1.23892
1598	1.33278	1.3133	1598	1.35799	1.34222	1598	1.35576	1.35117	1598	1.37241	1.32319	1598	1.37007	1.21737
1599	1.33308	1.32582	1599	1.35791	1.34353	1599	1.36917	1.34114	1599	1.37161	1.32485	1599	1.36557	1.15209
1600	1.3375	1.32262	1600	1.3585	1.34338	1600	1.35743	1.32888	1600	1.37209	1.32016	1600	1.39766	1.22469
1601	1.34428	1.33195	1601	1.34888	1.28545	1601	1.37571	1.3289	1601	1.37369	1.23841	1601	1.3803	1.32759
1602	1.34493	1.327	1602	1.35283	1.33309	1602	1.37752	1.30292	1602	1.3726	1.22627	1602	1.37727	1.31439
1603	1.34495	1.32749	1603	1.35235	1.3365	1603	1.37552	1.29391	1603	1.35209	1.31209	1603	1.37437	1.32578
1604	1.34173	1.32844	1604	1.35162	1.34276	1604	1.37598	1.25641	1604	1.35114	1.32231	1604	1.38098	1.31218
1605	1.34122	1.32557	1605	1.3519	1.34151	1605	1.37867	1.31348	1605	1.35177	1.3251	1605	1.37763	1.29984
1606	1.33851	1.31723	1606	1.35308	1.34158	1606	1.37856	1.32239	1606	1.35328	1.32368	1606	1.37796	1.30295
1607	1.33708	1.30334	1607	1.35365	1.34048	1607	1.37965	1.30176	1607	1.35568	1.32552	1607	1.3766	1.29739
1608	1.3353	1.30707	1608	1.35595	1.33869	1608	1.3814	1.30699	1608	1.35526	1.32398	1608	1.37851	1.30076
1609	1.33634	1.30803	1609	1.35698	1.33886	1609	1.37877	1.30478	1609	1.35571	1.32058	1609	1.37984	1.29294
1610	1.33701	1.30843	1610	1.35952	1.33716	1610	1.38339	1.32587	1610	1.35517	1.31955	1610	1.38385	1.27804
1611	1.33563	1.30749	1611	1.35631	1.3388	1611	1.37746	1.31198	1611	1.3556	1.31885	1611	1.37877	1.30129
1612	1.34002	1.31435	1612	1.35709	1.33879	1612	1.37624	1.27416	1612	1.35579	1.32052	1612	1.37882	1.29191
1613	1.33687	1.32033	1613	1.3568	1.33767	1613	1.37021	1.31985	1613	1.35611	1.31142	1613	1.37921	1.28701
1614	1.33642	1.32264	1614	1.35633	1.34006	1614	1.36752	1.26866	1614	1.358	1.3131	1614	1.3768	1.27971
1615	1.33646	1.32175	1615	1.35678	1.33981	1615	1.37474	1.32314	1615	1.36037	1.31429	1615	1.37336	1.29758
1616	1.33617	1.31834	1616	1.35559	1.34184	1616	1.36914	1.30153	1616	1.362	1.30975	1616	1.37631	1.27796
1617	1.33585	1.31711	1617	1.35575	1.34055	1617	1.36627	1.32379	1617	1.36357	1.31502	1617	1.37585	1.28801
1618	1.33873	1.31298	1618	1.35545	1.34115	1618	1.36837	1.33547	1618	1.36286	1.31054	1618	1.37203	1.29554
1619	1.33871	1.31166	1619	1.35524	1.33956	1619	1.36502	1.32645	1619	1.36376	1.30963	1619	1.3764	1.29934
1620	1.33676	1.29964	1620	1.35478	1.3382	1620	1.3642	1.31471	1620	1.36432	1.31028	1620	1.37409	1.31351
1621	1.33774	1.30321	1621	1.35615	1.33754	1621	1.36415	1.324	1621	1.36565	1.3078	1621	1.37382	1.29622
1622	1.3382	1.31103	1622	1.35655	1.33727	1622	1.36371	1.32648	1622	1.36384	1.30272	1622	1.3705	1.31254
1623	1.33324	1.30031	1623	1.35534	1.33717	1623	1.36523	1.31851	1623	1.36437	1.30054	1623	1.36855	1.30309
1624	1.33318	1.30003	1624	1.35663	1.33593	1624	1.36253	1.32842	1624	1.36601	1.30357	1624	1.36815	1.31591
1625	1.33317	1.29013	1625	1.35638	1.33945	1625	1.36283	1.3225	1625	1.36607	1.30025	1625	1.36795	1.3255
1626	1.33413	1.29453	1626	1.35656	1.33786	1626	1.36277	1.32957	1626	1.36654	1.3034	1626	1.36779	1.32023
1627	1.33427	1.32551	1627	1.35595	1.34033	1627	1.3641	1.32874	1627	1.36832	1.30073	1627	1.36887	1.32768
1628	1.33352	1.32542	1628	1.35798	1.33944	1628	1.36394	1.3249	1628	1.37065	1.30586	1628	1.36698	1.3138
1629	1.33297	1.31819	1629	1.35833	1.33961	1629	1.36628	1.33125	1629	1.37097	1.3044	1629	1.36526	1.3033
1630	1.33411	1.31885	1630	1.35811	1.34224	1630	1.36534	1.32898	1630	1.37247	1.3117	1630	1.36393	1.31661
1631	1.33352	1.31923	1631	1.3578	1.33939	1631	1.36761	1.32946	1631	1.37527	1.31204	1631	1.3658	1.31188
1632	1.33392	1.31787	1632	1.3579	1.33569	1632	1.36633	1.33748	1632	1.37557	1.30866	1632	1.36396	1.31772
1633	1.33251	1.31669	1633	1.35865	1.33467	1633	1.366	1.32341	1633	1.38068	1.30693	1633	1.36473	1.32187
1634	1.33362	1.31816	1634	1.35819	1.32394	1634	1.36532	1.32556	1634	1.37935	1.30447	1634	1.36374	1.30887
1635	1.33253	1.31764	1635	1.35802	1.33302	1635	1.36373	1.31827	1635	1.38137	1.29332	1635	1.36532	1.31744
1636	1.33334	1.31778	1636	1.35898	1.33519	1636	1.36616	1.30774	1636	1.38045	1.2977	1636	1.36365	1.32963
1637	1.33423	1.31074	1637	1.36026	1.33768	1637	1.3641	1.31264	1637	1.3786	1.30715	1637	1.36672	1.33467
1638	1.33164	1.32058	1638	1.36039	1.33617	1638	1.36306	1.31399	1638	1.37541	1.30547	1638	1.36177	1.31766
1639	1.3325	1.30709	1639	1.36034	1.33701	1639	1.36376	1.33476	1639	1.37645	1.30645	1639	1.36544	1.31218
1640	1.33277	1.31359	1640	1.36076	1.34066	1640	1.36593	1.32607	1640	1.38199	1.30067	1640	1.36251	1.31597
1641	1.33003	1.31625	1641	1.35993	1.33685	1641	1.36611	1.2946	1641	1.38106	1.29787	1641	1.3595	1.32594
1642	1.33366	1.30957	1642	1.35965	1.33966	1642	1.36995	1.3351	1642	1.37934	1.29997	1642	1.35929	1.32227
1643	1.33165	1.32233	1643	1.35936	1.33863	1643	1.36035	1.31279	1643	1.37862	1.29841	1643	1.36116	1.3255
1644	1.33088	1.32231	1644	1.35913	1.33802	1644	1.36715	1.32733	1644	1.37704	1.29954	1644	1.36332	1.3121
1645	1.33729	1.31954	1645	1.35942	1.34038	1645	1.36329	1.31804	1645	1.37759	1.30253	1645	1.36213	1.32459
1646	1.33414	1.30153	1646	1.35988	1.33825	1646	1.36219	1.32149	1646	1.37844	1.30171	1646	1.36217	1.32347
1647	1.33706	1.32378	1647	1.36114	1.3409	1647	1.37702	1.26168	1647	1.3777	1.30184	1647	1.36495	1.31312
1648	1.33613	1.31956	1648	1.36061	1.34117	1648	1.35659	1.30072	1648	1.3787	1.30679	1648	1.36758	1.31142
1649	1.33695	1.32165	1649	1.36064	1.3422	1649	1.35813	1.3438	1649	1.37757	1.30458	1649	1.36669	1.3009
1650	1.33132	1.32056	1650	1.36164	1.34229	1650	1.35835	1.34476	1650	1.37682	1.30852	1650	1.36409	1.30657
1651	1.33188	1.32396	1651	1.35937	1.34158	1651	1.35887	1.33934	1651	1.37817	1.31003	1651	1.36916	1.30267
1652	1.33144	1.32256	1652	1.35917	1.34219	1652	1.35817	1.34572	1652	1.3767	1.30949	1652	1.36795	1.27507
1653	1.33627	1.31588	1653	1.35885	1.34145	1653	1.36018	1.33629	1653	1.37801	1.31218	1653	1.36802	1.29148
1654	1.33543	1.30219	1654	1.35813	1.33759	1654	1.35992	1.34572	1654	1.37675	1.31638	1654	1.36721	1.27838
1655	1.33112	1.26929	1655	1.35788	1.33398	1655	1.3633	1.32835	1655	1.37528	1.31309	1655	1.3732	1.28628
1656	1.32949	1.3123	1656	1.35795	1.34068	1656	1.3666	1.33967	1656	1.37354	1.32082	1656	1.37222	1.2707
1657	1.32958	1.30533	1657	1.35814	1.33914	1657	1.3618	1.33778	1657	1.37512	1.32338	1657	1.3663	1.27863
1658	1.33116	1.30425	1658	1.35815	1.33944	1658	1.36376	1.34958	1658	1.37392	1.32102	1658	1.36656	1.28548
1659	1.33421	1.29537	1659	1.35857	1.34111	1659	1.36788	1.34725	1659	1.3723	1.32178	1659	1.3648	1.31052
1660	1.33177	1.31977	1660	1.35856	1.34418	1660	1.36129	1.34222	1660	1.37238	1.32215	1660	1.37069	1.29053
1661	1.33273	1.31715	1661	1.35818	1.34387	1661	1.35879	1.34971	1661	1.37185	1.32443	1661	1.37639	1.23806
1662	1.33267	1.31403	1662	1.35816	1.34197	1662	1.35615	1.35084	1662	1.37272	1.32245	1662	1.37061	1.21814
1663	1.33335	1.32586	1663	1.35804	1.34279	1663	1.36948	1.34054	1663	1.37168	1.32479	1663	1.36701	1.1463
1664	1.33752	1.32263	1664	1.35837	1.34114	1664	1.35837	1.32968	1664	1.37212	1.32063	1664	1.39544	1.22722
1665	1.34461	1.33233	1665	1.34865	1.28571	1665	1.37581	1.32883	1665	1.37304	1.23889	1665	1.38009	1.32743
1666	1.34498	1.32779	1666	1.35275	1.33417	1666	1.37663	1.3017	1666	1.37065	1.22806	1666	1.37693	1.3144
1667	1.34437	1.32735	1667	1.35286	1.33776	1667	1.37523	1.29423	1667	1.35164	1.31432	1667	1.3741	1.32893
1668	1.34202	1.32818	1668	1.35166	1.3441	1668	1.37536	1.25863	1668	1.35099	1.32415	1668	1.38125	1.31361
1669	1.34086	1.32602	1669	1.35122	1.34174	1669	1.37895	1.31232	1669	1.35234	1.32575	1669	1.3772	1.30186
1670	1.33843	1.31823	1670	1.35217	1.34181	1670	1.37794	1.32269	1670	1.35371	1.32398	1670	1.3778	1.30382
1671	1.33851	1.3044	1671	1.3536	1.34035	1671	1.37994	1.3009	1671	1.35638	1.32504	1671	1.37646	1.29753
1672	1.3361	1.30838	1672	1.35554	1.33831	1672	1.38146	1.30789	1672	1.35564	1.3236	1672	1.37827	1.30351
1673	1.33711	1.30826	1673	1.3564	1.33865	1673	1.37936	1.30564	1673	1.35613	1.32014	1673	1.37962	1.29598
1674	1.33626	1.30782	1674	1.36022	1.33727	1674	1.38284	1.3254	1674	1.3553	1.3192	1674	1.38267	1.28084
1675	1.33542	1.30637	1675	1.35612	1.33933	1675	1.37731	1.31137	1675	1.35618	1.31753	1675	1.3788	1.29778
1676	1.34008	1.31304	1676	1.35633	1.33938	1676	1.37574	1.27418	1676	1.35623	1.31797	1676	1.37837	1.29093
1677	1.33754	1.32009	1677	1.35621	1.33792	1677	1.36973	1.31971	1677	1.35632	1.30751	1677	1.37892	1.28719
1678	1.3374	1.32202	1678	1.35648	1.3403	1678	1.36775	1.26977	1678	1.35777	1.31049	1678	1.37689	1.27621
1679	1.33728	1.32131	1679	1.3569	1.3402	1679	1.37553	1.32332	1679	1.36015	1.30858	1679	1.37442	1.29948
1680	1.33696	1.31665	1680	1.35551	1.34162	1680	1.36889	1.30052	1680	1.36216	1.30604	1680	1.37645	1.27579
1681	1.33661	1.31626	1681	1.35561	1.34015	1681	1.36529	1.32446	1681	1.36361	1.31291	1681	1.37635	1.28713
1682	1.33902	1.31295	1682	1.35511	1.3409	1682	1.36918	1.337	1682	1.36296	1.3081	1682	1.37279	1.29253
1683	1.33817	1.31153	1683	1.35509	1.34005	1683	1.36428	1.32717	1683	1.36334	1.30861	1683	1.37489	1.29703
1684	1.33613	1.30017	1684	1.35456	1.33961	1684	1.36441	1.31499	1684	1.364	1.30968	1684	1.37464	1.31195
1685	1.33739	1.30345	1685	1.35588	1.33845	1685	1.36439	1.32445	1685	1.36509	1.30767	1685	1.37293	1.28861
1686	1.3382	1.31117	1686	1.35597	1.33679	1686	1.36345	1.32954	1686	1.36307	1.30281	1686	1.37056	1.30722
1687	1.33344	1.30299	1687	1.35509	1.33696	1687	1.36486	1.32052	1687	1.36496	1.3017	1687	1.36827	1.30217
1688	1.33316	1.30117	1688	1.35621	1.33648	1688	1.36268	1.32897	1688	1.36543	1.30587	1688	1.36758	1.31453
1689	1.33322	1.28981	1689	1.35618	1.3399	1689	1.36277	1.32268	1689	1.36635	1.30189	1689	1.36752	1.32437
1690	1.33418	1.29702	1690	1.35603	1.33918	1690	1.36305	1.32993	1690	1.36669	1.30373	1690	1.36758	1.31853
1691	1.33481	1.32523	1691	1.35568	1.34072	1691	1.36407	1.33103	1691	1.36844	1.30124	1691	1.36741	1.32652
1692	1.33344	1.32689	1692	1.35786	1.33953	1692	1.36428	1.32665	1692	1.37102	1.30502	1692	1.3649	1.3119
1693	1.33235	1.32033	1693	1.35824	1.33959	1693	1.36648	1.33142	1693	1.37158	1.30269	1693	1.36373	1.30179
1694	1.33379	1.31989	1694	1.35798	1.34205	1694	1.36559	1.32983	1694	1.37265	1.30806	1694	1.36337	1.31418
1695	1.33339	1.31885	1695	1.35755	1.33982	1695	1.36693	1.32859	1695	1.37636	1.3101	1695	1.36554	1.31324
1696	1.3332	1.31828	1696	1.3577	1.33566	1696	1.36582	1.3369	1696	1.37836	1.30633	1696	1.364	1.31844
1697	1.3327	1.31495	1697	1.35839	1.33441	1697	1.36521	1.32319	1697	1.3829	1.30508	1697	1.36472	1.32287
1698	1.33382	1.3169	1698	1.3582	1.32528	1698	1.36545	1.32556	1698	1.38367	1.30243	1698	1.36342	1.31298
1699	1.333	1.31641	1699	1.35747	1.3334	1699	1.36411	1.31831	1699	1.38478	1.29309	1699	1.36409	1.32038
1700	1.33356	1.31611	1700	1.35862	1.33495	1700	1.36662	1.30837	1700	1.38363	1.29848	1700	1.36191	1.33294
1701	1.33384	1.30754	1701	1.3604	1.33817	1701	1.36487	1.3119	1701	1.38297	1.3058	1701	1.36537	1.33475
1702	1.33172	1.31951	1702	1.36049	1.33657	1702	1.36341	1.31449	1702	1.37488	1.30603	1702	1.36127	1.31608
1703	1.33227	1.30546	1703	1.36116	1.33716	1703	1.36374	1.33391	1703	1.37565	1.30596	1703	1.36513	1.31107
1704	1.33266	1.31099	1704	1.36167	1.34128	1704	1.36643	1.32626	1704	1.38294	1.3005	1704	1.36166	1.31644
1705	1.3302	1.31411	1705	1.36062	1.33713	1705	1.36636	1.29389	1705	1.38221	1.29806	1705	1.35933	1.32732
1706	1.33306	1.31039	1706	1.36022	1.34038	1706	1.37006	1.33452	1706	1.38052	1.30002	1706	1.35903	1.32575
1707	1.33101	1.3238	1707	1.35966	1.33865	1707	1.36048	1.3124	1707	1.38001	1.30147	1707	1.36025	1.32599
1708	1.33011	1.32296	1708	1.35944	1.33892	1708	1.36725	1.3271	1708	1.37772	1.3019	1708	1.36279	1.31263
1709	1.33695	1.3216	1709	1.3597	1.34106	1709	1.36226	1.31705	1709	1.37836	1.30171	1709	1.36148	1.32457
1710	1.33362	1.2997	1710	1.36016	1.33867	1710	1.36168	1.32114	1710	1.3786	1.30205	1710	1.36221	1.32241
1711	1.33569	1.32415	1711	1.36085	1.34123	1711	1.37633	1.25607	1711	1.37678	1.30109	1711	1.36399	1.31307
1712	1.33623	1.31927	1712	1.3608	1.34116	1712	1.35639	1.29587	1712	1.37838	1.30555	1712	1.36746	1.31141
1713	1.33691	1.32157	1713	1.36113	1.34149	1713	1.35855	1.34437	1713	1.37709	1.30277	1713	1.36699	1.30242
1714	1.33109	1.32065	1714	1.36218	1.34198	1714	1.35795	1.34446	1714	1.37679	1.30632	1714	1.36312	1.30541
1715	1.33184	1.32448	1715	1.35977	1.34133	1715	1.35882	1.34048	1715	1.37859	1.3069	1715	1.36824	1.30237
1716	1.33097	1.32268	1716	1.35941	1.34197	1716	1.35898	1.34513	1716	1.37732	1.30408	1716	1.36735	1.27516
1717	1.33684	1.31718	1717	1.35879	1.34078	1717	1.36038	1.32985	1717	1.37828	1.3087	1717	1.36891	1.29067
1718	1.33499	1.30327	1718	1.35798	1.33735	1718	1.35909	1.34542	1718	1.37436	1.31634	1718	1.36766	1.27937
1719	1.33124	1.26739	1719	1.35803	1.33323	1719	1.36301	1.32708	1719	1.3732	1.31063	1719	1.37359	1.28574
1720	1.32947	1.31242	1720	1.35801	1.34073	1720	1.3655	1.33815	1720	1.37345	1.31837	1720	1.37209	1.27091
1721	1.32946	1.30554	1721	1.35818	1.33872	1721	1.36118	1.33825	1721	1.37509	1.32198	1721	1.36645	1.2781
1722	1.33107	1.30525	1722	1.35853	1.33974	1722	1.36309	1.35046	1722	1.37308	1.31937	1722	1.36706	1.28694
1723	1.33398	1.30106	1723	1.35891	1.341	1723	1.36766	1.34804	1723	1.37217	1.31902	1723	1.36504	1.31088
1724	1.33199	1.32038	1724	1.3589	1.34409	1724	1.36177	1.34214	1724	1.37117	1.321	1724	1.37123	1.28956
1725	1.33265	1.31694	1725	1.35839	1.34353	1725	1.35852	1.34945	1725	1.37146	1.32275	1725	1.37667	1.23667
1726	1.33269	1.31505	1726	1.35849	1.34194	1726	1.35623	1.35058	1726	1.37304	1.32145	1726	1.37117	1.21947
1727	1.33353	1.32607	1727	1.35849	1.34283	1727	1.3697	1.34058	1727	1.37218	1.32343	1727	1.36838	1.14445
1728	1.33764	1.32269	1728	1.35884	1.34047	1728	1.36078	1.32951	1728	1.37272	1.32078	1728	1.39421	1.22989
1729	1.34444	1.33272	1729	1.3486	1.28199	1729	1.37545	1.32741	1729	1.37282	1.23877	1729	1.38009	1.32705
1730	1.34419	1.32794	1730	1.35262	1.33492	1730	1.37642	1.30198	1730	1.36752	1.22801	1730	1.37657	1.31587
1731	1.34412	1.32706	1731	1.35319	1.33801	1731	1.3752	1.2948	1731	1.35108	1.31641	1731	1.3742	1.33085
1732	1.3421	1.32822	1732	1.35097	1.3445	1732	1.37506	1.2599	1732	1.35097	1.32477	1732	1.38026	1.31553
1733	1.34037	1.32652	1733	1.35096	1.34137	1733	1.37883	1.31227	1733	1.35243	1.32637	1733	1.37666	1.30465
1734	1.33851	1.31978	1734	1.35149	1.34187	1734	1.37789	1.32288	1734	1.35369	1.32376	1734	1.37796	1.30569
1735	1.3394	1.30561	1735	1.35333	1.33995	1735	1.38008	1.30174	1735	1.356	1.32399	1735	1.37654	1.29876
1736	1.33682	1.3119	1736	1.35513	1.33789	1736	1.38134	1.30921	1736	1.35608	1.32136	1736	1.37721	1.30633
1737	1.33696	1.30959	1737	1.3555	1.33849	1737	1.37948	1.30628	1737	1.35665	1.31887	1737	1.37855	1.29934
1738	1.33574	1.30773	1738	1.36044	1.33769	1738	1.38219	1.3256	1738	1.35618	1.31849	1738	1.3812	1.27915
1739	1.33579	1.30692	1739	1.35608	1.33956	1739	1.37776	1.3119	1739	1.35697	1.31582	1739	1.3787	1.29479
1740	1.3404	1.31156	1740	1.356	1.33947	1740	1.37514	1.27368	1740	1.35701	1.31642	1740	1.3772	1.28956
1741	1.33835	1.31975	1741	1.35579	1.33783	1741	1.36974	1.31913	1741	1.35682	1.30367	1741	1.37823	1.29057
1742	1.33829	1.32156	1742	1.35638	1.34006	1742	1.36823	1.27317	1742	1.35738	1.30725	1742	1.37724	1.27377
1743	1.33774	1.3206	1743	1.35677	1.34064	1743	1.37617	1.32203	1743	1.35932	1.3073	1743	1.37561	1.29967
1744	1.33777	1.31531	1744	1.35527	1.34172	1744	1.36903	1.30089	1744	1.36174	1.30424	1744	1.37686	1.27256
1745	1.33671	1.31568	1745	1.35517	1.34005	1745	1.36442	1.32539	1745	1.3629	1.31154	1745	1.37585	1.2854
1746	1.33959	1.3133	1746	1.35446	1.34063	1746	1.37029	1.33845	1746	1.36275	1.30561	1746	1.37242	1.28463
1747	1.33836	1.3111	1747	1.35444	1.34065	1747	1.36468	1.32705	1747	1.36303	1.30723	1747	1.37417	1.29028
1748	1.3366	1.30073	1748	1.3541	1.34022	1748	1.36476	1.31711	1748	1.36402	1.31024	1748	1.37401	1.30628
1749	1.33791	1.30209	1749	1.35539	1.33888	1749	1.3649	1.3268	1749	1.36481	1.30808	1749	1.37233	1.27709
1750	1.33878	1.31097	1750	1.35539	1.33602	1750	1.36324	1.33058	1750	1.36285	1.30383	1750	1.37033	1.30025
1751	1.33415	1.30519	1751	1.35506	1.33635	1751	1.36451	1.32218	1751	1.36515	1.30369	1751	1.3687	1.29849
1752	1.33418	1.30318	1752	1.35585	1.3365	1752	1.3624	1.32834	1752	1.36581	1.30878	1752	1.36766	1.31249
1753	1.33332	1.2912	1753	1.35625	1.34005	1753	1.36286	1.3241	1753	1.3668	1.30324	1753	1.36751	1.32192
1754	1.33437	1.29898	1754	1.35548	1.33987	1754	1.3632	1.33053	1754	1.36695	1.30527	1754	1.36615	1.31626
1755	1.33515	1.32499	1755	1.35526	1.34094	1755	1.36429	1.33267	1755	1.3695	1.30144	1755	1.36527	1.32442
1756	1.33301	1.32721	1756	1.35739	1.33968	1756	1.3645	1.32755	1756	1.37147	1.30474	1756	1.36364	1.30878
1757	1.33225	1.32207	1757	1.35819	1.33957	1757	1.36656	1.33278	1757	1.37234	1.301	1757	1.36339	1.3015
1758	1.33369	1.32108	1758	1.35804	1.34183	1758	1.36536	1.33148	1758	1.37364	1.30404	1758	1.36277	1.31318
1759	1.33299	1.31919	1759	1.35733	1.33978	1759	1.36682	1.32849	1759	1.37777	1.30879	1759	1.36518	1.31548
1760	1.333	1.31903	1760	1.35759	1.33637	1760	1.3656	1.33645	1760	1.38016	1.30556	1760	1.36413	1.32089
1761	1.33296	1.314	1761	1.35816	1.33466	1761	1.36485	1.32372	1761	1.38332	1.30458	1761	1.36475	1.3255
1762	1.33397	1.31639	1762	1.3579	1.32678	1762	1.36535	1.32472	1762	1.38619	1.30304	1762	1.36227	1.31457
1763	1.33305	1.3157	1763	1.35772	1.33267	1763	1.36425	1.31821	1763	1.38875	1.29398	1763	1.3638	1.31957
1764	1.33366	1.31353	1764	1.35823	1.33521	1764	1.36679	1.30801	1764	1.38615	1.29927	1764	1.36134	1.33419
1765	1.33367	1.3054	1765	1.36093	1.33835	1765	1.36569	1.31151	1765	1.38508	1.30323	1765	1.36614	1.33476
1766	1.33206	1.31827	1766	1.36081	1.33699	1766	1.36365	1.31634	1766	1.37814	1.30571	1766	1.36186	1.31594
1767	1.3322	1.30289	1767	1.36181	1.33775	1767	1.36367	1.33356	1767	1.37598	1.3057	1767	1.36542	1.31303
1768	1.33246	1.30808	1768	1.36257	1.34119	1768	1.36671	1.32688	1768	1.38135	1.30043	1768	1.36115	1.31805
1769	1.33023	1.31225	1769	1.36145	1.33712	1769	1.36646	1.29284	1769	1.38128	1.30094	1769	1.35898	1.32724
1770	1.33255	1.311	1770	1.36079	1.34121	1770	1.37013	1.33315	1770	1.37948	1.30148	1770	1.35891	1.32851
1771	1.33046	1.32334	1771	1.3604	1.3388	1771	1.36028	1.31123	1771	1.38021	1.30344	1771	1.35941	1.32628
1772	1.3298	1.3211	1772	1.36003	1.33938	1772	1.3671	1.32714	1772	1.37956	1.30422	1772	1.36175	1.31374
1773	1.33672	1.3223	1773	1.35999	1.34159	1773	1.36158	1.31831	1773	1.37956	1.30306	1773	1.36112	1.32368
1774	1.33326	1.29815	1774	1.36049	1.33907	1774	1.36155	1.32125	1774	1.37869	1.30362	1774	1.36222	1.32106
1775	1.3344	1.32398	1775	1.36083	1.34126	1775	1.37541	1.2538	1775	1.37641	1.30366	1775	1.36415	1.31203
1776	1.33592	1.31925	1776	1.36039	1.34032	1776	1.35653	1.28998	1776	1.37794	1.30619	1776	1.36729	1.31168
1777	1.33666	1.32143	1777	1.36133	1.3404	1777	1.35903	1.34582	1777	1.37761	1.30231	1777	1.36793	1.30393
1778	1.33073	1.32104	1778	1.36201	1.34153	1778	1.35779	1.34493	1778	1.37814	1.30593	1778	1.36357	1.30533
1779	1.33144	1.32489	1779	1.35992	1.34098	1779	1.359	1.34084	1779	1.37867	1.30565	1779	1.36797	1.30347
1780	1.33062	1.32357	1780	1.35987	1.34155	1780	1.35898	1.34398	1780	1.37767	1.30082	1780	1.36798	1.27454
1781	1.33763	1.31828	1781	1.35905	1.34037	1781	1.36002	1.32342	1781	1.37796	1.30521	1781	1.37017	1.29124
1782	1.33538	1.3045	1782	1.35846	1.3374	1782	1.35888	1.34374	1782	1.37174	1.3131	1782	1.36738	1.28055
1783	1.33164	1.26647	1783	1.35829	1.33295	1783	1.36223	1.32257	1783	1.37181	1.30628	1783	1.37373	1.2872
1784	1.32948	1.31204	1784	1.35819	1.34072	1784	1.36494	1.33599	1784	1.37295	1.3142	1784	1.37227	1.27432
1785	1.32915	1.30512	1785	1.35822	1.33822	1785	1.36068	1.33858	1785	1.37404	1.31895	1785	1.36652	1.2813
1786	1.33089	1.30596	1786	1.35841	1.3397	1786	1.36234	1.35047	1786	1.37283	1.31632	1786	1.36788	1.28896
1787	1.33366	1.30526	1787	1.35903	1.34099	1787	1.36594	1.34819	1787	1.37189	1.31552	1787	1.3662	1.31284
1788	1.33209	1.32061	1788	1.35867	1.34381	1788	1.36247	1.34311	1788	1.37076	1.31817	1788	1.37195	1.28921
1789	1.3327	1.31702	1789	1.35855	1.34355	1789	1.35802	1.34924	1789	1.37138	1.32127	1789	1.37662	1.23628
1790	1.33279	1.31589	1790	1.35845	1.34227	1790	1.35623	1.35042	1790	1.37282	1.31972	1790	1.37259	1.2225
1791	1.33391	1.32648	1791	1.35871	1.34273	1791	1.36944	1.34092	1791	1.37208	1.32206	1791	1.36959	1.14339
1792	1.33776	1.32256	1792	1.35899	1.34081	1792	1.36299	1.32955	1792	1.37353	1.32069	1792	1.39388	1.23316
1793	1.34469	1.33259	1793	1.34826	1.28023	1793	1.3756	1.32611	1793	1.37294	1.23798	1793	1.38004	1.32885
1794	1.34372	1.32833	1794	1.3528	1.33515	1794	1.37668	1.3024	1794	1.36532	1.22804	1794	1.37598	1.31672
1795	1.34393	1.32668	1795	1.35406	1.33828	1795	1.37503	1.29483	1795	1.35074	1.31807	1795	1.37403	1.33119
1796	1.34185	1.32798	1796	1.35091	1.34485	1796	1.37478	1.25446	1796	1.35085	1.32499	1796	1.37911	1.31594
1797	1.3406	1.3264	1797	1.3511	1.34068	1797	1.37788	1.30996	1797	1.35238	1.32667	1797	1.37644	1.30565
1798	1.33894	1.32111	1798	1.35127	1.34118	1798	1.37721	1.3206	1798	1.35362	1.32367	1798	1.37722	1.30763
1799	1.34053	1.3073	1799	1.35298	1.33976	1799	1.37995	1.29942	1799	1.35575	1.32257	1799	1.37608	1.30057
1800	1.33811	1.31227	1800	1.35536	1.33826	1800	1.37992	1.3066	1800	1.35631	1.31858	1800	1.37651	1.3074
1801	1.33707	1.3124	1801	1.35567	1.33918	1801	1.37888	1.30413	1801	1.357	1.31678	1801	1.37748	1.30047
1802	1.33623	1.30844	1802	1.36058	1.33828	1802	1.38312	1.32425	1802	1.35702	1.31482	1802	1.37987	1.27668
1803	1.33603	1.30699	1803	1.35611	1.33952	1803	1.37837	1.31173	1803	1.35737	1.31212	1803	1.37779	1.29436
1804	1.34089	1.3095	1804	1.35633	1.33904	1804	1.37574	1.27304	1804	1.35717	1.31273	1804	1.3763	1.28733
1805	1.33934	1.31962	1805	1.35575	1.33778	1805	1.37015	1.3185	1805	1.35677	1.30045	1805	1.37923	1.29382
1806	1.33846	1.32056	1806	1.35604	1.34019	1806	1.36785	1.27569	1806	1.35755	1.30405	1806	1.37764	1.27384
1807	1.33779	1.31979	1807	1.35642	1.34097	1807	1.37562	1.3221	1807	1.35905	1.30917	1807	1.37564	1.29697
1808	1.33788	1.31462	1808	1.35545	1.34211	1808	1.36943	1.30188	1808	1.36103	1.3055	1808	1.37844	1.26758
1809	1.33691	1.31436	1809	1.35495	1.34045	1809	1.3647	1.32555	1809	1.3622	1.31122	1809	1.37472	1.28147
1810	1.34055	1.31279	1810	1.3541	1.34086	1810	1.3713	1.33963	1810	1.36211	1.30682	1810	1.37146	1.2727
1811	1.33973	1.3112	1811	1.3542	1.34027	1811	1.36517	1.32808	1811	1.36289	1.30729	1811	1.37395	1.28251
1812	1.33758	1.30093	1812	1.3536	1.34005	1812	1.36469	1.31988	1812	1.36428	1.31053	1812	1.37318	1.2999
1813	1.33848	1.3018	1813	1.35495	1.33922	1813	1.36515	1.32977	1813	1.36502	1.30987	1813	1.37283	1.26703
1814	1.33951	1.31088	1814	1.3548	1.33586	1814	1.36355	1.3317	1814	1.36417	1.30485	1814	1.36894	1.29177
1815	1.33464	1.30598	1815	1.35493	1.33546	1815	1.36436	1.32623	1815	1.36631	1.30547	1815	1.36887	1.2918
1816	1.33477	1.30422	1816	1.35556	1.33614	1816	1.36267	1.32812	1816	1.36714	1.30825	1816	1.36769	1.31115
1817	1.33351	1.29365	1817	1.35645	1.34033	1817	1.363	1.32475	1817	1.36772	1.30397	1817	1.36656	1.3197
1818	1.3342	1.29927	1818	1.3555	1.33984	1818	1.3639	1.33129	1818	1.36761	1.30728	1818	1.36585	1.31472
1819	1.33523	1.32473	1819	1.35494	1.34089	1819	1.3651	1.33508	1819	1.3708	1.30177	1819	1.36366	1.32238
1820	1.3331	1.32747	1820	1.35683	1.33948	1820	1.36479	1.32844	1820	1.37195	1.30348	1820	1.36259	1.30709
1821	1.33212	1.3231	1821	1.35784	1.33948	1821	1.36629	1.33348	1821	1.37397	1.30086	1821	1.36271	1.29988
1822	1.33395	1.32155	1822	1.3576	1.34217	1822	1.36479	1.33288	1822	1.37416	1.3034	1822	1.3626	1.31437
1823	1.33263	1.31997	1823	1.35699	1.34005	1823	1.36693	1.32889	1823	1.37919	1.30862	1823	1.36502	1.31594
1824	1.33335	1.31907	1824	1.35728	1.33675	1824	1.36582	1.33637	1824	1.38094	1.30647	1824	1.36381	1.32432
1825	1.33332	1.3135	1825	1.35798	1.33506	1825	1.3646	1.32449	1825	1.38371	1.30503	1825	1.36415	1.32655
1826	1.33366	1.31675	1826	1.35758	1.32777	1826	1.36526	1.32353	1826	1.38604	1.30455	1826	1.3623	1.31428
1827	1.33317	1.31377	1827	1.3584	1.33191	1827	1.36451	1.31724	1827	1.39296	1.29405	1827	1.36343	1.31732
1828	1.33362	1.31217	1828	1.35846	1.33547	1828	1.36692	1.30869	1828	1.38861	1.30053	1828	1.36178	1.33382
1829	1.33349	1.30289	1829	1.36167	1.33784	1829	1.36617	1.31065	1829	1.38368	1.30151	1829	1.36751	1.33358
1830	1.33244	1.31624	1830	1.36109	1.33692	1830	1.36445	1.31668	1830	1.38181	1.30391	1830	1.3633	1.31584
1831	1.33217	1.30288	1831	1.36255	1.3379	1831	1.36474	1.33317	1831	1.37793	1.30622	1831	1.36539	1.31436
1832	1.33237	1.30641	1832	1.36354	1.34122	1832	1.36671	1.32638	1832	1.3811	1.30047	1832	1.36117	1.31832
1833	1.33008	1.31105	1833	1.36223	1.33753	1833	1.36688	1.29485	1833	1.37901	1.30316	1833	1.35863	1.32915
1834	1.33217	1.31074	1834	1.36183	1.34201	1834	1.36983	1.33402	1834	1.37892	1.30256	1834	1.35865	1.33075
1835	1.33005	1.32217	1835	1.36133	1.33882	1835	1.36048	1.31203	1835	1.37981	1.30468	1835	1.35908	1.32703
1836	1.32958	1.31915	1836	1.36107	1.33922	1836	1.36724	1.32736	1836	1.37997	1.30398	1836	1.35998	1.31434
1837	1.3364	1.32215	1837	1.3607	1.3419	1837	1.36128	1.31881	1837	1.38059	1.30361	1837	1.361	1.32322
1838	1.33308	1.29647	1838	1.36141	1.33938	1838	1.36214	1.32153	1838	1.37935	1.30467	1838	1.362	1.32071
1839	1.33379	1.32352	1839	1.36174	1.34135	1839	1.3743	1.2557	1839	1.37779	1.30516	1839	1.36459	1.3097
1840	1.33538	1.31904	1840	1.36131	1.34009	1840	1.35717	1.28371	1840	1.37765	1.30687	1840	1.368	1.30975
1841	1.33631	1.32163	1841	1.36258	1.3404	1841	1.35865	1.34706	1841	1.378	1.30359	1841	1.36907	1.30313
1842	1.33028	1.32163	1842	1.36167	1.34128	1842	1.3577	1.34458	1842	1.37981	1.30692	1842	1.36374	1.30379
1843	1.33062	1.32431	1843	1.36002	1.34063	1843	1.35909	1.34105	1843	1.37776	1.30679	1843	1.36784	1.30435
1844	1.33043	1.32457	1844	1.36036	1.34128	1844	1.3582	1.34237	1844	1.37542	1.30178	1844	1.36851	1.2735
1845	1.33764	1.31869	1845	1.35951	1.33999	1845	1.35906	1.31871	1845	1.3758	1.30521	1845	1.37079	1.29234
1846	1.33552	1.30448	1846	1.35866	1.33719	1846	1.35842	1.34131	1846	1.37134	1.31052	1846	1.36494	1.2831
1847	1.33169	1.26644	1847	1.3584	1.33299	1847	1.36189	1.31615	1847	1.37131	1.30398	1847	1.37407	1.29098
1848	1.32932	1.3122	1848	1.35814	1.34098	1848	1.36401	1.33258	1848	1.37183	1.31039	1848	1.37221	1.27954
1849	1.32894	1.30503	1849	1.35798	1.33849	1849	1.35967	1.33874	1849	1.37296	1.31548	1849	1.36702	1.28408
1850	1.33043	1.30596	1850	1.35799	1.33943	1850	1.3612	1.34987	1850	1.3731	1.31215	1850	1.3684	1.29099
1851	1.3336	1.30864	1851	1.35843	1.34073	1851	1.36409	1.34765	1851	1.37157	1.31053	1851	1.36669	1.31441
1852	1.33221	1.3212	1852	1.35833	1.34349	1852	1.361	1.3431	1852	1.37071	1.31319	1852	1.37296	1.2877
1853	1.33241	1.3169	1853	1.35812	1.34321	1853	1.35762	1.34921	1853	1.37157	1.31816	1853	1.37617	1.23767
1854	1.33301	1.3163	1854	1.35819	1.34198	1854	1.35635	1.35049	1854	1.37254	1.31721	1854	1.37471	1.22208
1855	1.33414	1.32711	1855	1.35877	1.34275	1855	1.36939	1.34132	1855	1.37152	1.31985	1855	1.37004	1.14508
1856	1.3376	1.32261	1856	1.3588	1.34228	1856	1.36421	1.3299	1856	1.3738	1.32019	1856	1.39349	1.23596
1857	1.34405	1.33244	1857	1.34849	1.28481	1857	1.37591	1.32577	1857	1.37323	1.23632	1857	1.37962	1.32958
1858	1.34406	1.32891	1858	1.35305	1.33547	1858	1.37665	1.30346	1858	1.36549	1.22834	1858	1.37544	1.31774
1859	1.3432	1.32637	1859	1.35568	1.33831	1859	1.37557	1.2937	1859	1.3508	1.32002	1859	1.37295	1.33089
1860	1.34223	1.3275	1860	1.3517	1.34454	1860	1.37364	1.25221	1860	1.35086	1.32542	1860	1.37799	1.31572
1861	1.34102	1.32672	1861	1.35143	1.33991	1861	1.37835	1.30615	1861	1.35236	1.32674	1861	1.37558	1.30665
1862	1.33937	1.32216	1862	1.35119	1.34054	1862	1.3767	1.31905	1862	1.35384	1.32454	1862	1.37641	1.30938
1863	1.34166	1.30972	1863	1.35321	1.33972	1863	1.37997	1.29942	1863	1.35608	1.32091	1863	1.37534	1.29991
1864	1.33867	1.31248	1864	1.35605	1.33874	1864	1.37876	1.3056	1864	1.35637	1.3176	1864	1.37531	1.3054
1865	1.33702	1.31585	1865	1.35617	1.34021	1865	1.37839	1.30394	1865	1.35676	1.31427	1865	1.37692	1.3004
1866	1.33731	1.31034	1866	1.36073	1.33853	1866	1.38256	1.32254	1866	1.35692	1.31155	1866	1.37895	1.27561
1867	1.33589	1.30757	1867	1.35594	1.33967	1867	1.37798	1.31006	1867	1.3575	1.31031	1867	1.3775	1.29377
1868	1.34103	1.30847	1868	1.35637	1.33886	1868	1.37577	1.27363	1868	1.35717	1.31109	1868	1.37633	1.28739
1869	1.34052	1.3195	1869	1.3559	1.33845	1869	1.37095	1.3188	1869	1.35688	1.3025	1869	1.3795	1.29149
1870	1.33925	1.32001	1870	1.35624	1.3406	1870	1.36795	1.27712	1870	1.35802	1.30604	1870	1.37789	1.27228
1871	1.33815	1.31877	1871	1.35637	1.34153	1871	1.37514	1.32256	1871	1.35931	1.3115	1871	1.37569	1.29202
1872	1.33821	1.31415	1872	1.35537	1.34279	1872	1.37062	1.30162	1872	1.36021	1.30818	1872	1.37885	1.26665
1873	1.33751	1.31163	1873	1.3552	1.34134	1873	1.3653	1.32484	1873	1.36196	1.31178	1873	1.37344	1.2765
1874	1.34111	1.31256	1874	1.35432	1.34142	1874	1.37217	1.34047	1874	1.36232	1.30754	1874	1.3698	1.26756
1875	1.34126	1.31095	1875	1.35448	1.34038	1875	1.36516	1.33021	1875	1.363	1.30823	1875	1.37354	1.27467
1876	1.33852	1.30074	1876	1.3535	1.34005	1876	1.36432	1.32263	1876	1.36507	1.31205	1876	1.37218	1.29617
1877	1.33893	1.30238	1877	1.35467	1.33985	1877	1.36543	1.33204	1877	1.36488	1.30996	1877	1.37272	1.26
1878	1.3395	1.31136	1878	1.35451	1.33667	1878	1.36425	1.33414	1878	1.36533	1.30424	1878	1.36776	1.28456
1879	1.33522	1.30652	1879	1.35474	1.3349	1879	1.36429	1.3278	1879	1.36731	1.30799	1879	1.36869	1.28463
1880	1.33541	1.30426	1880	1.35543	1.33609	1880	1.36273	1.32807	1880	1.36859	1.30824	1880	1.36731	1.30983
1881	1.33381	1.29478	1881	1.35643	1.33999	1881	1.36306	1.32411	1881	1.36902	1.30529	1881	1.36475	1.31605
1882	1.33402	1.29882	1882	1.35559	1.33975	1882	1.36401	1.33185	1882	1.36845	1.30802	1882	1.36464	1.3102
1883	1.33523	1.32453	1883	1.35486	1.34069	1883	1.36586	1.3366	1883	1.37169	1.30285	1883	1.36258	1.32137
1884	1.33283	1.32745	1884	1.35641	1.33927	1884	1.36499	1.32938	1884	1.37375	1.30428	1884	1.36278	1.30629
1885	1.33205	1.32385	1885	1.35731	1.33962	1885	1.36592	1.33378	1885	1.37602	1.30335	1885	1.36234	1.29968
1886	1.33407	1.32161	1886	1.35712	1.34242	1886	1.36503	1.33427	1886	1.37468	1.30537	1886	1.36241	1.31278
1887	1.3331	1.32033	1887	1.3566	1.34052	1887	1.36607	1.32978	1887	1.38007	1.30956	1887	1.36461	1.31493
1888	1.33349	1.31942	1888	1.35685	1.33707	1888	1.36611	1.33573	1888	1.38201	1.30764	1888	1.3637	1.3273
1889	1.33286	1.31295	1889	1.35774	1.33502	1889	1.36503	1.3251	1889	1.38415	1.30539	1889	1.36349	1.32814
1890	1.33309	1.31672	1890	1.35712	1.32807	1890	1.36521	1.32344	1890	1.385	1.3056	1890	1.36307	1.31458
1891	1.3335	1.31335	1891	1.35943	1.33254	1891	1.36483	1.31769	1891	1.39264	1.2945	1891	1.36337	1.31352
1892	1.3335	1.31198	1892	1.35899	1.33592	1892	1.36679	1.30908	1892	1.38844	1.30192	1892	1.36212	1.33233
1893	1.33336	1.3003	1893	1.36233	1.33703	1893	1.36702	1.3105	1893	1.38441	1.30091	1893	1.36733	1.33126
1894	1.33258	1.31512	1894	1.36147	1.33678	1894	1.36505	1.31678	1894	1.38173	1.3036	1894	1.3638	1.31322
1895	1.33197	1.30332	1895	1.36281	1.33814	1895	1.36544	1.33296	1895	1.38021	1.30561	1895	1.36539	1.31402
1896	1.33214	1.30437	1896	1.364	1.34141	1896	1.36668	1.32628	1896	1.38261	1.30064	1896	1.36121	1.31599
1897	1.32984	1.31008	1897	1.36301	1.33791	1897	1.3668	1.29603	1897	1.37905	1.30375	1897	1.35905	1.3301
1898	1.33187	1.31066	1898	1.36301	1.34268	1898	1.37057	1.33618	1898	1.37943	1.30453	1898	1.35866	1.33132
1899	1.32975	1.32128	1899	1.3628	1.33828	1899	1.36081	1.31277	1899	1.38032	1.30489	1899	1.35894	1.32842
1900	1.32939	1.31855	1900	1.36268	1.33916	1900	1.36718	1.32883	1900	1.38048	1.30497	1900	1.35914	1.31418
1901	1.33596	1.32137	1901	1.36216	1.3417	1901	1.36192	1.32114	1901	1.38158	1.30387	1901	1.36075	1.32447
1902	1.33296	1.29465	1902	1.36313	1.33938	1902	1.36305	1.32363	1902	1.38128	1.305	1902	1.36157	1.31922
1903	1.33337	1.32227	1903	1.36362	1.3414	1903	1.3743	1.26304	1903	1.38116	1.30616	1903	1.36439	1.30727
1904	1.33478	1.31898	1904	1.36328	1.33972	1904	1.35826	1.28774	1904	1.37983	1.30684	1904	1.36858	1.30837
1905	1.33582	1.32164	1905	1.36391	1.34036	1905	1.35868	1.34807	1905	1.38007	1.30434	1905	1.37026	1.29976
1906	1.33002	1.322	1906	1.36193	1.34116	1906	1.35751	1.3444	1906	1.38235	1.30752	1906	1.36423	1.30162
1907	1.33024	1.32374	1907	1.36012	1.3403	1907	1.35878	1.34088	1907	1.37793	1.30868	1907	1.36757	1.30264
1908	1.3305	1.3252	1908	1.36027	1.34086	1908	1.35762	1.33994	1908	1.37637	1.30451	1908	1.36917	1.27423
1909	1.33579	1.31883	1909	1.35959	1.33914	1909	1.35856	1.31348	1909	1.37604	1.3071	1909	1.37132	1.29328
1910	1.33575	1.30365	1910	1.35844	1.33665	1910	1.35888	1.33881	1910	1.37292	1.3097	1910	1.36374	1.28461
1911	1.33166	1.26648	1911	1.35818	1.33301	1911	1.36158	1.30915	1911	1.37197	1.30334	1911	1.37357	1.29418
1912	1.32929	1.31273	1912	1.35824	1.34113	1912	1.36339	1.32931	1912	1.37203	1.30862	1912	1.37212	1.28294
1913	1.32875	1.30557	1913	1.35784	1.33817	1913	1.35896	1.33811	1913	1.373	1.31368	1913	1.36751	1.28565
1914	1.33051	1.30693	1914	1.35754	1.33917	1914	1.3601	1.3486	1914	1.37292	1.30803	1914	1.36901	1.29223
1915	1.33345	1.31198	1915	1.35812	1.34009	1915	1.36237	1.34698	1915	1.37171	1.30699	1915	1.36755	1.31613
1916	1.33238	1.32183	1916	1.35809	1.34351	1916	1.36034	1.34216	1916	1.37131	1.31115	1916	1.37386	1.28372
1917	1.33169	1.31658	1917	1.35784	1.34295	1917	1.35718	1.34943	1917	1.37171	1.31375	1917	1.37501	1.23957
1918	1.33296	1.31673	1918	1.35779	1.3416	1918	1.35585	1.35039	1918	1.37314	1.31424	1918	1.37612	1.22373
1919	1.33411	1.32784	1919	1.3583	1.34262	1919	1.36935	1.34191	1919	1.3723	1.3175	1919	1.36964	1.14598
1920	1.3372	1.32251	1920	1.35869	1.34298	1920	1.36489	1.32989	1920	1.37376	1.31869	1920	1.39348	1.23955
1921	1.3438	1.33235	1921	1.34904	1.29	1921	1.37656	1.32507	1921	1.3737	1.23411	1921	1.37929	1.33032
1922	1.34436	1.32955	1922	1.35323	1.33605	1922	1.37725	1.30425	1922	1.3674	1.2286	1922	1.37463	1.31985
1923	1.34297	1.32698	1923	1.35648	1.33814	1923	1.37594	1.29297	1923	1.35118	1.32132	1923	1.37215	1.33054
1924	1.34319	1.32689	1924	1.35204	1.34381	1924	1.37301	1.25113	1924	1.35106	1.32566	1924	1.37706	1.31376
1925	1.34098	1.32663	1925	1.35159	1.33891	1925	1.37849	1.3027	1925	1.35208	1.32652	1925	1.3748	1.3073
1926	1.33961	1.32301	1926	1.35174	1.34029	1926	1.37679	1.3171	1926	1.35396	1.32396	1926	1.37559	1.3104
1927	1.34291	1.31188	1927	1.35392	1.33991	1927	1.38017	1.30108	1927	1.35648	1.31936	1927	1.37421	1.29738
1928	1.34003	1.31267	1928	1.35685	1.3393	1928	1.37876	1.30781	1928	1.35615	1.3167	1928	1.37406	1.30491
1929	1.33748	1.31876	1929	1.35679	1.34069	1929	1.37833	1.30539	1929	1.3564	1.31224	1929	1.37659	1.30348
1930	1.33813	1.31402	1930	1.36129	1.33883	1930	1.38087	1.32331	1930	1.35687	1.30988	1930	1.378	1.2766
1931	1.33549	1.30955	1931	1.35606	1.33951	1931	1.37744	1.31009	1931	1.3573	1.30985	1931	1.37782	1.29348
1932	1.34138	1.30774	1932	1.35613	1.33852	1932	1.37487	1.27714	1932	1.35733	1.3131	1932	1.3763	1.28598
1933	1.342	1.31814	1933	1.35602	1.3388	1933	1.37154	1.32006	1933	1.35711	1.30584	1933	1.37854	1.28902
1934	1.34016	1.31904	1934	1.3565	1.34122	1934	1.36775	1.27712	1934	1.35834	1.3088	1934	1.37796	1.27139
1935	1.33856	1.31816	1935	1.35641	1.34221	1935	1.3745	1.3221	1935	1.35919	1.31095	1935	1.37605	1.28951
1936	1.33937	1.31279	1936	1.35556	1.34358	1936	1.37084	1.30144	1936	1.35984	1.31027	1936	1.37918	1.26985
1937	1.33924	1.3102	1937	1.35552	1.34179	1937	1.36521	1.32423	1937	1.36202	1.31235	1937	1.37297	1.27729
1938	1.34189	1.31134	1938	1.35464	1.34187	1938	1.37261	1.33949	1938	1.36245	1.30704	1938	1.36887	1.26763
1939	1.34206	1.30982	1939	1.355	1.34125	1939	1.36564	1.33131	1939	1.36295	1.30882	1939	1.37305	1.27146
1940	1.33869	1.30115	1940	1.35382	1.34022	1940	1.36473	1.32487	1940	1.36425	1.31328	1940	1.37091	1.29048
1941	1.33857	1.3044	1941	1.35496	1.34057	1941	1.36629	1.33339	1941	1.3644	1.31059	1941	1.37249	1.25786
1942	1.33978	1.31218	1942	1.35475	1.33749	1942	1.36536	1.33494	1942	1.36511	1.30269	1942	1.36731	1.27592
1943	1.33535	1.30684	1943	1.35468	1.33484	1943	1.36403	1.32831	1943	1.36692	1.30818	1943	1.3689	1.27779
1944	1.33596	1.30365	1944	1.35534	1.33656	1944	1.36279	1.32926	1944	1.36816	1.30798	1944	1.36711	1.30573
1945	1.33385	1.29596	1945	1.35623	1.34033	1945	1.36261	1.3227	1945	1.36894	1.30601	1945	1.36358	1.30923
1946	1.33393	1.29836	1946	1.35557	1.34016	1946	1.36382	1.33124	1946	1.36985	1.30656	1946	1.36292	1.29758
1947	1.33543	1.32427	1947	1.35504	1.34032	1947	1.3657	1.33572	1947	1.37343	1.30355	1947	1.36247	1.31646
1948	1.33284	1.3275	1948	1.35618	1.33888	1948	1.36549	1.33023	1948	1.3764	1.30607	1948	1.36309	1.30077
1949	1.33216	1.32446	1949	1.35705	1.33968	1949	1.3658	1.33467	1949	1.37742	1.3063	1949	1.36171	1.29896
1950	1.33425	1.32239	1950	1.35674	1.34231	1950	1.36547	1.33474	1950	1.3752	1.30675	1950	1.36252	1.30754
1951	1.33343	1.32038	1951	1.35627	1.34071	1951	1.36585	1.33148	1951	1.38015	1.31163	1951	1.36365	1.31239
1952	1.33352	1.31968	1952	1.35638	1.33732	1952	1.3661	1.33552	1952	1.38346	1.30733	1952	1.36341	1.32834
1953	1.33277	1.31272	1953	1.35724	1.3353	1953	1.36508	1.3247	1953	1.38411	1.30479	1953	1.36351	1.32721
1954	1.33312	1.31678	1954	1.35669	1.32765	1954	1.36548	1.32387	1954	1.38529	1.30549	1954	1.3632	1.31628
1955	1.33393	1.3119	1955	1.361	1.33473	1955	1.36543	1.31867	1955	1.39015	1.29515	1955	1.36334	1.31171
1956	1.33306	1.31211	1956	1.35993	1.33697	1956	1.3674	1.308	1956	1.38654	1.30242	1956	1.36132	1.33046
1957	1.33299	1.2989	1957	1.36298	1.337	1957	1.36756	1.31111	1957	1.38464	1.30085	1957	1.36679	1.32778
1958	1.33242	1.31446	1958	1.36159	1.33653	1958	1.36476	1.31668	1958	1.38086	1.30357	1958	1.36406	1.31244
1959	1.33203	1.30375	1959	1.36295	1.33873	1959	1.36467	1.33176	1959	1.38064	1.30497	1959	1.36462	1.31258
1960	1.33145	1.30344	1960	1.36432	1.3418	1960	1.36655	1.32592	1960	1.3857	1.30081	1960	1.36102	1.31406
1961	1.32965	1.30897	1961	1.3633	1.33853	1961	1.36629	1.29882	1961	1.38235	1.30442	1961	1.35935	1.33121
1962	1.33185	1.31274	1962	1.364	1.34227	1962	1.37121	1.33631	1962	1.38119	1.30516	1962	1.35896	1.33193
1963	1.32981	1.32074	1963	1.36363	1.33726	1963	1.36094	1.31389	1963	1.38144	1.30581	1963	1.35898	1.32895
1964	1.32931	1.31739	1964	1.36345	1.33855	1964	1.36697	1.33097	1964	1.38189	1.30562	1964	1.35821	1.31262
1965	1.33571	1.32117	1965	1.36397	1.34096	1965	1.36233	1.32444	1965	1.3825	1.305	1965	1.35981	1.32593
1966	1.33291	1.29289	1966	1.36455	1.33893	1966	1.3635	1.32742	1966	1.38384	1.30572	1966	1.36142	1.31728
1967	1.33278	1.32116	1967	1.36494	1.34083	1967	1.3742	1.27231	1967	1.38553	1.30668	1967	1.36414	1.30563
1968	1.33427	1.31852	1968	1.3646	1.33835	1968	1.35878	1.29325	1968	1.38486	1.30763	1968	1.36833	1.30752
1969	1.33533	1.32205	1969	1.36436	1.3399	1969	1.35837	1.34799	1969	1.38445	1.30425	1969	1.37047	1.29675
1970	1.33054	1.32208	1970	1.36224	1.34097	1970	1.35705	1.3446	1970	1.38604	1.30697	1970	1.36472	1.29939
1971	1.33016	1.32349	1971	1.3604	1.34046	1971	1.35845	1.33993	1971	1.38265	1.31079	1971	1.3681	1.30187
1972	1.3306	1.32568	1972	1.3602	1.34106	1972	1.35728	1.33642	1972	1.38051	1.30805	1972	1.36982	1.27558
1973	1.33525	1.31909	1973	1.35969	1.33878	1973	1.3588	1.30748	1973	1.37825	1.31021	1973	1.37096	1.29551
1974	1.33617	1.30285	1974	1.35826	1.33583	1974	1.35958	1.33734	1974	1.3757	1.31042	1974	1.36346	1.28772
1975	1.33173	1.26842	1975	1.35821	1.33206	1975	1.36126	1.30738	1975	1.37393	1.30374	1975	1.3734	1.29672
1976	1.32938	1.31308	1976	1.358	1.34081	1976	1.36216	1.32793	1976	1.37315	1.30848	1976	1.37247	1.28785
1977	1.32849	1.30688	1977	1.35805	1.33819	1977	1.35826	1.33747	1977	1.37451	1.31164	1977	1.36869	1.28704
1978	1.33117	1.30814	1978	1.35749	1.3397	1978	1.35951	1.34594	1978	1.37369	1.30626	1978	1.36959	1.29263
1979	1.33302	1.31476	1979	1.35813	1.34032	1979	1.36124	1.344	1979	1.37215	1.30657	1979	1.36803	1.31625
1980	1.33205	1.3222	1980	1.35828	1.34369	1980	1.35973	1.33994	1980	1.37186	1.30896	1980	1.37385	1.27951
1981	1.33127	1.31624	1981	1.35805	1.34296	1981	1.35683	1.34877	1981	1.37212	1.31117	1981	1.37493	1.24106
1982	1.33279	1.31675	1982	1.35775	1.34167	1982	1.35578	1.35002	1982	1.37422	1.31002	1982	1.37678	1.2273
1983	1.33422	1.32864	1983	1.35797	1.34243	1983	1.36924	1.34243	1983	1.37406	1.31399	1983	1.36932	1.14804
1984	1.3371	1.32244	1984	1.35858	1.34303	1984	1.36531	1.33032	1984	1.37467	1.31623	1984	1.39339	1.2406
1985	1.34395	1.33173	1985	1.35036	1.29399	1985	1.3768	1.32437	1985	1.37398	1.23295	1985	1.37857	1.33069
1986	1.34465	1.32991	1986	1.35444	1.33615	1986	1.37847	1.30136	1986	1.36938	1.22723	1986	1.37377	1.32265
1987	1.34309	1.32797	1987	1.35705	1.33816	1987	1.37556	1.28987	1987	1.35137	1.32178	1987	1.37105	1.33011
1988	1.34405	1.32706	1988	1.35204	1.34323	1988	1.37289	1.2488	1988	1.35157	1.32587	1988	1.37662	1.31346
1989	1.34145	1.32631	1989	1.35189	1.33789	1989	1.37812	1.30048	1989	1.35171	1.32503	1989	1.37354	1.30781
1990	1.34003	1.3233	1990	1.35275	1.34019	1990	1.37673	1.31384	1990	1.3538	1.32157	1990	1.37449	1.31029
1991	1.34433	1.31441	1991	1.35561	1.33978	1991	1.3803	1.30141	1991	1.35656	1.3162	1991	1.37384	1.29547
1992	1.34164	1.31273	1992	1.35854	1.33933	1992	1.37879	1.30725	1992	1.3562	1.31588	1992	1.37382	1.30477
1993	1.33906	1.32002	1993	1.35825	1.34076	1993	1.37841	1.30595	1993	1.35611	1.31233	1993	1.37599	1.30519
1994	1.33833	1.31675	1994	1.36243	1.33854	1994	1.37982	1.32197	1994	1.35653	1.31076	1994	1.37701	1.27811
1995	1.3353	1.31288	1995	1.35711	1.33912	1995	1.37708	1.31097	1995	1.35698	1.31175	1995	1.37758	1.2913
1996	1.34133	1.30813	1996	1.35643	1.33782	1996	1.37438	1.28228	1996	1.35722	1.31507	1996	1.37604	1.28524
1997	1.34214	1.31689	1997	1.35665	1.3388	1997	1.37138	1.32087	1997	1.35671	1.30735	1997	1.37778	1.28492
1998	1.34093	1.31757	1998	1.35685	1.34174	1998	1.36795	1.28063	1998	1.35816	1.31014	1998	1.37776	1.27125
[truncated: 14,391 more rows]
