# Supplementary material for: Contributions of lunate cells and wax crystals to the surface anisotropy of Nepenthes slippery zone
Source: R Soc Open Sci. 2018 Sep 5;5(9):180766. doi: 10.1098/rsos.180766 (PMC6170553; doi:10.1098/rsos.180766)
Supplement: Data of Figure7 (AFM Scanning) 1100-2300nN [file rsos180766supp8.xls]

## Sheet: Sheet1
No.	800nN-T	800nN-R	No.	1200nN-T	1200nN-R	No.	1500nN-T	1500nN-R	No.	2000n-T	2000n-R	No.	2500nN-T	2500nN-R	No.	3000nN-T	3000nN-R
1	0.536749	0.51163	1	0.554473	0.521343	1	0.558153	0.51806	1	0.556822	0.501709	1	0.559289	0.486212	1	0.547056	0.486449
2	0.538179	0.512308	2	0.560418	0.520868	2	0.559596	0.515391	2	0.556053	0.493881	2	0.55449	0.484196	2	0.54649	0.485682
3	0.539361	0.5172	3	0.561208	0.525781	3	0.560488	0.513933	3	0.560302	0.485708	3	0.561825	0.475936	3	0.545714	0.485251
4	0.540107	0.522885	4	0.577933	0.526875	4	0.55948	0.512383	4	0.562774	0.479894	4	0.567286	0.483341	4	0.541434	0.471919
5	0.540131	0.515839	5	0.56309	0.519482	5	0.564593	0.512595	5	0.548488	0.493194	5	0.565252	0.486437	5	0.542357	0.481377
6	0.543778	0.513597	6	0.568975	0.530626	6	0.559627	0.520537	6	0.55869	0.468463	6	0.560676	0.491725	6	0.542082	0.477501
7	0.539603	0.505564	7	0.562098	0.531307	7	0.557017	0.518633	7	0.556374	0.504388	7	0.563766	0.491253	7	0.541478	0.473291
8	0.541643	0.505403	8	0.561888	0.526153	8	0.557171	0.521564	8	0.552729	0.499915	8	0.556189	0.498893	8	0.553128	0.465443
9	0.542884	0.506972	9	0.560973	0.529757	9	0.554135	0.516585	9	0.557673	0.504618	9	0.561824	0.500066	9	0.541065	0.465735
10	0.541861	0.512277	10	0.566978	0.521468	10	0.550566	0.524467	10	0.561892	0.497999	10	0.559585	0.496721	10	0.536039	0.469005
11	0.547113	0.512347	11	0.55854	0.518398	11	0.554209	0.51917	11	0.564729	0.501775	11	0.558201	0.499023	11	0.534779	0.465723
12	0.54878	0.512227	12	0.567257	0.523987	12	0.553882	0.518988	12	0.556902	0.496105	12	0.563997	0.495132	12	0.536358	0.465434
13	0.548049	0.508121	13	0.575463	0.526396	13	0.554783	0.50688	13	0.560729	0.505874	13	0.566652	0.494498	13	0.535477	0.465808
14	0.551455	0.502253	14	0.568881	0.517772	14	0.55702	0.500735	14	0.565591	0.50689	14	0.5593	0.496444	14	0.535139	0.461618
15	0.546651	0.505872	15	0.56455	0.522318	15	0.558323	0.495045	15	0.569843	0.500969	15	0.558989	0.489982	15	0.538391	0.462521
16	0.545391	0.516402	16	0.570523	0.5286	16	0.564915	0.502754	16	0.57431	0.493802	16	0.568254	0.498389	16	0.534984	0.464886
17	0.537909	0.515383	17	0.570098	0.507756	17	0.564495	0.50763	17	0.568497	0.496156	17	0.56255	0.488881	17	0.535672	0.458337
18	0.53925	0.507988	18	0.581275	0.50588	18	0.556489	0.514057	18	0.559061	0.501286	18	0.565286	0.49293	18	0.536991	0.459918
19	0.540441	0.516669	19	0.572655	0.49939	19	0.5575	0.522139	19	0.56702	0.497757	19	0.556844	0.488169	19	0.535864	0.455573
20	0.542991	0.508037	20	0.576369	0.489365	20	0.552899	0.528935	20	0.568366	0.490201	20	0.5638	0.497264	20	0.535938	0.455499
21	0.54209	0.514885	21	0.582695	0.488685	21	0.55305	0.524776	21	0.564162	0.478649	21	0.569788	0.507765	21	0.535212	0.457712
22	0.543902	0.500119	22	0.572959	0.481781	22	0.558064	0.526179	22	0.551115	0.497767	22	0.577111	0.506347	22	0.53422	0.455368
23	0.542779	0.505248	23	0.56788	0.478961	23	0.555946	0.523193	23	0.562748	0.507401	23	0.576544	0.513334	23	0.533739	0.449554
24	0.541381	0.505038	24	0.572615	0.496349	24	0.553806	0.519739	24	0.558236	0.501213	24	0.569444	0.514756	24	0.533674	0.450099
25	0.541503	0.512465	25	0.571522	0.500355	25	0.558008	0.526549	25	0.554934	0.5004	25	0.570303	0.507425	25	0.534036	0.444595
26	0.542196	0.506766	26	0.558085	0.539562	26	0.552046	0.522259	26	0.561591	0.49067	26	0.574535	0.501052	26	0.535817	0.445179
27	0.542716	0.503877	27	0.555223	0.542204	27	0.552276	0.524782	27	0.552437	0.490127	27	0.574812	0.498097	27	0.532641	0.43852
28	0.542542	0.500518	28	0.567466	0.529115	28	0.558186	0.523026	28	0.551778	0.511292	28	0.574871	0.506461	28	0.535352	0.441588
29	0.544727	0.503702	29	0.570551	0.514765	29	0.555997	0.522943	29	0.551211	0.507979	29	0.577637	0.510447	29	0.532737	0.453167
30	0.541614	0.509121	30	0.576836	0.51263	30	0.555081	0.518349	30	0.558008	0.506511	30	0.576062	0.520718	30	0.532932	0.45365
31	0.539262	0.510273	31	0.574979	0.516626	31	0.553498	0.521367	31	0.553523	0.49794	31	0.567201	0.52096	31	0.531707	0.450324
32	0.537789	0.511348	32	0.573106	0.514307	32	0.552862	0.520873	32	0.562806	0.495321	32	0.575836	0.50956	32	0.536706	0.45486
33	0.54454	0.513045	33	0.578104	0.519321	33	0.552212	0.521611	33	0.555298	0.497277	33	0.576553	0.505869	33	0.534613	0.454289
34	0.545338	0.509824	34	0.575753	0.522496	34	0.5525	0.519475	34	0.553236	0.48934	34	0.572702	0.501058	34	0.53907	0.45223
35	0.545125	0.504909	35	0.556817	0.522504	35	0.551019	0.523052	35	0.555402	0.499845	35	0.567441	0.503528	35	0.541004	0.455301
36	0.539792	0.503116	36	0.558047	0.512249	36	0.552472	0.514612	36	0.555435	0.507261	36	0.57726	0.515949	36	0.536865	0.448561
37	0.547521	0.502179	37	0.5633	0.514691	37	0.554136	0.517709	37	0.555478	0.500515	37	0.571368	0.505528	37	0.538191	0.449493
38	0.549175	0.499988	38	0.562614	0.516551	38	0.552819	0.51383	38	0.549316	0.510269	38	0.58001	0.521276	38	0.540515	0.449269
39	0.549275	0.500462	39	0.560395	0.521182	39	0.552378	0.522568	39	0.551912	0.504019	39	0.571375	0.519187	39	0.539994	0.448406
40	0.544255	0.506393	40	0.561974	0.523473	40	0.552713	0.515938	40	0.551182	0.502737	40	0.569144	0.517648	40	0.53936	0.463938
41	0.545043	0.510018	41	0.559714	0.526854	41	0.550907	0.513407	41	0.553812	0.506819	41	0.566523	0.518095	41	0.53697	0.461168
42	0.54292	0.503752	42	0.565642	0.524621	42	0.551659	0.517956	42	0.554981	0.502858	42	0.556325	0.509934	42	0.538125	0.464954
43	0.534525	0.510744	43	0.563054	0.524191	43	0.552509	0.511466	43	0.558424	0.499276	43	0.553443	0.512596	43	0.538139	0.462722
44	0.537927	0.500661	44	0.560366	0.525892	44	0.553865	0.5163	44	0.561908	0.499507	44	0.546927	0.5193	44	0.538292	0.463978
45	0.556133	0.504841	45	0.55537	0.52066	45	0.553116	0.515926	45	0.56299	0.489045	45	0.54917	0.516006	45	0.542009	0.468235
46	0.557866	0.506436	46	0.561373	0.522937	46	0.553554	0.51695	46	0.552593	0.497466	46	0.545865	0.522398	46	0.541048	0.468978
47	0.539904	0.502455	47	0.556362	0.525666	47	0.552795	0.517957	47	0.554804	0.505899	47	0.557766	0.518293	47	0.539891	0.464985
48	0.540345	0.505998	48	0.560776	0.52631	48	0.553045	0.511055	48	0.559084	0.50404	48	0.549444	0.514556	48	0.537118	0.464498
49	0.552886	0.51302	49	0.560971	0.523372	49	0.553025	0.508548	49	0.560764	0.49942	49	0.554873	0.517805	49	0.538179	0.461425
50	0.53728	0.506604	50	0.55835	0.525358	50	0.552045	0.504265	50	0.560753	0.504116	50	0.552101	0.515269	50	0.538964	0.457177
51	0.54088	0.508274	51	0.563673	0.529581	51	0.553007	0.501864	51	0.56008	0.489693	51	0.553147	0.506963	51	0.538161	0.457515
52	0.545018	0.505236	52	0.556958	0.530689	52	0.554101	0.504051	52	0.558028	0.503374	52	0.558767	0.509204	52	0.537577	0.455234
53	0.542848	0.505755	53	0.567783	0.533874	53	0.554339	0.51103	53	0.558167	0.509878	53	0.559099	0.502335	53	0.53833	0.450512
54	0.542909	0.505633	54	0.566314	0.530834	54	0.552909	0.513072	54	0.554231	0.506626	54	0.563378	0.5129	54	0.53508	0.456804
55	0.540476	0.503323	55	0.567209	0.528721	55	0.554256	0.511482	55	0.550547	0.510076	55	0.561715	0.51789	55	0.536963	0.451795
56	0.545424	0.496935	56	0.564255	0.53112	56	0.555778	0.516795	56	0.557193	0.510978	56	0.556595	0.516115	56	0.535196	0.46065
57	0.547726	0.506382	57	0.562165	0.529462	57	0.555238	0.517203	57	0.552466	0.504451	57	0.55899	0.503534	57	0.539441	0.45261
58	0.53535	0.506375	58	0.558592	0.532404	58	0.554941	0.508505	58	0.556276	0.5059	58	0.561711	0.514185	58	0.536456	0.459175
59	0.538243	0.501611	59	0.569029	0.532464	59	0.564444	0.519886	59	0.558592	0.501701	59	0.564249	0.515062	59	0.542532	0.454279
60	0.537783	0.513446	60	0.576962	0.531889	60	0.561458	0.524567	60	0.56011	0.501688	60	0.559179	0.504947	60	0.537956	0.452245
61	0.535774	0.512588	61	0.572168	0.526015	61	0.559337	0.524802	61	0.563831	0.501834	61	0.567822	0.510778	61	0.536252	0.451859
62	0.534863	0.51587	62	0.56875	0.527023	62	0.555927	0.5194	62	0.560206	0.490537	62	0.561916	0.499465	62	0.536939	0.451591
63	0.540544	0.510149	63	0.564147	0.53147	63	0.560107	0.511249	63	0.563481	0.490246	63	0.563561	0.509162	63	0.540574	0.451559
64	0.536958	0.511936	64	0.566058	0.527109	64	0.558919	0.50501	64	0.558763	0.489842	64	0.559441	0.508324	64	0.538081	0.452613
65	0.53839	0.509998	65	0.571138	0.527915	65	0.557684	0.509648	65	0.556763	0.508581	65	0.560489	0.511023	65	0.538024	0.467181
66	0.541793	0.519763	66	0.563191	0.528084	66	0.561957	0.514952	66	0.553737	0.507982	66	0.560288	0.515658	66	0.538285	0.462543
67	0.539227	0.513225	67	0.567257	0.528408	67	0.558178	0.515369	67	0.557408	0.506301	67	0.563848	0.515635	67	0.53598	0.458843
68	0.53736	0.511006	68	0.579693	0.532265	68	0.561401	0.518882	68	0.55499	0.49592	68	0.553585	0.518605	68	0.534618	0.462171
69	0.538421	0.514184	69	0.564579	0.521073	69	0.562268	0.516191	69	0.564481	0.494292	69	0.564649	0.505503	69	0.541362	0.457453
70	0.537529	0.512629	70	0.569333	0.520804	70	0.558249	0.518323	70	0.552052	0.497681	70	0.561737	0.517111	70	0.538744	0.457531
71	0.537747	0.508863	71	0.569644	0.511912	71	0.558833	0.516891	71	0.560123	0.503199	71	0.558569	0.519837	71	0.53768	0.461199
72	0.539753	0.509707	72	0.572788	0.511916	72	0.560415	0.519017	72	0.5538	0.494163	72	0.553968	0.525483	72	0.538712	0.464083
73	0.54232	0.495791	73	0.584332	0.508171	73	0.557733	0.516196	73	0.555613	0.501215	73	0.550107	0.521301	73	0.540861	0.459551
74	0.542063	0.495138	74	0.569799	0.515081	74	0.5559	0.528438	74	0.54943	0.498173	74	0.557548	0.517296	74	0.539777	0.462595
75	0.541047	0.498937	75	0.565566	0.511445	75	0.554529	0.530249	75	0.554287	0.504082	75	0.547937	0.519141	75	0.538195	0.457478
76	0.538864	0.500659	76	0.56416	0.513638	76	0.560056	0.5211	76	0.557246	0.503551	76	0.551264	0.512123	76	0.539383	0.462296
77	0.539188	0.497628	77	0.565698	0.514164	77	0.554729	0.523182	77	0.550364	0.505413	77	0.55037	0.520837	77	0.535971	0.454469
78	0.539832	0.514203	78	0.568745	0.511638	78	0.553869	0.522872	78	0.562834	0.496709	78	0.551695	0.515944	78	0.534797	0.459453
79	0.542415	0.51061	79	0.573577	0.50926	79	0.555801	0.524367	79	0.557076	0.496594	79	0.559673	0.514148	79	0.539263	0.461438
80	0.548493	0.50756	80	0.577087	0.512022	80	0.560844	0.530742	80	0.550237	0.490658	80	0.562626	0.510144	80	0.539223	0.454483
81	0.549977	0.4954	81	0.572383	0.51139	81	0.556693	0.5343	81	0.551499	0.502541	81	0.558422	0.511782	81	0.538943	0.457848
82	0.547041	0.483255	82	0.575004	0.508623	82	0.557498	0.532092	82	0.558093	0.496541	82	0.557159	0.51675	82	0.538534	0.45863
83	0.546316	0.50782	83	0.569263	0.500971	83	0.556618	0.530771	83	0.550202	0.493625	83	0.551467	0.517572	83	0.538815	0.457424
84	0.540277	0.51157	84	0.575269	0.505468	84	0.555888	0.531445	84	0.556183	0.490826	84	0.567878	0.5147	84	0.540357	0.459133
85	0.549902	0.515137	85	0.579393	0.501025	85	0.555573	0.53134	85	0.55132	0.496212	85	0.561098	0.519588	85	0.541523	0.4637
86	0.57143	0.524735	86	0.577451	0.509976	86	0.556879	0.528252	86	0.558722	0.501033	86	0.557125	0.52125	86	0.543176	0.461658
87	0.55836	0.523697	87	0.57132	0.510466	87	0.562757	0.531876	87	0.553136	0.499495	87	0.556418	0.516105	87	0.542451	0.459989
88	0.557182	0.526322	88	0.568039	0.506853	88	0.558789	0.528166	88	0.55353	0.498682	88	0.555646	0.519809	88	0.541942	0.456326
89	0.55027	0.528232	89	0.566872	0.504534	89	0.55573	0.528885	89	0.550565	0.505394	89	0.565603	0.511818	89	0.548521	0.463959
90	0.541503	0.530062	90	0.569763	0.503988	90	0.555507	0.528902	90	0.547299	0.503759	90	0.56578	0.510448	90	0.546578	0.456051
91	0.550681	0.529277	91	0.568551	0.505164	91	0.554924	0.526223	91	0.545617	0.5107	91	0.565876	0.512326	91	0.54454	0.452605
92	0.549036	0.529916	92	0.576199	0.496161	92	0.556968	0.528165	92	0.546519	0.50754	92	0.568727	0.517664	92	0.547773	0.455116
93	0.549712	0.528411	93	0.579405	0.491656	93	0.557364	0.525173	93	0.546256	0.496118	93	0.565763	0.521708	93	0.546936	0.46212
94	0.551817	0.526886	94	0.578027	0.493134	94	0.55943	0.52384	94	0.546602	0.507262	94	0.579855	0.508711	94	0.548131	0.457119
95	0.552441	0.525799	95	0.574471	0.498036	95	0.55768	0.525266	95	0.550423	0.500375	95	0.581696	0.520705	95	0.547507	0.465161
96	0.547653	0.524522	96	0.571905	0.506814	96	0.557209	0.529217	96	0.549864	0.503308	96	0.567809	0.517292	96	0.544459	0.462527
97	0.547071	0.523734	97	0.571685	0.504311	97	0.559229	0.526481	97	0.556629	0.502166	97	0.576915	0.516889	97	0.543773	0.470241
98	0.551528	0.521052	98	0.569326	0.506147	98	0.564296	0.527679	98	0.558906	0.495057	98	0.571736	0.507908	98	0.546011	0.467511
99	0.550954	0.524755	99	0.563165	0.519682	99	0.560403	0.526659	99	0.553319	0.496434	99	0.58701	0.504627	99	0.552766	0.465277
100	0.549678	0.523758	100	0.565653	0.51294	100	0.562202	0.528959	100	0.548714	0.491149	100	0.582813	0.504724	100	0.548321	0.461531
101	0.544243	0.520304	101	0.55812	0.511194	101	0.558293	0.529659	101	0.549486	0.507981	101	0.588093	0.508658	101	0.550693	0.461514
102	0.542276	0.516292	102	0.555991	0.522141	102	0.558847	0.530294	102	0.550886	0.50755	102	0.578629	0.497655	102	0.547432	0.450296
103	0.544069	0.516883	103	0.559722	0.524926	103	0.56342	0.530289	103	0.55647	0.502192	103	0.575591	0.498693	103	0.542207	0.447156
104	0.547599	0.516598	104	0.560117	0.527982	104	0.562203	0.524834	104	0.560052	0.487422	104	0.574555	0.494254	104	0.539584	0.459659
105	0.543847	0.519754	105	0.56029	0.527719	105	0.565202	0.524859	105	0.552732	0.483696	105	0.578159	0.487463	105	0.537429	0.459365
106	0.548332	0.520924	106	0.55741	0.526704	106	0.561522	0.530258	106	0.552379	0.488462	106	0.564266	0.500302	106	0.537828	0.459354
107	0.541724	0.514185	107	0.556308	0.529342	107	0.561414	0.514945	107	0.553569	0.494206	107	0.5616	0.497519	107	0.535909	0.469497
108	0.536888	0.51479	108	0.554862	0.530925	108	0.557146	0.517584	108	0.561951	0.476811	108	0.56807	0.493602	108	0.538358	0.469753
109	0.545446	0.516382	109	0.552049	0.531046	109	0.555873	0.524592	109	0.569105	0.481273	109	0.562316	0.491958	109	0.537413	0.464144
110	0.534955	0.50933	110	0.547166	0.525132	110	0.557108	0.525662	110	0.567333	0.485011	110	0.559226	0.491502	110	0.538349	0.459769
111	0.538265	0.524039	111	0.548759	0.532682	111	0.555819	0.527596	111	0.553852	0.497394	111	0.557505	0.498885	111	0.537208	0.466989
112	0.533913	0.524825	112	0.549728	0.531093	112	0.562452	0.528201	112	0.555207	0.507866	112	0.559458	0.501161	112	0.542974	0.455176
113	0.537999	0.506531	113	0.549752	0.529945	113	0.559599	0.528377	113	0.551395	0.495802	113	0.570451	0.499161	113	0.53637	0.459472
114	0.544413	0.513299	114	0.554866	0.529081	114	0.566055	0.531523	114	0.555907	0.487473	114	0.564743	0.502921	114	0.538473	0.464048
115	0.54576	0.518876	115	0.560478	0.522206	115	0.561569	0.536253	115	0.551156	0.481344	115	0.578133	0.502255	115	0.538322	0.461912
116	0.542359	0.520846	116	0.558332	0.517455	116	0.563813	0.53028	116	0.552189	0.509672	116	0.563672	0.500718	116	0.538586	0.463042
117	0.54004	0.517408	117	0.562176	0.513964	117	0.562665	0.532413	117	0.556067	0.505908	117	0.560658	0.503777	117	0.542493	0.462942
118	0.544331	0.512815	118	0.556868	0.512342	118	0.56252	0.529501	118	0.559495	0.503355	118	0.558435	0.500929	118	0.543249	0.466166
119	0.547121	0.505123	119	0.552953	0.519236	119	0.563297	0.526849	119	0.556773	0.487444	119	0.561844	0.504029	119	0.545779	0.46399
120	0.549397	0.505561	120	0.552213	0.522217	120	0.562518	0.523814	120	0.546036	0.502428	120	0.559741	0.500965	120	0.545143	0.467118
121	0.546539	0.506252	121	0.554223	0.521631	121	0.558343	0.521374	121	0.547121	0.517876	121	0.560588	0.501144	121	0.54589	0.464109
122	0.553038	0.500805	122	0.5546	0.514387	122	0.553108	0.519875	122	0.552832	0.514113	122	0.575218	0.479692	122	0.543568	0.465915
123	0.542657	0.524197	123	0.561844	0.511465	123	0.554385	0.520083	123	0.550866	0.487239	123	0.567938	0.475171	123	0.543292	0.470326
124	0.543134	0.523471	124	0.561011	0.515217	124	0.570328	0.51181	124	0.571589	0.499209	124	0.56923	0.471092	124	0.54534	0.480331
125	0.540051	0.522147	125	0.557717	0.515642	125	0.552697	0.525994	125	0.570509	0.498753	125	0.567302	0.468568	125	0.55204	0.481827
126	0.54021	0.51209	126	0.55604	0.514396	126	0.557188	0.521282	126	0.558374	0.496559	126	0.559366	0.474784	126	0.548108	0.480794
127	0.537425	0.481327	127	0.550225	0.508885	127	0.583915	0.520706	127	0.561934	0.492997	127	0.561074	0.497761	127	0.553927	0.47383
128	0.536073	0.489376	128	0.548863	0.506021	128	0.570599	0.532904	128	0.561761	0.497924	128	0.561115	0.48543	128	0.575494	0.48558
129	0.536662	0.509855	129	0.553482	0.521097	129	0.558615	0.518835	129	0.556453	0.500573	129	0.558344	0.485516	129	0.546151	0.487014
130	0.537612	0.513568	130	0.560844	0.519713	130	0.560054	0.515916	130	0.554409	0.492282	130	0.555145	0.483447	130	0.546366	0.486498
131	0.539197	0.514067	131	0.561687	0.526667	131	0.56213	0.515203	131	0.56271	0.483785	131	0.560937	0.476381	131	0.545713	0.484223
132	0.538567	0.521253	132	0.579154	0.52699	132	0.559758	0.511965	132	0.564355	0.480129	132	0.568087	0.481743	132	0.542518	0.471115
133	0.540746	0.515585	133	0.562823	0.522537	133	0.563942	0.514014	133	0.549052	0.49341	133	0.564064	0.485271	133	0.543494	0.481752
134	0.544432	0.512044	134	0.569519	0.530138	134	0.559689	0.522532	134	0.558294	0.46294	134	0.56018	0.491459	134	0.544294	0.478387
135	0.539548	0.503861	135	0.561408	0.531012	135	0.556444	0.518979	135	0.554978	0.503479	135	0.564066	0.489888	135	0.543114	0.473503
136	0.541613	0.505227	136	0.559506	0.526683	136	0.556498	0.523118	136	0.551666	0.500346	136	0.557512	0.497046	136	0.553188	0.46461
137	0.540966	0.506387	137	0.559199	0.529236	137	0.55271	0.518904	137	0.554347	0.504369	137	0.561868	0.496736	137	0.540906	0.465765
138	0.54161	0.511684	138	0.56458	0.521983	138	0.551307	0.524924	138	0.562789	0.498817	138	0.560195	0.497311	138	0.536299	0.46719
139	0.546657	0.510683	139	0.557342	0.51671	139	0.553952	0.520651	139	0.565201	0.500882	139	0.557764	0.49989	139	0.5358	0.465987
140	0.549426	0.512711	140	0.56527	0.525204	140	0.553917	0.519712	140	0.557619	0.497339	140	0.562774	0.492408	140	0.536901	0.464175
141	0.54741	0.50738	141	0.573082	0.528114	141	0.554909	0.506437	141	0.55953	0.506483	141	0.566629	0.494794	141	0.536683	0.464113
142	0.550125	0.501189	142	0.565525	0.51864	142	0.55688	0.503252	142	0.565007	0.506809	142	0.559298	0.494918	142	0.535655	0.461079
143	0.545996	0.505264	143	0.562775	0.518975	143	0.559154	0.496119	143	0.568331	0.500647	143	0.560766	0.488961	143	0.539067	0.462664
144	0.545644	0.517209	144	0.567888	0.525839	144	0.564413	0.503693	144	0.570561	0.493797	144	0.566417	0.496041	144	0.535705	0.465374
145	0.537145	0.514858	145	0.569735	0.503896	145	0.563178	0.508337	145	0.566294	0.495998	145	0.56407	0.487151	145	0.535915	0.45851
146	0.53982	0.509329	146	0.580938	0.502694	146	0.556706	0.514971	146	0.559434	0.500337	146	0.568596	0.495148	146	0.537064	0.459265
147	0.541576	0.517172	147	0.569836	0.499899	147	0.558006	0.521208	147	0.565671	0.496606	147	0.556691	0.488201	147	0.535785	0.45364
148	0.544493	0.508571	148	0.573851	0.489755	148	0.553328	0.527797	148	0.566478	0.490627	148	0.556748	0.492036	148	0.536417	0.454655
149	0.543605	0.514503	149	0.584508	0.4895	149	0.552965	0.524323	149	0.564749	0.481381	149	0.563334	0.498744	149	0.535197	0.457548
150	0.544934	0.501704	150	0.573969	0.480978	150	0.558113	0.525893	150	0.551213	0.49731	150	0.570258	0.495797	150	0.534101	0.454386
151	0.543638	0.50585	151	0.568929	0.478626	151	0.555522	0.525208	151	0.563143	0.508072	151	0.572375	0.505275	151	0.533566	0.448792
152	0.542752	0.506138	152	0.572036	0.490862	152	0.553927	0.520604	152	0.558382	0.502622	152	0.567007	0.508813	152	0.533561	0.449141
153	0.541748	0.512773	153	0.572358	0.499389	153	0.55757	0.527169	153	0.554867	0.501337	153	0.56513	0.50262	153	0.534947	0.445024
154	0.542656	0.506153	154	0.556731	0.539278	154	0.552156	0.522076	154	0.562078	0.491	154	0.568292	0.496218	154	0.536095	0.444765
155	0.543213	0.503747	155	0.555264	0.542489	155	0.552272	0.524242	155	0.552603	0.490079	155	0.571195	0.4941	155	0.53285	0.43849
156	0.542312	0.501772	156	0.569654	0.530136	156	0.556151	0.523041	156	0.553275	0.512774	156	0.571971	0.504339	156	0.535176	0.444763
157	0.54467	0.504025	157	0.571029	0.518442	157	0.556048	0.52417	157	0.553459	0.5084	157	0.576015	0.508831	157	0.533626	0.45472
158	0.541606	0.510477	158	0.579166	0.512033	158	0.554976	0.518515	158	0.558919	0.506245	158	0.575761	0.518177	158	0.533519	0.454164
159	0.538766	0.510986	159	0.576745	0.517691	159	0.553676	0.521928	159	0.552175	0.497034	159	0.567833	0.519903	159	0.531449	0.4469
160	0.538377	0.512224	160	0.574136	0.514648	160	0.552931	0.521516	160	0.562457	0.494372	160	0.575901	0.507457	160	0.537176	0.45271
161	0.545115	0.51319	161	0.579737	0.51715	161	0.552986	0.523324	161	0.555298	0.49706	161	0.575905	0.506866	161	0.535355	0.45567
162	0.545772	0.509388	162	0.578412	0.520267	162	0.553468	0.52104	162	0.553569	0.490686	162	0.571141	0.500063	162	0.539273	0.452213
163	0.546694	0.503411	163	0.558761	0.521948	163	0.551348	0.52403	163	0.554608	0.50052	163	0.565387	0.502008	163	0.540849	0.458195
164	0.540994	0.502617	164	0.559765	0.511194	164	0.552571	0.516398	164	0.556062	0.507673	164	0.572711	0.511467	164	0.537179	0.450153
165	0.548047	0.503068	165	0.564318	0.514884	165	0.554469	0.519019	165	0.55582	0.502182	165	0.564737	0.504771	165	0.539203	0.452791
166	0.548836	0.50172	166	0.562972	0.516014	166	0.553197	0.514734	166	0.549679	0.510154	166	0.575372	0.516363	166	0.538871	0.453063
167	0.549121	0.501311	167	0.561073	0.52161	167	0.552868	0.522159	167	0.552994	0.505493	167	0.568013	0.511503	167	0.538865	0.453035
168	0.544742	0.506272	168	0.563855	0.524826	168	0.552738	0.515479	168	0.551924	0.503457	168	0.565201	0.51228	168	0.538037	0.464954
169	0.543183	0.510471	169	0.560936	0.527351	169	0.550557	0.513257	169	0.553942	0.50823	169	0.561528	0.513395	169	0.535154	0.462894
170	0.542604	0.504142	170	0.564001	0.524795	170	0.551939	0.51706	170	0.55565	0.503271	170	0.551107	0.506631	170	0.536953	0.466597
171	0.53426	0.51137	171	0.563396	0.524856	171	0.552906	0.511792	171	0.558399	0.497314	171	0.552622	0.511923	171	0.536554	0.465508
172	0.537745	0.503123	172	0.560464	0.526116	172	0.55537	0.514612	172	0.560863	0.501547	172	0.546446	0.520318	172	0.537785	0.467124
173	0.556715	0.50585	173	0.555871	0.521282	173	0.553299	0.515716	173	0.565544	0.488448	173	0.549825	0.517753	173	0.541254	0.469464
174	0.558574	0.506538	174	0.561198	0.524162	174	0.553622	0.516282	174	0.553173	0.49853	174	0.545557	0.522846	174	0.540404	0.469567
175	0.540552	0.50312	175	0.556221	0.527009	175	0.552779	0.517588	175	0.554584	0.506074	175	0.556662	0.519886	175	0.539759	0.467337
176	0.541011	0.5057	176	0.560728	0.527723	176	0.553352	0.510103	176	0.556948	0.504249	176	0.548009	0.514803	176	0.538005	0.466561
177	0.552869	0.514528	177	0.559607	0.52513	177	0.552968	0.507315	177	0.561881	0.498984	177	0.553927	0.518949	177	0.538903	0.464251
178	0.537298	0.506055	178	0.55825	0.525849	178	0.551816	0.503445	178	0.560313	0.504693	178	0.552801	0.517964	178	0.539349	0.460998
179	0.541141	0.508405	179	0.564177	0.530109	179	0.553669	0.503904	179	0.559905	0.490948	179	0.554504	0.507309	179	0.539151	0.459005
180	0.545948	0.504	180	0.557784	0.530759	180	0.554563	0.504695	180	0.558834	0.501945	180	0.559329	0.507857	180	0.538471	0.455288
181	0.544392	0.504515	181	0.567961	0.534694	181	0.553762	0.511174	181	0.559777	0.507617	181	0.558885	0.500757	181	0.539677	0.450356
182	0.542536	0.505134	182	0.566772	0.530757	182	0.552593	0.512304	182	0.555137	0.50505	182	0.564426	0.51228	182	0.535811	0.457499
183	0.540003	0.502596	183	0.568891	0.528898	183	0.554104	0.511363	183	0.550704	0.510155	183	0.563343	0.517795	183	0.538394	0.452607
184	0.544664	0.495555	184	0.565696	0.531629	184	0.554925	0.51688	184	0.556884	0.510718	184	0.558079	0.516731	184	0.5363	0.461825
185	0.545948	0.506192	185	0.56336	0.530046	185	0.555216	0.517184	185	0.552584	0.503906	185	0.560313	0.502856	185	0.540072	0.454479
186	0.535183	0.507456	186	0.559102	0.532759	186	0.554812	0.509428	186	0.556706	0.506519	186	0.561544	0.514526	186	0.536659	0.458622
187	0.538191	0.502329	187	0.568889	0.533049	187	0.565765	0.521058	187	0.557847	0.50244	187	0.563341	0.51563	187	0.542268	0.452517
188	0.537862	0.515221	188	0.577341	0.532573	188	0.562381	0.525411	188	0.559314	0.500358	188	0.558662	0.504395	188	0.538051	0.450825
189	0.535735	0.514555	189	0.571079	0.527213	189	0.560658	0.525593	189	0.562897	0.501302	189	0.56568	0.512176	189	0.536754	0.448656
190	0.534936	0.516587	190	0.569284	0.528204	190	0.555929	0.520264	190	0.561177	0.491244	190	0.561075	0.499886	190	0.539472	0.450257
191	0.541556	0.510538	191	0.56444	0.532196	191	0.559776	0.511558	191	0.561832	0.490606	191	0.562177	0.5079	191	0.541111	0.453422
192	0.537798	0.511267	192	0.566803	0.528653	192	0.558475	0.506517	192	0.559268	0.485785	192	0.559165	0.506785	192	0.539989	0.456427
193	0.539286	0.510898	193	0.571775	0.528321	193	0.558444	0.509998	193	0.558014	0.507545	193	0.558751	0.51167	193	0.53845	0.467364
194	0.54072	0.519854	194	0.563903	0.527354	194	0.562441	0.516267	194	0.554333	0.505102	194	0.560246	0.514683	194	0.538739	0.463533
195	0.538683	0.514342	195	0.568255	0.528795	195	0.558605	0.515304	195	0.55668	0.505165	195	0.565362	0.513972	195	0.5367	0.462205
196	0.536727	0.511408	196	0.578737	0.532082	196	0.561423	0.519844	196	0.554504	0.49523	196	0.556806	0.518403	196	0.535492	0.463057
197	0.53826	0.514789	197	0.566038	0.519165	197	0.562483	0.517312	197	0.561521	0.49301	197	0.564903	0.505389	197	0.540814	0.460341
198	0.53743	0.512751	198	0.569704	0.520929	198	0.558068	0.519665	198	0.549921	0.497657	198	0.561075	0.518178	198	0.540228	0.456532
199	0.537789	0.50938	199	0.570294	0.511938	199	0.559875	0.518892	199	0.55914	0.502028	199	0.559416	0.520018	199	0.538223	0.460838
200	0.539656	0.511343	200	0.57802	0.511848	200	0.560904	0.519135	200	0.553929	0.491711	200	0.555446	0.526432	200	0.538844	0.463154
201	0.542645	0.496583	201	0.584086	0.508331	201	0.558164	0.517218	201	0.555401	0.500082	201	0.550853	0.521851	201	0.539615	0.459062
202	0.542506	0.495358	202	0.570154	0.514777	202	0.55594	0.529079	202	0.550414	0.498531	202	0.55979	0.519006	202	0.538213	0.460834
203	0.541486	0.498803	203	0.563198	0.512037	203	0.554556	0.531533	203	0.553163	0.504435	203	0.548666	0.520998	203	0.536274	0.45857
204	0.53905	0.500402	204	0.565299	0.511931	204	0.558999	0.522096	204	0.556198	0.504322	204	0.551403	0.514455	204	0.536741	0.461868
205	0.540993	0.496874	205	0.566115	0.514615	205	0.554886	0.524068	205	0.550393	0.503953	205	0.550923	0.52114	205	0.5355	0.455251
206	0.540168	0.514301	206	0.568972	0.511092	206	0.554678	0.522465	206	0.562489	0.496167	206	0.55122	0.517333	206	0.534828	0.461303
207	0.541756	0.508568	207	0.574542	0.509446	207	0.555866	0.524319	207	0.554937	0.495166	207	0.559095	0.515702	207	0.537988	0.461588
208	0.549301	0.50631	208	0.57714	0.512006	208	0.560932	0.530094	208	0.549693	0.491098	208	0.560999	0.510794	208	0.538948	0.457274
209	0.550674	0.494039	209	0.574511	0.511738	209	0.55707	0.533479	209	0.550594	0.500662	209	0.558136	0.512629	209	0.538996	0.455979
210	0.546455	0.483748	210	0.575997	0.508196	210	0.5574	0.531795	210	0.556149	0.496657	210	0.557531	0.517104	210	0.539696	0.456519
211	0.548105	0.507668	211	0.571123	0.502037	211	0.556124	0.529809	211	0.550011	0.496645	211	0.552629	0.517279	211	0.540631	0.457566
212	0.53973	0.51149	212	0.578338	0.506357	212	0.554998	0.529374	212	0.55703	0.492172	212	0.567422	0.513749	212	0.541358	0.455681
213	0.549712	0.511481	213	0.579016	0.502375	213	0.555753	0.53	213	0.551574	0.494289	213	0.562441	0.520455	213	0.54163	0.461913
214	0.572295	0.524399	214	0.577946	0.509744	214	0.557083	0.528557	214	0.557792	0.499876	214	0.558307	0.521996	214	0.543252	0.457209
215	0.558625	0.523665	215	0.570743	0.510983	215	0.56299	0.530819	215	0.553985	0.498594	215	0.559102	0.516661	215	0.541873	0.45838
216	0.558153	0.526694	216	0.568504	0.505697	216	0.559204	0.526186	216	0.554501	0.496452	216	0.556632	0.520074	216	0.542858	0.455583
217	0.548182	0.528283	217	0.568392	0.505387	217	0.555907	0.529637	217	0.55061	0.505576	217	0.566155	0.510914	217	0.546786	0.463738
218	0.540683	0.530236	218	0.571647	0.504563	218	0.556045	0.52904	218	0.54821	0.503627	218	0.565184	0.510106	218	0.544322	0.458542
219	0.549545	0.529624	219	0.568939	0.503553	219	0.555443	0.526763	219	0.546303	0.511477	219	0.566628	0.514152	219	0.541514	0.454851
220	0.549014	0.529449	220	0.577036	0.495312	220	0.55649	0.529237	220	0.546843	0.507033	220	0.567281	0.517455	220	0.546278	0.456083
221	0.549724	0.528917	221	0.579981	0.491352	221	0.55791	0.526268	221	0.544765	0.498424	221	0.567524	0.52225	221	0.546497	0.46263
222	0.552311	0.527308	222	0.579144	0.494006	222	0.559304	0.520825	222	0.547019	0.509683	222	0.578594	0.509846	222	0.546637	0.455754
223	0.552821	0.52556	223	0.57587	0.496943	223	0.557749	0.522262	223	0.550402	0.501661	223	0.581435	0.522341	223	0.544548	0.461202
224	0.54756	0.524962	224	0.572178	0.506773	224	0.557294	0.528301	224	0.55124	0.503662	224	0.565251	0.518543	224	0.542803	0.461297
225	0.546274	0.523207	225	0.569485	0.504261	225	0.558692	0.525653	225	0.557522	0.504403	225	0.57519	0.516642	225	0.542929	0.463847
226	0.552092	0.523505	226	0.569125	0.50504	226	0.565052	0.528401	226	0.560206	0.496192	226	0.571244	0.507172	226	0.545093	0.461071
227	0.551147	0.524864	227	0.564141	0.518391	227	0.561501	0.528064	227	0.553241	0.496174	227	0.587581	0.505937	227	0.550954	0.457146
228	0.548553	0.52472	228	0.566195	0.514194	228	0.562043	0.529644	228	0.548611	0.490986	228	0.583739	0.506464	228	0.549228	0.459536
229	0.544884	0.518861	229	0.558703	0.512053	229	0.558641	0.528743	229	0.550233	0.508176	229	0.588864	0.511894	229	0.548595	0.46054
230	0.542688	0.515994	230	0.55735	0.521815	230	0.558743	0.528915	230	0.551701	0.508963	230	0.579047	0.500545	230	0.546187	0.449747
231	0.543618	0.51654	231	0.560572	0.525488	231	0.563385	0.529586	231	0.556701	0.502701	231	0.577465	0.501034	231	0.541445	0.448828
232	0.549167	0.51721	232	0.561624	0.526329	232	0.562259	0.523268	232	0.559661	0.489701	232	0.573514	0.494027	232	0.539205	0.458317
233	0.545961	0.519989	233	0.562115	0.528004	233	0.566406	0.526664	233	0.5522	0.485437	233	0.580128	0.488745	233	0.537232	0.459384
234	0.549078	0.520551	234	0.55957	0.527951	234	0.56088	0.531534	234	0.55228	0.489094	234	0.56511	0.50086	234	0.539384	0.458229
235	0.542299	0.514143	235	0.558788	0.528673	235	0.562768	0.517812	235	0.554749	0.497149	235	0.560539	0.497981	235	0.535843	0.468733
236	0.537318	0.515085	236	0.556092	0.530579	236	0.560408	0.51784	236	0.563147	0.477912	236	0.56792	0.494274	236	0.539199	0.470722
237	0.546319	0.51807	237	0.55315	0.53051	237	0.555575	0.527083	237	0.569743	0.481703	237	0.562161	0.493779	237	0.537716	0.466651
238	0.534682	0.509604	238	0.548142	0.524685	238	0.555632	0.529039	238	0.566523	0.482587	238	0.558788	0.494251	238	0.538807	0.461812
239	0.537215	0.524461	239	0.550138	0.532293	239	0.554949	0.527799	239	0.554231	0.497081	239	0.556499	0.497552	239	0.536975	0.468111
240	0.534076	0.524714	240	0.550257	0.530723	240	0.561612	0.528892	240	0.555844	0.507666	240	0.560057	0.501547	240	0.543162	0.455381
241	0.53763	0.507306	241	0.549973	0.530008	241	0.557966	0.527825	241	0.553	0.495449	241	0.569705	0.497111	241	0.536258	0.459374
242	0.545076	0.51299	242	0.555998	0.529183	242	0.565076	0.529671	242	0.558273	0.486783	242	0.565397	0.501777	242	0.53754	0.462754
243	0.546026	0.517867	243	0.560492	0.522782	243	0.560805	0.535746	243	0.550888	0.479546	243	0.578942	0.501355	243	0.539238	0.460132
244	0.541326	0.519049	244	0.559469	0.5171	244	0.563704	0.526137	244	0.551744	0.509388	244	0.56513	0.501016	244	0.537882	0.459721
245	0.540574	0.516896	245	0.56318	0.511782	245	0.563339	0.532117	245	0.554866	0.50607	245	0.560887	0.503209	245	0.543015	0.462703
246	0.543914	0.513778	246	0.556202	0.511669	246	0.562314	0.530498	246	0.559926	0.503891	246	0.558445	0.500631	246	0.54408	0.465174
247	0.546652	0.50578	247	0.553678	0.517744	247	0.564356	0.526984	247	0.558825	0.487694	247	0.560684	0.502238	247	0.545793	0.463375
248	0.549426	0.505226	248	0.552969	0.523027	248	0.561711	0.525337	248	0.545557	0.503957	248	0.559433	0.498543	248	0.547049	0.466999
249	0.546228	0.504626	249	0.55426	0.521594	249	0.556353	0.521492	249	0.548406	0.518509	249	0.561217	0.499324	249	0.548714	0.463313
250	0.55257	0.500448	250	0.554373	0.51496	250	0.553892	0.519557	250	0.552778	0.515598	250	0.575272	0.479147	250	0.544404	0.463737
251	0.543379	0.52285	251	0.561417	0.513331	251	0.555154	0.519918	251	0.549227	0.490038	251	0.569708	0.47693	251	0.54317	0.469017
252	0.543139	0.523537	252	0.561268	0.513632	252	0.568292	0.511034	252	0.566682	0.49987	252	0.569392	0.471857	252	0.546201	0.478686
253	0.541083	0.52229	253	0.557138	0.514342	253	0.552783	0.525471	253	0.566965	0.498921	253	0.56828	0.4655	253	0.551549	0.481881
254	0.539918	0.513071	254	0.557284	0.512615	254	0.557132	0.524089	254	0.557629	0.495802	254	0.558711	0.477203	254	0.548061	0.478748
255	0.536526	0.485196	255	0.552188	0.509347	255	0.584197	0.524819	255	0.56192	0.491984	255	0.561004	0.497813	255	0.556855	0.477873
256	0.535992	0.488155	256	0.54824	0.502945	256	0.57	0.535071	256	0.562042	0.49942	256	0.560024	0.485632	256	0.578141	0.487213
257	0.536381	0.509411	257	0.553317	0.520277	257	0.559089	0.519844	257	0.556396	0.50077	257	0.557153	0.485137	257	0.546372	0.488091
258	0.53809	0.514022	258	0.559888	0.519118	258	0.560466	0.516994	258	0.554949	0.491494	258	0.555128	0.484056	258	0.546497	0.486518
259	0.538405	0.511481	259	0.561912	0.52704	259	0.56367	0.51643	259	0.563875	0.479889	259	0.56029	0.477656	259	0.5463	0.484158
260	0.53773	0.518788	260	0.5788	0.527608	260	0.5604	0.512214	260	0.565207	0.479743	260	0.567501	0.480704	260	0.543338	0.470678
261	0.541518	0.514042	261	0.56376	0.525194	261	0.56381	0.51437	261	0.550065	0.491691	261	0.564494	0.485674	261	0.545466	0.4828
262	0.544469	0.510129	262	0.569682	0.529124	262	0.560535	0.52398	262	0.556655	0.46297	262	0.560055	0.490056	262	0.547127	0.479741
263	0.539746	0.50287	263	0.560344	0.529758	263	0.556892	0.519658	263	0.553699	0.502747	263	0.563776	0.489026	263	0.544621	0.474101
264	0.541445	0.505656	264	0.55824	0.526532	264	0.557307	0.524124	264	0.552202	0.49958	264	0.557525	0.49391	264	0.553801	0.465214
265	0.54003	0.506603	265	0.559167	0.529038	265	0.55208	0.520165	265	0.552074	0.503031	265	0.56085	0.496545	265	0.541334	0.465784
266	0.542139	0.510815	266	0.562063	0.520374	266	0.552075	0.526011	266	0.562661	0.496513	266	0.561329	0.498314	266	0.536363	0.466293
267	0.546449	0.509582	267	0.556519	0.515651	267	0.554385	0.522156	267	0.567492	0.499177	267	0.557698	0.499101	267	0.536404	0.465183
268	0.54997	0.512154	268	0.564586	0.525361	268	0.554342	0.521032	268	0.557929	0.499958	268	0.562668	0.491873	268	0.537566	0.464482
269	0.54773	0.506108	269	0.570853	0.528618	269	0.555631	0.504673	269	0.560125	0.50827	269	0.56752	0.495354	269	0.53755	0.464073
270	0.549929	0.500885	270	0.561734	0.519038	270	0.557102	0.505378	270	0.562305	0.507307	270	0.559491	0.493555	270	0.53623	0.459999
271	0.546005	0.505855	271	0.560861	0.514519	271	0.559385	0.497633	271	0.566277	0.500385	271	0.561703	0.488505	271	0.539546	0.462908
272	0.545648	0.517015	272	0.565238	0.522742	272	0.563768	0.504611	272	0.566386	0.494634	272	0.566485	0.491992	272	0.53727	0.466305
273	0.536884	0.514814	273	0.569661	0.501397	273	0.562907	0.509282	273	0.562927	0.494269	273	0.564926	0.485252	273	0.536495	0.459455
274	0.540558	0.510911	274	0.581213	0.500183	274	0.556577	0.515223	274	0.558857	0.501068	274	0.571853	0.49278	274	0.537473	0.460306
275	0.542444	0.517305	275	0.567634	0.502893	275	0.558063	0.521232	275	0.563327	0.494118	275	0.556417	0.488231	275	0.536109	0.454359
276	0.545616	0.509959	276	0.571705	0.492431	276	0.554266	0.526578	276	0.565798	0.491523	276	0.555009	0.49523	276	0.536261	0.452898
277	0.544688	0.514202	277	0.585266	0.489396	277	0.553186	0.524275	277	0.563272	0.483806	277	0.55971	0.493875	277	0.534514	0.4553
278	0.546123	0.503533	278	0.572915	0.48283	278	0.557774	0.526457	278	0.550586	0.497035	278	0.563289	0.490022	278	0.53454	0.45182
279	0.543519	0.506788	279	0.572189	0.478603	279	0.554723	0.525926	279	0.562606	0.508844	279	0.566493	0.49964	279	0.533404	0.446289
280	0.544	0.507467	280	0.571982	0.488372	280	0.553225	0.521928	280	0.557774	0.503321	280	0.564344	0.503206	280	0.534132	0.446109
281	0.541699	0.512954	281	0.573066	0.49745	281	0.556966	0.527129	281	0.554702	0.501438	281	0.560341	0.500607	281	0.536338	0.446852
282	0.543168	0.505582	282	0.555141	0.539004	282	0.552359	0.521981	282	0.56257	0.491041	282	0.562841	0.494574	282	0.536325	0.445468
283	0.54329	0.504978	283	0.555574	0.542631	283	0.551888	0.523202	283	0.552999	0.490144	283	0.565598	0.493262	283	0.533584	0.440222
284	0.542552	0.503603	284	0.570542	0.528235	284	0.555006	0.523419	284	0.554458	0.512537	284	0.568964	0.50079	284	0.535638	0.448314
285	0.545094	0.504338	285	0.570713	0.521013	285	0.556926	0.525105	285	0.55469	0.507983	285	0.573118	0.505251	285	0.533874	0.4545
286	0.542519	0.511805	286	0.580142	0.512871	286	0.554796	0.5187	286	0.558797	0.506811	286	0.575269	0.512977	286	0.534819	0.452833
287	0.538633	0.511214	287	0.577734	0.517442	287	0.55408	0.522214	287	0.551695	0.493126	287	0.566488	0.516317	287	0.532266	0.445886
288	0.539129	0.51352	288	0.575928	0.51513	288	0.552952	0.521877	288	0.562674	0.491474	288	0.576373	0.506135	288	0.538559	0.45386
289	0.545526	0.514401	289	0.580342	0.515618	289	0.554292	0.524056	289	0.555302	0.496571	289	0.574573	0.507646	289	0.535904	0.457489
290	0.545883	0.509784	290	0.580053	0.519617	290	0.553563	0.522454	290	0.5556	0.490626	290	0.568264	0.4992	290	0.538632	0.454247
291	0.547612	0.502193	291	0.560704	0.522711	291	0.551767	0.52399	291	0.554353	0.500366	291	0.564032	0.501559	291	0.540476	0.459361
292	0.542169	0.502083	292	0.561879	0.51177	292	0.553275	0.518037	292	0.556867	0.508215	292	0.571194	0.50674	292	0.53718	0.453607
293	0.548433	0.504744	293	0.565139	0.516034	293	0.554739	0.519172	293	0.556347	0.503086	293	0.557892	0.504684	293	0.539019	0.457529
294	0.548067	0.502875	294	0.563232	0.516158	294	0.553427	0.514978	294	0.550702	0.509597	294	0.565678	0.507258	294	0.537142	0.456231
295	0.548977	0.501597	295	0.561863	0.522321	295	0.553577	0.52169	295	0.553752	0.505981	295	0.561792	0.504715	295	0.538108	0.455253
296	0.545958	0.506319	296	0.565932	0.52557	296	0.552907	0.51506	296	0.55254	0.503641	296	0.561068	0.507835	296	0.53695	0.466517
297	0.541749	0.510894	297	0.562756	0.527532	297	0.550551	0.514096	297	0.554798	0.509119	297	0.5566	0.511301	297	0.535109	0.46451
298	0.541896	0.504963	298	0.564442	0.525062	298	0.552309	0.516685	298	0.555832	0.505333	298	0.5486	0.506152	298	0.536472	0.46723
299	0.534568	0.511228	299	0.564142	0.525329	299	0.553635	0.511655	299	0.557845	0.496664	299	0.553179	0.511433	299	0.535538	0.467337
300	0.537769	0.504366	300	0.560938	0.526264	300	0.556245	0.513769	300	0.558776	0.503838	300	0.546491	0.52007	300	0.538125	0.469382
301	0.556997	0.505847	301	0.556129	0.52211	301	0.553756	0.515584	301	0.566554	0.488877	301	0.550255	0.519096	301	0.542053	0.472028
302	0.557491	0.507201	302	0.560843	0.525137	302	0.553515	0.516201	302	0.554836	0.499401	302	0.544032	0.522276	302	0.540512	0.469981
303	0.540974	0.50366	303	0.556824	0.527594	303	0.553389	0.516676	303	0.554147	0.505778	303	0.557183	0.520358	303	0.540295	0.46931
304	0.540971	0.506799	304	0.559857	0.528729	304	0.553316	0.509206	304	0.554811	0.504485	304	0.547719	0.516331	304	0.539368	0.468199
305	0.552065	0.514342	305	0.558183	0.527021	305	0.553538	0.505589	305	0.561367	0.49834	305	0.55352	0.520225	305	0.539792	0.46755
306	0.537007	0.505705	306	0.558299	0.526335	306	0.552431	0.503875	306	0.56124	0.505439	306	0.553879	0.518572	306	0.539693	0.463506
307	0.542499	0.508193	307	0.563483	0.530659	307	0.554118	0.504726	307	0.560331	0.491935	307	0.556011	0.509709	307	0.540128	0.461465
308	0.547547	0.503101	308	0.558844	0.531002	308	0.555211	0.505081	308	0.560344	0.500191	308	0.560032	0.507336	308	0.53974	0.45514
309	0.546257	0.504302	309	0.568119	0.534847	309	0.553701	0.510463	309	0.560789	0.505944	309	0.558889	0.498867	309	0.539999	0.451287
310	0.542638	0.505397	310	0.567199	0.530844	310	0.55256	0.511606	310	0.556712	0.502529	310	0.565062	0.512774	310	0.53602	0.458968
311	0.539663	0.502331	311	0.570595	0.528443	311	0.553716	0.511566	311	0.552765	0.509354	311	0.56337	0.51693	311	0.53921	0.453458
312	0.543883	0.495152	312	0.566972	0.532745	312	0.554209	0.517111	312	0.557698	0.510205	312	0.558479	0.517291	312	0.536833	0.464097
313	0.54507	0.506072	313	0.564986	0.530281	313	0.555556	0.516411	313	0.553151	0.504504	313	0.561931	0.501132	313	0.539987	0.457191
314	0.535417	0.508411	314	0.560397	0.533009	314	0.5551	0.511051	314	0.556973	0.507644	314	0.560702	0.513675	314	0.537905	0.45965
315	0.537641	0.50347	315	0.569156	0.533328	315	0.567063	0.522268	315	0.557418	0.502077	315	0.564537	0.515436	315	0.543566	0.451634
316	0.537616	0.517148	316	0.577092	0.532973	316	0.564278	0.526142	316	0.558916	0.501046	316	0.557989	0.50382	316	0.538731	0.446811
317	0.535986	0.516305	317	0.571162	0.528096	317	0.562389	0.526165	317	0.562878	0.502244	317	0.564455	0.512857	317	0.538119	0.44981
318	0.535141	0.516316	318	0.570576	0.528587	318	0.556426	0.520816	318	0.562418	0.491809	318	0.560219	0.501404	318	0.540744	0.452315
319	0.542792	0.51033	319	0.565333	0.533645	319	0.558842	0.5127	319	0.559936	0.486938	319	0.560726	0.508525	319	0.539591	0.458645
320	0.537915	0.510277	320	0.56783	0.53043	320	0.558493	0.508119	320	0.561734	0.483845	320	0.558777	0.50702	320	0.540721	0.461293
321	0.540177	0.512273	321	0.571829	0.527867	321	0.559999	0.509312	321	0.559839	0.50732	321	0.558647	0.511612	321	0.539041	0.467949
322	0.539269	0.518906	322	0.563424	0.526961	322	0.562662	0.516683	322	0.554054	0.503004	322	0.559449	0.512263	322	0.539972	0.465838
323	0.538901	0.516151	323	0.569023	0.528387	323	0.559065	0.516272	323	0.554887	0.503498	323	0.566829	0.512705	323	0.538341	0.464191
324	0.536832	0.511994	324	0.578419	0.532321	324	0.562205	0.520474	324	0.553659	0.49613	324	0.559639	0.518113	324	0.536041	0.464491
325	0.537829	0.515443	325	0.566784	0.518639	325	0.562788	0.519137	325	0.559077	0.493772	325	0.565668	0.505332	325	0.541435	0.462223
326	0.537227	0.513333	326	0.570776	0.52147	326	0.558404	0.520773	326	0.548673	0.496284	326	0.562199	0.517629	326	0.540251	0.457077
327	0.538318	0.509448	327	0.571704	0.512036	327	0.56096	0.520601	327	0.557985	0.500627	327	0.560212	0.519122	327	0.537581	0.461286
328	0.539387	0.512578	328	0.581197	0.512147	328	0.560511	0.51975	328	0.552694	0.490098	328	0.555902	0.525129	328	0.538331	0.46237
329	0.542752	0.497452	329	0.582912	0.508496	329	0.557972	0.51736	329	0.55598	0.499942	329	0.551627	0.522444	329	0.538436	0.457921
330	0.542479	0.495745	330	0.570995	0.51458	330	0.555674	0.529456	330	0.551075	0.498705	330	0.561807	0.521103	330	0.538237	0.459775
331	0.54191	0.498173	331	0.562304	0.512484	331	0.554866	0.5327	331	0.552721	0.503474	331	0.549896	0.522861	331	0.536216	0.459111
332	0.539638	0.501055	332	0.566313	0.510763	332	0.559126	0.523107	332	0.554144	0.504239	332	0.551879	0.516673	332	0.535687	0.461582
333	0.542418	0.496103	333	0.566642	0.515205	333	0.554917	0.525256	333	0.552255	0.502468	333	0.551927	0.522155	333	0.534346	0.45452
334	0.540943	0.513147	334	0.568957	0.511631	334	0.554861	0.523592	334	0.561783	0.495783	334	0.551661	0.518079	334	0.534638	0.462108
335	0.542524	0.50948	335	0.575482	0.511045	335	0.555332	0.52435	335	0.553699	0.494987	335	0.558354	0.517007	335	0.537797	0.461184
336	0.550315	0.503732	336	0.576942	0.511025	336	0.560652	0.528581	336	0.549822	0.490783	336	0.560119	0.511038	336	0.539039	0.459269
337	0.549371	0.493001	337	0.576427	0.512087	337	0.557075	0.531765	337	0.549582	0.498133	337	0.558209	0.512538	337	0.539862	0.455552
338	0.545108	0.48267	338	0.576739	0.507615	338	0.557004	0.531391	338	0.554687	0.497236	338	0.557777	0.516773	338	0.539284	0.455028
339	0.54739	0.507003	339	0.572664	0.502222	339	0.555152	0.52915	339	0.549281	0.499398	339	0.553626	0.515617	339	0.540696	0.457988
340	0.539383	0.511384	340	0.581524	0.507444	340	0.554249	0.528953	340	0.557028	0.493547	340	0.569232	0.514036	340	0.542333	0.45241
341	0.550766	0.510957	341	0.578274	0.503349	341	0.555204	0.529809	341	0.551436	0.490952	341	0.564877	0.521313	341	0.543213	0.460039
342	0.572845	0.524368	342	0.577892	0.509616	342	0.557036	0.528421	342	0.554857	0.498418	342	0.559721	0.522752	342	0.544739	0.453546
343	0.560128	0.523307	343	0.570589	0.511966	343	0.562743	0.528524	343	0.555142	0.499309	343	0.560788	0.517498	343	0.541797	0.457413
344	0.558472	0.526167	344	0.56969	0.505594	344	0.559149	0.525751	344	0.554612	0.496079	344	0.557418	0.52086	344	0.542412	0.455155
345	0.546799	0.52862	345	0.57045	0.505866	345	0.555878	0.52843	345	0.552164	0.506998	345	0.566098	0.51059	345	0.54443	0.46458
346	0.540559	0.530044	346	0.574176	0.505656	346	0.556501	0.528713	346	0.548975	0.50524	346	0.564519	0.509837	346	0.54229	0.460336
347	0.547938	0.529822	347	0.569366	0.502625	347	0.5565	0.526989	347	0.547365	0.511739	347	0.566025	0.515143	347	0.539492	0.458204
348	0.548308	0.52893	348	0.578674	0.495405	348	0.556319	0.529854	348	0.547544	0.506487	348	0.566572	0.518272	348	0.543857	0.457023
349	0.550067	0.529115	349	0.580394	0.492378	349	0.558043	0.528085	349	0.543137	0.500069	349	0.570631	0.521674	349	0.544922	0.462835
350	0.553153	0.527426	350	0.579158	0.494802	350	0.55889	0.521271	350	0.546484	0.511633	350	0.576917	0.509984	350	0.545342	0.456375
351	0.552022	0.525545	351	0.577847	0.49582	351	0.558432	0.521681	351	0.550122	0.502321	351	0.580899	0.523378	351	0.542055	0.458786
352	0.547146	0.524924	352	0.572481	0.506257	352	0.557686	0.528411	352	0.552577	0.504612	352	0.564024	0.519389	352	0.541397	0.462378
353	0.546205	0.523816	353	0.567693	0.503657	353	0.558257	0.524421	353	0.558561	0.505732	353	0.573457	0.516542	353	0.542971	0.461538
354	0.552272	0.52529	354	0.568731	0.504208	354	0.565685	0.528127	354	0.561712	0.496181	354	0.571722	0.507201	354	0.54563	0.460135
355	0.549335	0.523462	355	0.56473	0.51716	355	0.561962	0.529593	355	0.553681	0.493165	355	0.586983	0.506783	355	0.550451	0.455613
356	0.545996	0.526105	356	0.565956	0.515741	356	0.561911	0.53023	356	0.548509	0.489236	356	0.58499	0.507678	356	0.550475	0.457349
357	0.54583	0.518118	357	0.558981	0.512916	357	0.558127	0.527867	357	0.551164	0.508177	357	0.588961	0.512178	357	0.545965	0.458019
358	0.542969	0.516008	358	0.558654	0.521482	358	0.558795	0.528816	358	0.551698	0.509518	358	0.580003	0.50414	358	0.544783	0.451119
359	0.543582	0.515941	359	0.561186	0.52534	359	0.56376	0.529561	359	0.556681	0.503947	359	0.578861	0.502687	359	0.541006	0.450035
360	0.55043	0.517921	360	0.563174	0.524977	360	0.56319	0.521376	360	0.558375	0.494167	360	0.571922	0.493925	360	0.538485	0.456755
361	0.547312	0.519527	361	0.563596	0.52652	361	0.567067	0.529202	361	0.552355	0.490785	361	0.580828	0.489941	361	0.537218	0.457554
362	0.549423	0.520132	362	0.561442	0.52822	362	0.56018	0.531268	362	0.552123	0.491736	362	0.565064	0.501235	362	0.540433	0.457884
363	0.543625	0.514889	363	0.559847	0.527921	363	0.565113	0.520082	363	0.556324	0.499827	363	0.560137	0.498925	363	0.535972	0.468415
364	0.538238	0.515245	364	0.557021	0.530189	364	0.563141	0.518972	364	0.561031	0.479931	364	0.566726	0.495454	364	0.539143	0.473137
365	0.548334	0.519942	365	0.553889	0.52985	365	0.556308	0.529121	365	0.57017	0.481154	365	0.562003	0.497366	365	0.538359	0.470725
366	0.534332	0.510174	366	0.549172	0.524336	366	0.554692	0.530747	366	0.565745	0.481228	366	0.557966	0.495634	366	0.539675	0.4635
367	0.536199	0.524982	367	0.551825	0.532106	367	0.553998	0.528311	367	0.55447	0.496589	367	0.55665	0.495223	367	0.537343	0.469556
368	0.534214	0.524998	368	0.550144	0.530868	368	0.561161	0.528847	368	0.555929	0.506018	368	0.559669	0.501729	368	0.541979	0.456712
369	0.537155	0.508989	369	0.551084	0.52995	369	0.557057	0.528737	369	0.554515	0.492654	369	0.568442	0.495763	369	0.53677	0.460668
370	0.545232	0.51296	370	0.55741	0.528858	370	0.563414	0.528513	370	0.557743	0.48592	370	0.566043	0.499322	370	0.538012	0.461417
371	0.546559	0.516502	371	0.559851	0.521679	371	0.56004	0.534739	371	0.550622	0.480955	371	0.579383	0.49881	371	0.540437	0.45934
372	0.542254	0.517665	372	0.559695	0.516998	372	0.563099	0.52422	372	0.551945	0.509501	372	0.567383	0.499822	372	0.538447	0.459354
373	0.5405	0.516428	373	0.562598	0.509852	373	0.561885	0.531989	373	0.553865	0.504925	373	0.562023	0.502614	373	0.543771	0.464303
374	0.543199	0.514708	374	0.555183	0.511215	374	0.561439	0.53028	374	0.559982	0.504669	374	0.558201	0.500896	374	0.544891	0.466492
375	0.54619	0.506397	375	0.554157	0.516198	375	0.565056	0.527037	375	0.559642	0.487815	375	0.56105	0.499822	375	0.545686	0.464677
376	0.549909	0.503662	376	0.553043	0.524538	376	0.560573	0.526257	376	0.545706	0.503867	376	0.559963	0.495287	376	0.548248	0.467324
377	0.546056	0.50454	377	0.554259	0.52182	377	0.554802	0.522282	377	0.549006	0.518719	377	0.56289	0.495936	377	0.5513	0.462941
378	0.551194	0.499556	378	0.55506	0.515938	378	0.554949	0.521123	378	0.552911	0.5163	378	0.575033	0.47949	378	0.546525	0.460451
379	0.544473	0.521196	379	0.560076	0.515015	379	0.555742	0.520774	379	0.548085	0.491797	379	0.57189	0.479106	379	0.543339	0.469533
380	0.543166	0.523447	380	0.561113	0.512056	380	0.566773	0.510145	380	0.563689	0.501513	380	0.569355	0.474262	380	0.548377	0.476335
381	0.542084	0.52237	381	0.557572	0.511932	381	0.553098	0.524731	381	0.563734	0.496919	381	0.566045	0.465623	381	0.552368	0.481139
382	0.540423	0.512412	382	0.558985	0.509307	382	0.557044	0.526817	382	0.556093	0.496378	382	0.558329	0.479764	382	0.549229	0.478643
383	0.53571	0.488442	383	0.553726	0.509912	383	0.583417	0.52766	383	0.561697	0.489327	383	0.56051	0.497237	383	0.560182	0.482243
384	0.535793	0.488505	384	0.548342	0.501013	384	0.569371	0.534087	384	0.562464	0.499492	384	0.557225	0.485569	384	0.579721	0.489295
385	0.536631	0.508637	385	0.553041	0.520828	385	0.55943	0.519708	385	0.55678	0.502188	385	0.556281	0.485532	385	0.545005	0.489217
386	0.538583	0.512683	386	0.557901	0.517948	386	0.560874	0.517683	386	0.555428	0.491775	386	0.554187	0.484414	386	0.545897	0.486815
387	0.537894	0.510135	387	0.56236	0.527661	387	0.564328	0.517944	387	0.564083	0.477008	387	0.559512	0.478147	387	0.54626	0.485513
388	0.538397	0.514861	388	0.57575	0.528312	388	0.560663	0.512702	388	0.567145	0.479115	388	0.565963	0.479888	388	0.543712	0.472782
389	0.541704	0.512542	389	0.563639	0.526167	389	0.564035	0.514373	389	0.551637	0.488774	389	0.564778	0.487278	389	0.546775	0.484451
390	0.544074	0.508562	390	0.56973	0.528396	390	0.561633	0.52493	390	0.5557	0.465219	390	0.560648	0.490383	390	0.547051	0.480827
391	0.539883	0.50265	391	0.55858	0.528331	391	0.557346	0.519623	391	0.553435	0.502626	391	0.563431	0.490065	391	0.544415	0.474299
392	0.541512	0.505433	392	0.556637	0.526304	392	0.558604	0.524294	392	0.553324	0.497383	392	0.557293	0.492525	392	0.552603	0.466622
393	0.539488	0.508364	393	0.55889	0.528904	393	0.552192	0.521376	393	0.54956	0.499012	393	0.560436	0.497565	393	0.541265	0.468187
394	0.541869	0.511411	394	0.561043	0.517397	394	0.553067	0.526328	394	0.560216	0.493251	394	0.561832	0.500867	394	0.536354	0.468392
395	0.545518	0.50894	395	0.555457	0.515429	395	0.55532	0.523487	395	0.566077	0.493454	395	0.557835	0.497901	395	0.536766	0.464987
396	0.549829	0.510932	396	0.562642	0.525534	396	0.555732	0.522259	396	0.55854	0.501788	396	0.563222	0.491346	396	0.537447	0.465341
397	0.547961	0.505692	397	0.568523	0.526642	397	0.557727	0.504237	397	0.561056	0.509772	397	0.568782	0.497092	397	0.537846	0.464737
398	0.550206	0.502046	398	0.558641	0.51737	398	0.557601	0.506947	398	0.56038	0.506855	398	0.561255	0.492599	398	0.536555	0.458262
399	0.545917	0.505934	399	0.5593	0.510247	399	0.559056	0.499972	399	0.565393	0.50058	399	0.564054	0.48689	399	0.540222	0.462651
400	0.546857	0.515478	400	0.562395	0.518713	400	0.563706	0.505959	400	0.565211	0.495511	400	0.566226	0.487587	400	0.538536	0.466604
401	0.537225	0.51488	401	0.570173	0.499837	401	0.562993	0.510851	401	0.560588	0.494868	401	0.565512	0.483567	401	0.537767	0.460136
402	0.541185	0.513113	402	0.580701	0.497732	402	0.556461	0.515276	402	0.558275	0.503019	402	0.57369	0.486383	402	0.537755	0.461648
403	0.543541	0.517608	403	0.566518	0.501218	403	0.557911	0.520476	403	0.561502	0.494347	403	0.555177	0.487875	403	0.535994	0.455767
404	0.546293	0.510914	404	0.57151	0.496199	404	0.555645	0.526023	404	0.565357	0.49335	404	0.554755	0.497608	404	0.536327	0.451553
405	0.544722	0.513783	405	0.584842	0.48956	405	0.553578	0.525594	405	0.560598	0.487224	405	0.558872	0.493188	405	0.535833	0.453947
406	0.546396	0.504017	406	0.572623	0.485827	406	0.556428	0.52629	406	0.550307	0.497595	406	0.560416	0.490414	406	0.535779	0.449198
407	0.543168	0.507483	407	0.577896	0.479063	407	0.554376	0.525657	407	0.561712	0.509613	407	0.561999	0.497725	407	0.534198	0.444704
408	0.544624	0.508897	408	0.573488	0.488079	408	0.553203	0.522271	408	0.557427	0.502623	408	0.561088	0.498852	408	0.5358	0.443506
409	0.541259	0.513417	409	0.573312	0.49489	409	0.556885	0.52636	409	0.554775	0.501051	409	0.556957	0.498506	409	0.537384	0.447774
410	0.542945	0.505402	410	0.553501	0.538839	410	0.552263	0.52103	410	0.563257	0.49055	410	0.559489	0.493789	410	0.537182	0.447183
411	0.542995	0.506549	411	0.556346	0.542597	411	0.551864	0.522304	411	0.553938	0.489466	411	0.56023	0.495675	411	0.534149	0.442061
412	0.543047	0.505139	412	0.571752	0.525582	412	0.554861	0.523492	412	0.554986	0.510439	412	0.567336	0.498582	412	0.534077	0.449225
413	0.545093	0.504529	413	0.570608	0.522521	413	0.557783	0.525627	413	0.555927	0.50555	413	0.569006	0.501119	413	0.534056	0.454326
414	0.543541	0.513591	414	0.57992	0.513428	414	0.554751	0.516657	414	0.557449	0.507443	414	0.571963	0.507767	414	0.535452	0.454575
415	0.538732	0.512896	415	0.578777	0.516498	415	0.554565	0.522189	415	0.551791	0.489782	415	0.566245	0.510656	415	0.53319	0.447776
416	0.540174	0.514518	416	0.577163	0.516796	416	0.55287	0.521764	416	0.562795	0.490037	416	0.575861	0.50317	416	0.53929	0.455587
417	0.545052	0.514462	417	0.580435	0.5164	417	0.554928	0.52416	417	0.556381	0.494274	417	0.573192	0.508033	417	0.536622	0.459782
418	0.545502	0.509721	418	0.581797	0.518993	418	0.553695	0.523384	418	0.557921	0.489676	418	0.56597	0.498351	418	0.537786	0.457728
419	0.547413	0.501597	419	0.562758	0.523	419	0.552349	0.52417	419	0.555345	0.496452	419	0.562147	0.500413	419	0.539325	0.459782
420	0.542978	0.50156	420	0.563353	0.511781	420	0.554014	0.51838	420	0.559317	0.508504	420	0.570794	0.503634	420	0.537292	0.456623
421	0.547694	0.506318	421	0.565681	0.516922	421	0.5547	0.518191	421	0.55676	0.503571	421	0.553317	0.504363	421	0.539469	0.460358
422	0.546931	0.50316	422	0.564131	0.517607	422	0.553473	0.515758	422	0.551765	0.508937	422	0.558083	0.501356	422	0.536326	0.45697
423	0.548452	0.501883	423	0.562973	0.523094	423	0.553956	0.521502	423	0.553918	0.505806	423	0.556099	0.499786	423	0.537797	0.457796
424	0.546867	0.507008	424	0.567014	0.525953	424	0.553182	0.514431	424	0.5531	0.504519	424	0.55482	0.505023	424	0.537872	0.46719
425	0.540732	0.51139	425	0.564555	0.527389	425	0.550798	0.514826	425	0.553851	0.510284	425	0.554421	0.512522	425	0.536166	0.465542
426	0.54096	0.505259	426	0.567387	0.524992	426	0.55245	0.514765	426	0.55625	0.507795	426	0.548581	0.508204	426	0.537443	0.467745
427	0.535262	0.511415	427	0.566012	0.52572	427	0.554028	0.51185	427	0.55573	0.496949	427	0.551809	0.510467	427	0.536817	0.46898
428	0.53818	0.504408	428	0.562843	0.526558	428	0.556455	0.513647	428	0.55665	0.504737	428	0.546294	0.519325	428	0.538871	0.471411
429	0.557677	0.505332	429	0.556321	0.523471	429	0.554178	0.515614	429	0.566021	0.490373	429	0.550112	0.520582	429	0.543215	0.474212
430	0.554845	0.50867	430	0.560524	0.5259	430	0.553893	0.516127	430	0.556611	0.501518	430	0.54267	0.521886	430	0.542095	0.470573
431	0.539392	0.504838	431	0.557737	0.527916	431	0.554479	0.516027	431	0.55427	0.505935	431	0.558088	0.519692	431	0.541955	0.471339
432	0.542097	0.507994	432	0.559093	0.529337	432	0.553609	0.507894	432	0.553595	0.50492	432	0.547999	0.51739	432	0.540956	0.46963
433	0.550417	0.51388	433	0.556988	0.528247	433	0.554729	0.504286	433	0.560771	0.498208	433	0.553919	0.520225	433	0.540808	0.469722
434	0.536921	0.505224	434	0.557899	0.526719	434	0.553426	0.505592	434	0.56182	0.505134	434	0.554293	0.518386	434	0.540529	0.466872
435	0.544004	0.507561	435	0.562319	0.530801	435	0.55443	0.505272	435	0.560709	0.492777	435	0.557158	0.510736	435	0.540943	0.465498
436	0.548724	0.504742	436	0.559213	0.531079	436	0.555735	0.504382	436	0.561562	0.500224	436	0.559462	0.506982	436	0.540522	0.456611
437	0.548208	0.505953	437	0.568135	0.534633	437	0.553538	0.511018	437	0.561721	0.504462	437	0.558281	0.496806	437	0.539858	0.453544
438	0.542561	0.508085	438	0.568022	0.530798	438	0.552917	0.51044	438	0.557967	0.499876	438	0.567298	0.512819	438	0.536441	0.460119
439	0.540708	0.502137	439	0.571975	0.528263	439	0.553602	0.511541	439	0.553837	0.508769	439	0.564057	0.515831	439	0.539219	0.45491
440	0.542628	0.497437	440	0.568085	0.533724	440	0.554044	0.516959	440	0.558555	0.509428	440	0.558587	0.516425	440	0.537835	0.465584
441	0.545337	0.506486	441	0.566291	0.530672	441	0.555968	0.514692	441	0.553974	0.50285	441	0.564294	0.499423	441	0.541033	0.458217
442	0.536089	0.50964	442	0.56195	0.533457	442	0.555626	0.511281	442	0.557759	0.507969	442	0.559827	0.512571	442	0.539703	0.461751
443	0.53782	0.504017	443	0.569487	0.533515	443	0.567515	0.52356	443	0.557253	0.500813	443	0.566152	0.515212	443	0.545359	0.450977
444	0.537838	0.518693	444	0.576822	0.533172	444	0.565822	0.526268	444	0.558435	0.502609	444	0.558283	0.503987	444	0.540998	0.45005
445	0.536711	0.51679	445	0.571914	0.528648	445	0.56392	0.526329	445	0.564845	0.501566	445	0.563301	0.512954	445	0.541037	0.456113
446	0.535702	0.515292	446	0.571398	0.528797	446	0.556939	0.521293	446	0.562066	0.49189	446	0.558394	0.501486	446	0.540551	0.456887
447	0.542957	0.510838	447	0.566367	0.534414	447	0.558553	0.514579	447	0.558437	0.48414	447	0.559975	0.509319	447	0.539412	0.461488
448	0.537797	0.509521	448	0.568627	0.530776	448	0.558349	0.509647	448	0.563557	0.481833	448	0.559183	0.508126	448	0.541459	0.463338
449	0.540671	0.512975	449	0.571917	0.527275	449	0.561277	0.508205	449	0.561155	0.505862	449	0.55884	0.510752	449	0.539937	0.469708
450	0.537983	0.518174	450	0.563176	0.526639	450	0.562576	0.517031	450	0.55093	0.501677	450	0.558685	0.510646	450	0.540439	0.466648
451	0.539788	0.517766	451	0.569741	0.526946	451	0.558809	0.516661	451	0.554492	0.501872	451	0.567498	0.511489	451	0.540043	0.465173
452	0.536801	0.512877	452	0.578746	0.532265	452	0.562168	0.520866	452	0.552025	0.497943	452	0.561441	0.514598	452	0.53699	0.466007
453	0.537059	0.516253	453	0.566741	0.518926	453	0.562936	0.519791	453	0.557319	0.496209	453	0.566629	0.50584	453	0.541947	0.461702
454	0.537398	0.5144	454	0.57161	0.522604	454	0.558561	0.52099	454	0.548364	0.497077	454	0.562688	0.515867	454	0.540524	0.456451
455	0.5383	0.510492	455	0.572126	0.512599	455	0.561428	0.522176	455	0.556726	0.498219	455	0.561252	0.518312	455	0.53786	0.460042
456	0.538627	0.513554	456	0.583898	0.512944	456	0.559207	0.521069	456	0.551918	0.489162	456	0.556297	0.522184	456	0.538292	0.460606
457	0.542405	0.497184	457	0.580379	0.508372	457	0.558231	0.517422	457	0.557082	0.500664	457	0.552647	0.52206	457	0.537437	0.456425
458	0.542228	0.496633	458	0.571611	0.514839	458	0.555673	0.529801	458	0.551875	0.499197	458	0.562595	0.521765	458	0.538741	0.459206
459	0.542518	0.498654	459	0.562104	0.51144	459	0.554643	0.532745	459	0.553092	0.503156	459	0.551435	0.524303	459	0.536579	0.460825
460	0.540364	0.501323	460	0.567822	0.510603	460	0.559822	0.52444	460	0.553792	0.502902	460	0.552717	0.518301	460	0.535918	0.460151
461	0.544242	0.49619	461	0.567721	0.516123	461	0.555066	0.525657	461	0.553557	0.501267	461	0.55263	0.524145	461	0.534327	0.453236
462	0.541641	0.509672	462	0.569165	0.513148	462	0.554652	0.525281	462	0.562441	0.49571	462	0.55284	0.519295	462	0.535754	0.462149
463	0.543568	0.511106	463	0.575405	0.51366	463	0.554441	0.524509	463	0.55482	0.495099	463	0.558155	0.517398	463	0.538958	0.461123
464	0.551265	0.501113	464	0.576593	0.509437	464	0.559596	0.52689	464	0.550797	0.490239	464	0.55944	0.51186	464	0.540266	0.460373
465	0.548246	0.494626	465	0.577564	0.512272	465	0.556635	0.52945	465	0.549368	0.496278	465	0.558757	0.512048	465	0.540949	0.456855
466	0.543836	0.483028	466	0.577881	0.507902	466	0.556095	0.52977	466	0.55429	0.497948	466	0.558268	0.516367	466	0.538607	0.456922
467	0.544835	0.506661	467	0.573519	0.502706	467	0.554206	0.527594	467	0.549152	0.501394	467	0.554845	0.515454	467	0.540284	0.458455
468	0.538956	0.509853	468	0.582967	0.507152	468	0.55341	0.529597	468	0.55619	0.494429	468	0.571654	0.514413	468	0.543617	0.453724
469	0.550897	0.511397	469	0.5787	0.502785	469	0.554798	0.528433	469	0.552554	0.490482	469	0.567685	0.521636	469	0.544733	0.459682
470	0.572736	0.524287	470	0.57762	0.509903	470	0.556023	0.529116	470	0.551642	0.497088	470	0.561628	0.522287	470	0.545648	0.454288
471	0.560418	0.524759	471	0.571284	0.513697	471	0.56264	0.526003	471	0.555296	0.500401	471	0.562876	0.518533	471	0.541917	0.457962
472	0.556932	0.525308	472	0.57122	0.5057	472	0.558805	0.525295	472	0.554591	0.497655	472	0.558156	0.521625	472	0.543003	0.456675
473	0.547738	0.529132	473	0.571836	0.506175	473	0.556414	0.527633	473	0.55326	0.506909	473	0.566746	0.510554	473	0.543659	0.465896
474	0.541052	0.529442	474	0.575001	0.507205	474	0.556903	0.527668	474	0.54961	0.507501	474	0.564687	0.510545	474	0.54356	0.460798
475	0.546442	0.529786	475	0.569648	0.503082	475	0.556979	0.527014	475	0.548081	0.511612	475	0.565226	0.515952	475	0.540121	0.459731
476	0.547802	0.528628	476	0.579704	0.495275	476	0.556412	0.527923	476	0.54875	0.505329	476	0.566628	0.518106	476	0.543325	0.457033
477	0.550064	0.528567	477	0.579754	0.493188	477	0.557921	0.528401	477	0.542306	0.501543	477	0.572175	0.520192	477	0.545717	0.462171
478	0.553324	0.527407	478	0.578789	0.495763	478	0.558597	0.522726	478	0.546306	0.512726	478	0.575041	0.510472	478	0.544775	0.457574
479	0.551894	0.524967	479	0.578943	0.494823	479	0.558854	0.523785	479	0.550306	0.502139	479	0.579929	0.523809	479	0.542438	0.45966
480	0.547252	0.525051	480	0.57392	0.505317	480	0.558265	0.528644	480	0.553889	0.505271	480	0.564003	0.519913	480	0.543166	0.463684
481	0.546409	0.524299	481	0.566864	0.503486	481	0.558553	0.523604	481	0.559301	0.504878	481	0.572698	0.515124	481	0.542972	0.464069
482	0.551389	0.52443	482	0.568516	0.505533	482	0.565745	0.52593	482	0.562444	0.496124	482	0.572668	0.507164	482	0.545796	0.462056
483	0.547932	0.522081	483	0.564891	0.518796	483	0.561186	0.529718	483	0.553845	0.490694	483	0.586665	0.507923	483	0.548838	0.45797
484	0.543916	0.52676	484	0.565826	0.517035	484	0.561951	0.530978	484	0.548574	0.487357	484	0.585501	0.5092	484	0.550754	0.456507
485	0.546657	0.518285	485	0.558176	0.514081	485	0.557443	0.526949	485	0.551157	0.507612	485	0.588697	0.510921	485	0.543271	0.456754
486	0.543374	0.516756	486	0.558567	0.521578	486	0.55894	0.529584	486	0.550131	0.509516	486	0.580955	0.506313	486	0.544422	0.448861
487	0.544811	0.516164	487	0.561121	0.524386	487	0.563964	0.531222	487	0.556704	0.504278	487	0.580254	0.503783	487	0.539733	0.450137
488	0.551757	0.51791	488	0.563039	0.523958	488	0.564367	0.52327	488	0.556767	0.496882	488	0.57174	0.494887	488	0.539398	0.45416
489	0.547059	0.519029	489	0.564809	0.524427	489	0.566632	0.530338	489	0.552081	0.492754	489	0.581546	0.493031	489	0.536973	0.454661
490	0.549359	0.517859	490	0.562342	0.528498	490	0.559216	0.530593	490	0.552005	0.495714	490	0.564862	0.501333	490	0.54091	0.457337
491	0.544745	0.51586	491	0.559936	0.527495	491	0.565842	0.520324	491	0.557742	0.501947	491	0.560244	0.500425	491	0.536681	0.469505
492	0.53875	0.515041	492	0.558268	0.529876	492	0.563954	0.520726	492	0.55797	0.483325	492	0.564213	0.49477	492	0.540392	0.4741
493	0.550996	0.521377	493	0.554826	0.528573	493	0.55694	0.529249	493	0.571139	0.480019	493	0.561812	0.499636	493	0.539505	0.472213
494	0.53407	0.510472	494	0.549988	0.524079	494	0.554112	0.531853	494	0.564213	0.481629	494	0.556943	0.496455	494	0.539254	0.463458
495	0.53629	0.52543	495	0.55207	0.531975	495	0.553248	0.52827	495	0.554428	0.49602	495	0.556437	0.493631	495	0.537118	0.471262
496	0.534213	0.525535	496	0.550061	0.531285	496	0.560696	0.527744	496	0.556159	0.504555	496	0.558652	0.501493	496	0.540941	0.45854
497	0.536717	0.511137	497	0.551876	0.530233	497	0.557655	0.528469	497	0.556104	0.48978	497	0.567122	0.494876	497	0.538527	0.461602
498	0.546046	0.514075	498	0.558231	0.528297	498	0.561615	0.52808	498	0.556698	0.485584	498	0.565863	0.497156	498	0.538993	0.460432
499	0.546845	0.516186	499	0.559222	0.519754	499	0.559009	0.532279	499	0.55059	0.482438	499	0.579274	0.495768	499	0.541832	0.45913
500	0.542783	0.516471	500	0.559433	0.515796	500	0.560477	0.523074	500	0.55239	0.509405	500	0.568362	0.497483	500	0.538713	0.459718
501	0.540169	0.516282	501	0.561968	0.508262	501	0.559255	0.531337	501	0.554123	0.501478	501	0.564367	0.501305	501	0.543232	0.466027
502	0.542593	0.516171	502	0.554894	0.509201	502	0.560936	0.530648	502	0.55939	0.503371	502	0.558077	0.499967	502	0.543559	0.469156
503	0.546118	0.507541	503	0.554522	0.51407	503	0.564548	0.52829	503	0.558001	0.486957	503	0.562207	0.498085	503	0.544966	0.466884
504	0.549959	0.502694	504	0.553522	0.525727	504	0.558774	0.526687	504	0.547277	0.502899	504	0.560642	0.495069	504	0.547185	0.467623
505	0.546615	0.504838	505	0.554675	0.523366	505	0.553839	0.523986	505	0.549394	0.517673	505	0.564634	0.492647	505	0.551538	0.459394
506	0.548761	0.497956	506	0.554667	0.517389	506	0.555643	0.52213	506	0.553443	0.516362	506	0.572945	0.47805	506	0.548465	0.458109
507	0.544587	0.519714	507	0.558742	0.515313	507	0.555868	0.52238	507	0.547673	0.492113	507	0.571903	0.477122	507	0.544225	0.471046
508	0.542835	0.523778	508	0.560032	0.509827	508	0.566124	0.510542	508	0.561845	0.503769	508	0.56721	0.47613	508	0.550461	0.476174
509	0.543295	0.521909	509	0.558072	0.509542	509	0.554017	0.524566	509	0.561844	0.494262	509	0.565258	0.46959	509	0.55374	0.478865
510	0.540671	0.510929	510	0.559236	0.505949	510	0.556985	0.529201	510	0.555953	0.494863	510	0.560695	0.481027	510	0.55161	0.479851
511	0.535543	0.491453	511	0.554793	0.508333	511	0.583545	0.527619	511	0.561154	0.487916	511	0.560532	0.496063	511	0.562392	0.482712
512	0.536048	0.489045	512	0.548843	0.500385	512	0.5679	0.531398	512	0.562012	0.499575	512	0.555397	0.484779	512	0.579078	0.490397
513	0.537937	0.507612	513	0.552646	0.520741	513	0.560253	0.519342	513	0.556681	0.502863	513	0.555191	0.487417	513	0.543729	0.490159
514	0.53854	0.511634	514	0.556768	0.517218	514	0.561427	0.51795	514	0.554548	0.491443	514	0.553634	0.483053	514	0.544422	0.48732
515	0.538028	0.510715	515	0.563444	0.528177	515	0.564646	0.51915	515	0.564599	0.474813	515	0.559213	0.478846	515	0.545788	0.487163
516	0.538675	0.512295	516	0.572904	0.528457	516	0.561591	0.512828	516	0.568991	0.478234	516	0.565009	0.478342	516	0.543442	0.47514
517	0.541174	0.511087	517	0.563474	0.5265	517	0.563847	0.514889	517	0.554162	0.487661	517	0.563998	0.489361	517	0.546614	0.48622
518	0.543414	0.508739	518	0.569235	0.528408	518	0.562608	0.525178	518	0.556642	0.46476	518	0.560865	0.489963	518	0.545717	0.482545
519	0.540298	0.504496	519	0.558544	0.528445	519	0.557936	0.519429	519	0.551741	0.503712	519	0.56386	0.49131	519	0.543597	0.475266
520	0.541726	0.507443	520	0.55602	0.526515	520	0.559998	0.523312	520	0.554574	0.495244	520	0.556505	0.490729	520	0.551587	0.468214
521	0.539374	0.510418	521	0.559864	0.528992	521	0.552688	0.522349	521	0.548913	0.491966	521	0.560234	0.496442	521	0.540298	0.471387
522	0.540872	0.512755	522	0.560362	0.514935	522	0.554321	0.526018	522	0.556076	0.486633	522	0.562155	0.501593	522	0.535697	0.469152
523	0.544342	0.509151	523	0.554701	0.51191	523	0.556188	0.5241	523	0.56116	0.483574	523	0.558885	0.496702	523	0.536691	0.464671
524	0.54925	0.509372	524	0.561438	0.52303	524	0.556314	0.52282	524	0.556232	0.499575	524	0.56402	0.489384	524	0.537138	0.466146
525	0.547901	0.50686	525	0.565033	0.524415	525	0.559977	0.505154	525	0.560628	0.50684	525	0.568076	0.498376	525	0.538458	0.464841
526	0.55048	0.502596	526	0.556529	0.51469	526	0.558264	0.5075	526	0.558451	0.507903	526	0.56201	0.493317	526	0.537144	0.456977
527	0.54624	0.505369	527	0.557311	0.508363	527	0.558285	0.501945	527	0.565921	0.500425	527	0.566407	0.483482	527	0.541333	0.461055
528	0.547018	0.514479	528	0.560029	0.513976	528	0.563644	0.507705	528	0.566682	0.495063	528	0.564195	0.482104	528	0.539482	0.46746
529	0.537581	0.515119	529	0.568364	0.498247	529	0.563487	0.512078	529	0.560164	0.494567	529	0.564511	0.482001	529	0.538322	0.461009
530	0.541458	0.515343	530	0.580373	0.495528	530	0.55679	0.51538	530	0.5573	0.504335	530	0.575912	0.477972	530	0.537648	0.462242
531	0.545214	0.518289	531	0.568438	0.496572	531	0.558275	0.520974	531	0.561044	0.498021	531	0.554334	0.48835	531	0.535831	0.456235
532	0.546633	0.51066	532	0.572383	0.497069	532	0.556272	0.526072	532	0.565468	0.49502	532	0.555493	0.497344	532	0.536243	0.449666
533	0.545565	0.513492	533	0.583121	0.492028	533	0.553311	0.527197	533	0.557574	0.489173	533	0.558054	0.492812	533	0.536917	0.452087
534	0.546904	0.50455	534	0.572878	0.488206	534	0.555754	0.526394	534	0.550299	0.497625	534	0.559185	0.491034	534	0.536427	0.446702
535	0.543567	0.508169	535	0.580268	0.48131	535	0.554242	0.525789	535	0.560408	0.509086	535	0.558821	0.497487	535	0.535001	0.446957
536	0.544333	0.51052	536	0.576781	0.486296	536	0.553763	0.521737	536	0.557096	0.501733	536	0.558615	0.494252	536	0.536015	0.446992
537	0.541205	0.5145	537	0.573426	0.492667	537	0.556848	0.526122	537	0.554385	0.49938	537	0.556653	0.49643	537	0.537157	0.449849
538	0.543215	0.506417	538	0.552834	0.53871	538	0.552119	0.520567	538	0.564338	0.488544	538	0.558072	0.494444	538	0.537598	0.447412
539	0.542686	0.50862	539	0.556983	0.542502	539	0.552235	0.522641	539	0.55395	0.486686	539	0.557091	0.497898	539	0.533332	0.444189
540	0.543157	0.506616	540	0.570961	0.522387	540	0.555071	0.52448	540	0.554608	0.508209	540	0.565982	0.496455	540	0.534078	0.448669
541	0.544503	0.505954	541	0.570937	0.522683	541	0.557623	0.52617	541	0.555464	0.503095	541	0.564733	0.497278	541	0.534805	0.454918
542	0.543909	0.51603	542	0.579038	0.514364	542	0.554827	0.516251	542	0.556068	0.506241	542	0.569587	0.502762	542	0.535735	0.456967
543	0.538994	0.516015	543	0.57948	0.517995	543	0.55514	0.522262	543	0.550413	0.488124	543	0.564917	0.504827	543	0.534921	0.45123
544	0.540884	0.514804	544	0.57779	0.518321	544	0.553114	0.521631	544	0.562235	0.490311	544	0.575306	0.500387	544	0.539682	0.457431
545	0.544689	0.51439	545	0.582016	0.518416	545	0.554606	0.523922	545	0.557333	0.494293	545	0.571042	0.507413	545	0.537528	0.462689
546	0.545303	0.510491	546	0.583303	0.518866	546	0.553924	0.523835	546	0.559561	0.48635	546	0.563545	0.498232	546	0.537553	0.459965
547	0.546829	0.501615	547	0.565852	0.522718	547	0.552784	0.524317	547	0.556456	0.493126	547	0.560822	0.500503	547	0.538692	0.458956
548	0.543498	0.500985	548	0.564021	0.512295	548	0.554384	0.517509	548	0.56152	0.5065	548	0.569788	0.501881	548	0.538046	0.457705
549	0.546924	0.507045	549	0.565698	0.517645	549	0.55508	0.516814	549	0.557288	0.502969	549	0.550967	0.503763	549	0.539085	0.458105
550	0.545727	0.503917	550	0.565349	0.519186	550	0.55375	0.516289	550	0.551574	0.508027	550	0.553751	0.502622	550	0.536996	0.457324
551	0.547383	0.50269	551	0.563504	0.523823	551	0.554129	0.521601	551	0.553575	0.505549	551	0.55359	0.498642	551	0.537549	0.458674
552	0.547147	0.508019	552	0.568013	0.525759	552	0.553308	0.514083	552	0.553323	0.50696	552	0.549252	0.504967	552	0.538802	0.468407
553	0.539892	0.512887	553	0.56677	0.527563	553	0.550832	0.515554	553	0.552877	0.511212	553	0.552706	0.513338	553	0.537035	0.466479
554	0.539708	0.50709	554	0.568916	0.526024	554	0.552381	0.514357	554	0.556352	0.50846	554	0.548892	0.510292	554	0.539482	0.468851
555	0.535904	0.511838	555	0.568117	0.52596	555	0.554068	0.511864	555	0.554156	0.498463	555	0.550549	0.509325	555	0.538385	0.470186
556	0.539045	0.502988	556	0.564208	0.526688	556	0.556746	0.513477	556	0.556359	0.505121	556	0.546416	0.518781	556	0.539929	0.472234
557	0.558496	0.506124	557	0.557073	0.524981	557	0.554044	0.515985	557	0.564777	0.491737	557	0.549531	0.521973	557	0.543374	0.476235
558	0.55353	0.510336	558	0.560398	0.526863	558	0.553776	0.516618	558	0.557544	0.502025	558	0.542649	0.521741	558	0.542881	0.473263
559	0.538079	0.505775	559	0.558878	0.5286	559	0.554873	0.516132	559	0.554161	0.506405	559	0.558852	0.519406	559	0.543257	0.473839
560	0.543443	0.507275	560	0.559607	0.529642	560	0.554291	0.508221	560	0.5537	0.505553	560	0.548986	0.518537	560	0.542347	0.471745
561	0.548745	0.51315	561	0.556799	0.528983	561	0.555255	0.504942	561	0.560358	0.49845	561	0.555059	0.520662	561	0.541881	0.472434
562	0.537045	0.505776	562	0.55752	0.527749	562	0.554492	0.507351	562	0.56137	0.504786	562	0.554342	0.518817	562	0.541019	0.471573
563	0.544829	0.507351	563	0.561247	0.531126	563	0.554527	0.506132	563	0.560753	0.493585	563	0.558319	0.511321	563	0.542055	0.467676
564	0.548295	0.507649	564	0.558549	0.531585	564	0.555941	0.503953	564	0.562562	0.499085	564	0.55867	0.506969	564	0.541762	0.459929
565	0.548613	0.508475	565	0.566961	0.534647	565	0.553548	0.512441	565	0.562537	0.503196	565	0.557984	0.495543	565	0.541108	0.454807
566	0.541625	0.511874	566	0.56875	0.530818	566	0.553383	0.509603	566	0.55865	0.499275	566	0.570149	0.513046	566	0.538405	0.461714
567	0.542008	0.503762	567	0.57236	0.528561	567	0.553597	0.51051	567	0.554496	0.508912	567	0.564965	0.513822	567	0.541488	0.456265
568	0.541434	0.501357	568	0.568514	0.534496	568	0.554403	0.515807	568	0.561008	0.509658	568	0.558701	0.514007	568	0.539672	0.465872
569	0.543548	0.507556	569	0.566808	0.531141	569	0.556221	0.512795	569	0.554934	0.500587	569	0.566374	0.500021	569	0.544158	0.457766
570	0.537007	0.511364	570	0.563761	0.533943	570	0.555806	0.511354	570	0.55777	0.5079	570	0.560205	0.51095	570	0.540907	0.463457
571	0.53833	0.504988	571	0.571452	0.533479	571	0.56752	0.524727	571	0.557969	0.499798	571	0.567889	0.513864	571	0.546341	0.450394
572	0.53849	0.518987	572	0.577263	0.533295	572	0.565922	0.527726	572	0.558723	0.503579	572	0.560418	0.505502	572	0.542654	0.455782
573	0.537484	0.516001	573	0.57201	0.529262	573	0.565152	0.526918	573	0.563823	0.501099	573	0.561957	0.513114	573	0.541295	0.460258
574	0.536102	0.513978	574	0.571936	0.528996	574	0.557402	0.52187	574	0.561746	0.490017	574	0.556078	0.5006	574	0.541512	0.457801
575	0.542159	0.510969	575	0.567629	0.533956	575	0.558034	0.516872	575	0.556455	0.484018	575	0.559808	0.509158	575	0.540988	0.458956
576	0.53769	0.509025	576	0.569407	0.531033	576	0.558038	0.511817	576	0.562669	0.478027	576	0.558571	0.509765	576	0.542243	0.464883
577	0.540496	0.514094	577	0.57246	0.527381	577	0.562037	0.508113	577	0.560617	0.501769	577	0.558867	0.509512	577	0.540264	0.470425
578	0.537732	0.51803	578	0.563731	0.526153	578	0.562303	0.517124	578	0.547926	0.501374	578	0.559499	0.511359	578	0.540985	0.466881
579	0.540508	0.518686	579	0.570394	0.525433	579	0.558549	0.51731	579	0.554239	0.501029	579	0.567002	0.511267	579	0.540656	0.46573
580	0.536782	0.514495	580	0.579832	0.532295	580	0.561507	0.520737	580	0.550331	0.498717	580	0.564393	0.510474	580	0.539147	0.467477
581	0.537193	0.516118	581	0.567491	0.519437	581	0.563047	0.519189	581	0.557238	0.497515	581	0.566702	0.506693	581	0.541712	0.460128
582	0.537939	0.515293	582	0.572082	0.5234	582	0.558289	0.521075	582	0.548438	0.498339	582	0.563178	0.514525	582	0.542014	0.454073
583	0.537845	0.511621	583	0.57189	0.513831	583	0.56136	0.523318	583	0.556284	0.496777	583	0.562209	0.516719	583	0.538791	0.457389
584	0.538069	0.513825	584	0.586061	0.513363	584	0.558709	0.522243	584	0.551544	0.489349	584	0.556697	0.519938	584	0.538952	0.459466
585	0.541244	0.497892	585	0.576777	0.507779	585	0.558383	0.517547	585	0.557669	0.501609	585	0.553133	0.521055	585	0.537641	0.454443
586	0.542818	0.498399	586	0.572331	0.515944	586	0.555756	0.529753	586	0.553168	0.500048	586	0.563194	0.522064	586	0.539397	0.45786
587	0.54338	0.499227	587	0.562708	0.510345	587	0.554601	0.531965	587	0.554022	0.503112	587	0.552318	0.525193	587	0.538205	0.460525
588	0.541569	0.501252	588	0.569612	0.511043	588	0.56062	0.525141	588	0.554496	0.502189	588	0.552932	0.519762	588	0.537647	0.458592
589	0.545061	0.495756	589	0.567657	0.516262	589	0.555335	0.52659	589	0.55487	0.499613	589	0.553287	0.525202	589	0.536555	0.455059
590	0.54284	0.508339	590	0.569251	0.514338	590	0.554477	0.525706	590	0.562494	0.494132	590	0.553905	0.520604	590	0.537012	0.464216
591	0.544444	0.511172	591	0.574937	0.514505	591	0.553734	0.52387	591	0.556728	0.494053	591	0.557854	0.516905	591	0.540578	0.462279
592	0.552802	0.49991	592	0.577742	0.509192	592	0.558584	0.525734	592	0.55122	0.489917	592	0.558736	0.513541	592	0.54117	0.460892
593	0.548674	0.498836	593	0.578856	0.511634	593	0.555594	0.526619	593	0.549668	0.495356	593	0.559207	0.511271	593	0.541012	0.459291
594	0.543354	0.483905	594	0.579612	0.507764	594	0.554901	0.526985	594	0.554336	0.498354	594	0.558347	0.515542	594	0.540017	0.458932
595	0.542616	0.506858	595	0.574794	0.502851	595	0.553505	0.525913	595	0.548531	0.50249	595	0.556208	0.516894	595	0.541503	0.458989
596	0.538327	0.508188	596	0.582832	0.507359	596	0.552964	0.527458	596	0.556554	0.493371	596	0.573205	0.514352	596	0.544333	0.457437
597	0.549558	0.511824	597	0.579845	0.502533	597	0.554436	0.527158	597	0.553774	0.490451	597	0.570215	0.52187	597	0.544935	0.462681
598	0.571399	0.524898	598	0.577916	0.510489	598	0.555619	0.530409	598	0.548921	0.495666	598	0.563456	0.521777	598	0.545212	0.458114
599	0.561442	0.526553	599	0.57297	0.514597	599	0.562395	0.524752	599	0.555195	0.500472	599	0.565088	0.519768	599	0.542397	0.461332
600	0.554267	0.523859	600	0.572728	0.50651	600	0.55854	0.525546	600	0.554414	0.499314	600	0.558488	0.522193	600	0.543633	0.458727
601	0.547667	0.529597	601	0.572056	0.506347	601	0.556951	0.527366	601	0.553612	0.507528	601	0.567367	0.509247	601	0.544931	0.467986
602	0.541306	0.527742	602	0.575454	0.507264	602	0.557189	0.527986	602	0.550184	0.508884	602	0.565472	0.512215	602	0.54505	0.462308
603	0.543803	0.529075	603	0.570897	0.503392	603	0.557425	0.527544	603	0.54806	0.51073	603	0.56554	0.51729	603	0.541424	0.460333
604	0.547403	0.528063	604	0.579791	0.494907	604	0.556233	0.525004	604	0.549988	0.505232	604	0.567329	0.514951	604	0.544556	0.459068
605	0.549864	0.52721	605	0.578768	0.49425	605	0.556872	0.527861	605	0.542434	0.503496	605	0.572675	0.518878	605	0.54718	0.462784
606	0.553874	0.526865	606	0.577844	0.49758	606	0.558377	0.524783	606	0.546379	0.513786	606	0.574371	0.511771	606	0.544955	0.458078
607	0.551726	0.524933	607	0.57959	0.494683	607	0.558685	0.525719	607	0.551413	0.501102	607	0.578582	0.523643	607	0.543522	0.463744
608	0.547228	0.525714	608	0.575943	0.505149	608	0.559423	0.528069	608	0.554645	0.507263	608	0.564971	0.520084	608	0.544969	0.465804
609	0.545887	0.524548	609	0.567021	0.504785	609	0.558776	0.52296	609	0.560117	0.503778	609	0.573159	0.513281	609	0.541919	0.465586
610	0.548906	0.523437	610	0.568713	0.506907	610	0.565126	0.525111	610	0.562341	0.495133	610	0.574924	0.507313	610	0.543394	0.463456
611	0.546389	0.521015	611	0.565321	0.51946	611	0.559682	0.528619	611	0.55337	0.488956	611	0.587543	0.509233	611	0.544809	0.460831
612	0.543222	0.526966	612	0.566092	0.518827	612	0.560806	0.531788	612	0.548247	0.487074	612	0.584276	0.509076	612	0.549163	0.459287
613	0.547664	0.518984	613	0.557761	0.515823	613	0.557475	0.527682	613	0.551174	0.508473	613	0.587987	0.509636	613	0.541945	0.457815
614	0.543725	0.517969	614	0.557833	0.521932	614	0.558503	0.530388	614	0.549302	0.510482	614	0.581472	0.505258	614	0.544461	0.447578
615	0.547119	0.51692	615	0.560554	0.523086	615	0.563841	0.53283	615	0.556092	0.504447	615	0.582029	0.505397	615	0.540245	0.449423
616	0.552362	0.517958	616	0.56091	0.522918	616	0.564796	0.526742	616	0.555644	0.498115	616	0.571473	0.497036	616	0.540876	0.453715
617	0.546782	0.519421	617	0.565152	0.522647	617	0.566448	0.53239	617	0.551566	0.492549	617	0.583824	0.496194	617	0.538373	0.455649
618	0.548773	0.515778	618	0.561622	0.528378	618	0.558693	0.529966	618	0.55177	0.499105	618	0.566243	0.501944	618	0.541434	0.457937
619	0.546005	0.516841	619	0.560174	0.527099	619	0.565661	0.521656	619	0.559318	0.503198	619	0.560772	0.502077	619	0.537267	0.47116
620	0.538607	0.51509	620	0.558825	0.529191	620	0.563968	0.523506	620	0.55714	0.486528	620	0.56229	0.49381	620	0.541489	0.473965
621	0.552247	0.522903	621	0.554832	0.52758	621	0.556978	0.52899	621	0.57325	0.478724	621	0.564349	0.50108	621	0.540005	0.472405
622	0.533906	0.50998	622	0.550373	0.523392	622	0.553771	0.533221	622	0.563197	0.482289	622	0.557928	0.497386	622	0.539126	0.463544
623	0.536047	0.525806	623	0.552198	0.53157	623	0.552703	0.527396	623	0.553741	0.494354	623	0.555218	0.495082	623	0.536498	0.47207
624	0.534081	0.526276	624	0.55061	0.531296	624	0.560352	0.526099	624	0.557228	0.503693	624	0.556141	0.501391	624	0.540543	0.459991
625	0.536445	0.512547	625	0.551475	0.530244	625	0.557965	0.528666	625	0.556872	0.487914	625	0.566542	0.494868	625	0.539608	0.462766
626	0.547489	0.515484	626	0.558131	0.527942	626	0.561163	0.528871	626	0.554501	0.486302	626	0.565907	0.495642	626	0.539346	0.460372
627	0.54613	0.514458	627	0.558579	0.5191	627	0.556023	0.528667	627	0.550578	0.480412	627	0.578609	0.493544	627	0.54176	0.459977
628	0.542461	0.515935	628	0.559109	0.514292	628	0.557772	0.521863	628	0.553446	0.508422	628	0.568098	0.495639	628	0.538023	0.461013
629	0.539938	0.515721	629	0.561811	0.506158	629	0.558673	0.529207	629	0.554267	0.499628	629	0.567416	0.500344	629	0.542055	0.467125
630	0.542188	0.516838	630	0.554734	0.50653	630	0.560225	0.530094	630	0.561123	0.501072	630	0.558476	0.49902	630	0.542262	0.469615
631	0.546545	0.507865	631	0.554341	0.511488	631	0.563428	0.527401	631	0.557532	0.485475	631	0.563458	0.495609	631	0.543631	0.467714
632	0.54929	0.502105	632	0.553741	0.525914	632	0.558205	0.526098	632	0.548884	0.501555	632	0.562016	0.494816	632	0.543492	0.465989
633	0.547987	0.504794	633	0.555706	0.524683	633	0.552781	0.524608	633	0.550675	0.516227	633	0.56501	0.490309	633	0.549885	0.455389
634	0.546882	0.497056	634	0.554599	0.519164	634	0.556176	0.521647	634	0.554023	0.516415	634	0.569855	0.476788	634	0.548455	0.455114
635	0.545532	0.5193	635	0.557894	0.514729	635	0.555544	0.524845	635	0.54827	0.492297	635	0.57109	0.473945	635	0.546337	0.473272
636	0.541729	0.523826	636	0.558097	0.507891	636	0.563939	0.511426	636	0.562207	0.5044	636	0.567471	0.476441	636	0.552515	0.480477
637	0.544187	0.517133	637	0.557574	0.50787	637	0.55494	0.525098	637	0.562265	0.491196	637	0.565829	0.475379	637	0.555377	0.478621
638	0.539588	0.510381	638	0.558063	0.504583	638	0.556916	0.529435	638	0.557599	0.490544	638	0.562245	0.480722	638	0.554068	0.482173
639	0.535687	0.495425	639	0.554872	0.506086	639	0.583107	0.527372	639	0.560737	0.485617	639	0.559976	0.495449	639	0.56366	0.480279
640	0.53594	0.489475	640	0.549242	0.500296	640	0.563915	0.530977	640	0.561323	0.498865	640	0.556201	0.484753	640	0.573654	0.490358
641	0.538696	0.506396	641	0.552342	0.520324	641	0.560269	0.518678	641	0.556526	0.503639	641	0.553693	0.48854	641	0.542983	0.490831
642	0.538651	0.511518	642	0.555767	0.516971	642	0.561997	0.517756	642	0.553608	0.490611	642	0.553197	0.481348	642	0.543443	0.487623
643	0.537748	0.511289	643	0.563415	0.52855	643	0.565566	0.518719	643	0.56585	0.472473	643	0.558208	0.479717	643	0.545907	0.488708
644	0.538584	0.511433	644	0.570279	0.528349	644	0.563113	0.513171	644	0.569992	0.477558	644	0.563905	0.477769	644	0.542765	0.477207
645	0.540642	0.509684	645	0.56217	0.527123	645	0.563997	0.514933	645	0.555648	0.487294	645	0.564629	0.491402	645	0.547107	0.487703
646	0.543731	0.509884	646	0.569018	0.528414	646	0.564215	0.523851	646	0.557775	0.459237	646	0.560783	0.489857	646	0.545979	0.484582
647	0.540749	0.506496	647	0.559154	0.529366	647	0.557948	0.519227	647	0.549052	0.50217	647	0.564905	0.489964	647	0.543848	0.476532
648	0.542089	0.510349	648	0.556313	0.527499	648	0.559874	0.522443	648	0.555872	0.491115	648	0.556372	0.487519	648	0.55221	0.469803
649	0.539824	0.511799	649	0.56053	0.528773	649	0.554049	0.522552	649	0.550356	0.484527	649	0.559707	0.494614	649	0.540507	0.472132
650	0.540476	0.513692	650	0.559138	0.514436	650	0.555651	0.525801	650	0.552452	0.477527	650	0.561264	0.499734	650	0.536606	0.469816
651	0.544246	0.509094	651	0.555153	0.508116	651	0.55737	0.52428	651	0.557485	0.473797	651	0.558963	0.49498	651	0.538282	0.464922
652	0.548337	0.508125	652	0.561287	0.516396	652	0.556636	0.523795	652	0.550616	0.493544	652	0.563853	0.487731	652	0.539581	0.467267
653	0.547693	0.507081	653	0.561211	0.520316	653	0.560257	0.506246	653	0.557033	0.499378	653	0.566105	0.497493	653	0.541234	0.466166
654	0.550964	0.50117	654	0.556424	0.512807	654	0.557225	0.507852	654	0.556844	0.506626	654	0.560516	0.493053	654	0.537536	0.457603
655	0.547389	0.506512	655	0.556155	0.508591	655	0.557328	0.50353	655	0.563729	0.499092	655	0.567609	0.47783	655	0.542185	0.46103
656	0.546212	0.513939	656	0.558977	0.510297	656	0.563318	0.508659	656	0.567123	0.494792	656	0.564345	0.475725	656	0.540385	0.467782
657	0.538088	0.514716	657	0.565246	0.495464	657	0.563352	0.514132	657	0.561898	0.493997	657	0.561408	0.479254	657	0.538772	0.463071
658	0.542032	0.51697	658	0.579909	0.493728	658	0.557235	0.517643	658	0.556061	0.503862	658	0.576102	0.468738	658	0.538151	0.460058
659	0.54656	0.517362	659	0.571581	0.494711	659	0.558996	0.522159	659	0.562174	0.501192	659	0.553916	0.487379	659	0.535573	0.455658
660	0.546415	0.509617	660	0.572717	0.497977	660	0.556486	0.52685	660	0.563824	0.494314	660	0.557344	0.496196	660	0.535998	0.446883
661	0.546674	0.513461	661	0.581151	0.494074	661	0.55321	0.527884	661	0.558888	0.48852	661	0.556659	0.491536	661	0.536422	0.449932
662	0.546086	0.504934	662	0.572985	0.487798	662	0.555713	0.528024	662	0.55064	0.495725	662	0.557885	0.489545	662	0.536789	0.444345
663	0.544465	0.509119	663	0.580504	0.481899	663	0.554316	0.525423	663	0.560056	0.506587	663	0.557556	0.495609	663	0.535425	0.448247
664	0.543811	0.512424	664	0.579687	0.483457	664	0.554178	0.521592	664	0.556892	0.501022	664	0.556933	0.489634	664	0.535015	0.448099
665	0.541321	0.515717	665	0.573555	0.490412	665	0.556662	0.525758	665	0.553437	0.498228	665	0.556659	0.493702	665	0.535512	0.448976
666	0.543722	0.508337	666	0.552386	0.538625	666	0.55223	0.52083	666	0.56518	0.488056	666	0.557381	0.494473	666	0.538028	0.445813
667	0.542467	0.511245	667	0.557719	0.542102	667	0.552754	0.523162	667	0.553185	0.48488	667	0.555452	0.497104	667	0.53486	0.444299
668	0.543005	0.50848	668	0.567476	0.520097	668	0.555817	0.525244	668	0.554231	0.506613	668	0.564821	0.492904	668	0.534751	0.448588
669	0.544	0.509067	669	0.569978	0.521652	669	0.556489	0.525564	669	0.553764	0.501971	669	0.560877	0.496131	669	0.535604	0.455821
670	0.543817	0.517592	670	0.578334	0.515304	670	0.554724	0.515814	670	0.556396	0.504302	670	0.567901	0.498949	670	0.537087	0.457557
671	0.539788	0.518357	671	0.579258	0.519656	671	0.556166	0.521322	671	0.549499	0.48806	671	0.563101	0.497985	671	0.53594	0.454457
672	0.541182	0.514857	672	0.57833	0.519766	672	0.553446	0.521131	672	0.56247	0.491122	672	0.573839	0.496138	672	0.540206	0.458652
673	0.544851	0.514805	673	0.584178	0.51963	673	0.554217	0.523783	673	0.557214	0.494909	673	0.56694	0.50577	673	0.537834	0.463716
674	0.545179	0.510986	674	0.584724	0.519832	674	0.553864	0.52429	674	0.559818	0.484788	674	0.560819	0.498577	674	0.538012	0.460215
675	0.545636	0.502881	675	0.569284	0.521438	675	0.553308	0.524263	675	0.556874	0.492496	675	0.559928	0.502149	675	0.539061	0.458757
676	0.543182	0.500839	676	0.565114	0.513375	676	0.554742	0.516208	676	0.560653	0.5039	676	0.567323	0.502187	676	0.539031	0.455513
677	0.546263	0.507386	677	0.566366	0.519227	677	0.555571	0.516422	677	0.556313	0.501121	677	0.550832	0.502391	677	0.539203	0.457386
678	0.544361	0.504125	678	0.566672	0.520177	678	0.554001	0.517914	678	0.55136	0.507572	678	0.551432	0.504903	678	0.538307	0.456911
679	0.545511	0.503924	679	0.564144	0.524172	679	0.554378	0.521665	679	0.552586	0.505149	679	0.553266	0.499244	679	0.537372	0.457056
680	0.546792	0.509406	680	0.568951	0.526233	680	0.553633	0.51373	680	0.552413	0.50939	680	0.547022	0.506315	680	0.539641	0.470759
681	0.538592	0.515666	681	0.568846	0.527644	681	0.5509	0.51604	681	0.551674	0.512091	681	0.550654	0.514129	681	0.538343	0.470912
682	0.538309	0.510175	682	0.56951	0.527318	682	0.552212	0.51471	682	0.555329	0.508416	682	0.549322	0.512048	682	0.54033	0.473136
683	0.536337	0.512347	683	0.569607	0.526279	683	0.554327	0.512159	683	0.553954	0.501634	683	0.551496	0.508724	683	0.538859	0.473735
684	0.539674	0.502169	684	0.565337	0.526979	684	0.556818	0.513855	684	0.557265	0.506951	684	0.54737	0.517871	684	0.540717	0.474105
685	0.559565	0.507392	685	0.558602	0.525615	685	0.553619	0.517412	685	0.5632	0.491807	685	0.549109	0.522764	685	0.543979	0.477979
686	0.552486	0.511637	686	0.56154	0.527756	686	0.553327	0.517902	686	0.557944	0.502565	686	0.543392	0.521674	686	0.544041	0.475718
687	0.537564	0.506738	687	0.561016	0.529366	687	0.555117	0.516245	687	0.553367	0.50727	687	0.559729	0.519483	687	0.545039	0.475494
688	0.544266	0.50674	688	0.560936	0.530343	688	0.554266	0.510113	688	0.553198	0.507678	688	0.550314	0.518883	688	0.543386	0.474565
689	0.546892	0.512222	689	0.558048	0.529592	689	0.555073	0.506582	689	0.559906	0.498211	689	0.55519	0.521196	689	0.543556	0.474918
690	0.537193	0.507667	690	0.558242	0.528519	690	0.555316	0.509011	690	0.56089	0.504757	690	0.554545	0.51972	690	0.541803	0.472789
691	0.544274	0.508292	691	0.560911	0.531372	691	0.554526	0.508126	691	0.560726	0.49421	691	0.558823	0.511756	691	0.544133	0.469131
692	0.546974	0.510428	692	0.558114	0.532357	692	0.555478	0.502785	692	0.563751	0.497007	692	0.558254	0.50617	692	0.543941	0.463722
693	0.5474	0.511464	693	0.565531	0.534636	693	0.553778	0.512645	693	0.563341	0.501525	693	0.558296	0.495358	693	0.543935	0.456836
694	0.540748	0.51501	694	0.568624	0.531306	694	0.55348	0.509298	694	0.560634	0.500571	694	0.572757	0.512638	694	0.53988	0.464363
695	0.541991	0.506575	695	0.572234	0.529081	695	0.553861	0.510192	695	0.555989	0.509479	695	0.565311	0.511544	695	0.543841	0.45826
696	0.540045	0.50673	696	0.568681	0.535048	696	0.554396	0.516069	696	0.563502	0.511037	696	0.559525	0.511057	696	0.540378	0.465767
697	0.541261	0.509324	697	0.567148	0.531179	697	0.556554	0.512512	697	0.556724	0.501137	697	0.567373	0.501658	697	0.545902	0.458257
698	0.537628	0.513238	698	0.564941	0.53411	698	0.555768	0.511379	698	0.558504	0.507283	698	0.561253	0.509325	698	0.542932	0.465939
699	0.538592	0.506687	699	0.572801	0.533354	699	0.568091	0.524691	699	0.559394	0.498719	699	0.569818	0.512178	699	0.547069	0.45373
700	0.539577	0.518098	700	0.57956	0.532738	700	0.56597	0.527561	700	0.560158	0.50422	700	0.563734	0.506779	700	0.542459	0.458454
701	0.538018	0.51482	701	0.57217	0.529494	701	0.565531	0.527174	701	0.562637	0.502145	701	0.561765	0.512913	701	0.540998	0.460827
702	0.536085	0.513266	702	0.57216	0.5292	702	0.557368	0.52197	702	0.561241	0.488095	702	0.554459	0.499516	702	0.542485	0.45668
703	0.540451	0.511096	703	0.567648	0.532569	703	0.55792	0.518829	703	0.554061	0.484682	703	0.560759	0.50977	703	0.543615	0.457096
704	0.537292	0.510627	704	0.56977	0.531938	704	0.558021	0.512055	704	0.560497	0.47363	704	0.557975	0.510527	704	0.543357	0.465794
705	0.540142	0.515871	705	0.572594	0.527473	705	0.561587	0.508087	705	0.559478	0.499167	705	0.55895	0.509443	705	0.540335	0.472683
706	0.538358	0.518131	706	0.564586	0.525447	706	0.56114	0.517383	706	0.546339	0.501844	706	0.559845	0.513034	706	0.542359	0.467753
707	0.541003	0.51981	707	0.571291	0.525088	707	0.558823	0.518527	707	0.554316	0.500824	707	0.565985	0.510843	707	0.541067	0.466238
708	0.536711	0.516083	708	0.581049	0.532516	708	0.56061	0.520911	708	0.548372	0.497299	708	0.567449	0.507374	708	0.540276	0.467821
709	0.53731	0.515815	709	0.568547	0.520267	709	0.563061	0.518681	709	0.557752	0.498885	709	0.565881	0.505469	709	0.541301	0.460128
710	0.538311	0.515773	710	0.572996	0.52299	710	0.557647	0.52121	710	0.548669	0.499655	710	0.564557	0.514381	710	0.542889	0.452636
711	0.537852	0.51242	711	0.571438	0.515708	711	0.5612	0.524098	711	0.557053	0.496902	711	0.562183	0.51458	711	0.540265	0.456818
712	0.538118	0.513467	712	0.587904	0.513942	712	0.558411	0.522726	712	0.55117	0.489975	712	0.557641	0.518646	712	0.540577	0.45961
713	0.541091	0.499444	713	0.574842	0.506208	713	0.557851	0.517544	713	0.557264	0.502125	713	0.553551	0.518535	713	0.538967	0.45418
714	0.543053	0.499491	714	0.57325	0.517162	714	0.555353	0.529407	714	0.554289	0.500749	714	0.563976	0.523016	714	0.540897	0.459191
715	0.544547	0.499663	715	0.563108	0.510955	715	0.554433	0.531174	715	0.554309	0.502795	715	0.55334	0.525684	715	0.540148	0.459572
716	0.543358	0.50174	716	0.570943	0.511659	716	0.560472	0.524662	716	0.554582	0.502031	716	0.553267	0.519067	716	0.54045	0.458591
717	0.546319	0.494779	717	0.568328	0.516638	717	0.555085	0.527898	717	0.556685	0.498663	717	0.553861	0.524515	717	0.538441	0.457547
718	0.543737	0.50707	718	0.568992	0.514392	718	0.554384	0.524633	718	0.561631	0.492941	718	0.554007	0.5207	718	0.538311	0.465878
719	0.545535	0.510721	719	0.574627	0.514014	719	0.554006	0.523823	719	0.558813	0.495641	719	0.557828	0.517094	719	0.541173	0.463957
720	0.553459	0.499266	720	0.579594	0.509211	720	0.558817	0.524658	720	0.550743	0.490406	720	0.558898	0.514532	720	0.541717	0.46219
721	0.548744	0.500972	721	0.580151	0.511601	721	0.554568	0.525947	721	0.549504	0.496393	721	0.559708	0.511245	721	0.542502	0.460234
722	0.542749	0.485717	722	0.579526	0.508561	722	0.553719	0.523814	722	0.554116	0.4997	722	0.558521	0.51414	722	0.542368	0.461448
723	0.542352	0.505676	723	0.575445	0.502247	723	0.553379	0.525008	723	0.54728	0.504576	723	0.558271	0.517775	723	0.543314	0.461738
724	0.538268	0.507572	724	0.581757	0.507011	724	0.5529	0.524548	724	0.55627	0.49289	724	0.574863	0.514219	724	0.544736	0.461121
725	0.546765	0.512253	725	0.58097	0.501182	725	0.55477	0.528166	725	0.553658	0.488495	725	0.572131	0.521647	725	0.546106	0.465624
726	0.569351	0.52618	726	0.57819	0.510967	726	0.55613	0.532653	726	0.547255	0.493675	726	0.564927	0.522076	726	0.545238	0.461217
727	0.561262	0.528023	727	0.573975	0.514299	727	0.562278	0.526483	727	0.554655	0.500494	727	0.567195	0.519543	727	0.544276	0.464095
728	0.551779	0.522065	728	0.574213	0.508808	728	0.559441	0.52687	728	0.553918	0.500326	728	0.559827	0.52291	728	0.545759	0.460992
729	0.545557	0.529988	729	0.572479	0.506858	729	0.557727	0.528015	729	0.553197	0.509535	729	0.568153	0.508493	729	0.54697	0.468593
730	0.540645	0.525967	730	0.576084	0.507078	730	0.557461	0.528294	730	0.549965	0.50895	730	0.565902	0.515044	730	0.546178	0.463144
731	0.541596	0.528376	731	0.572408	0.503253	731	0.557902	0.527822	731	0.547874	0.509853	731	0.566319	0.518961	731	0.542958	0.461419
732	0.546205	0.527209	732	0.578724	0.495671	732	0.556026	0.523041	732	0.550159	0.506618	732	0.568748	0.512646	732	0.54517	0.463409
733	0.548904	0.52617	733	0.578696	0.495107	733	0.555927	0.527151	733	0.543138	0.503701	733	0.57458	0.518652	733	0.548084	0.465854
734	0.553643	0.526643	734	0.577186	0.498482	734	0.557977	0.525759	734	0.546695	0.515019	734	0.5734	0.511955	734	0.545617	0.463182
735	0.552471	0.525337	735	0.579239	0.494138	735	0.558847	0.52765	735	0.552562	0.502048	735	0.576348	0.523419	735	0.544611	0.467802
736	0.546557	0.525488	736	0.57776	0.504814	736	0.560303	0.528067	736	0.554751	0.508028	736	0.566206	0.52079	736	0.545838	0.470175
737	0.545467	0.525252	737	0.568235	0.506939	737	0.559076	0.52247	737	0.561742	0.502888	737	0.574772	0.512875	737	0.541733	0.466589
738	0.546329	0.522863	738	0.570813	0.508897	738	0.564693	0.525184	738	0.561997	0.494044	738	0.576357	0.50927	738	0.540739	0.464582
739	0.545185	0.521082	739	0.564946	0.519799	739	0.558118	0.527005	739	0.552369	0.486645	739	0.588719	0.509437	739	0.540895	0.460588
740	0.543888	0.527272	740	0.568151	0.520397	740	0.558562	0.531541	740	0.547441	0.489155	740	0.58135	0.508692	740	0.545999	0.460571
741	0.548227	0.519558	741	0.558374	0.51728	741	0.557559	0.528313	741	0.551525	0.510173	741	0.587355	0.510049	741	0.541725	0.458916
742	0.54417	0.51919	742	0.557995	0.523012	742	0.557988	0.531523	742	0.548674	0.512488	742	0.580615	0.504881	742	0.544201	0.446086
743	0.549147	0.517497	743	0.56069	0.52242	743	0.564252	0.533215	743	0.55542	0.505457	743	0.583204	0.506121	743	0.54072	0.451254
744	0.552928	0.519072	744	0.558678	0.522727	744	0.564318	0.529978	744	0.555757	0.498996	744	0.57044	0.499841	744	0.5405	0.456846
745	0.547781	0.520707	745	0.564108	0.522705	745	0.566151	0.534389	745	0.552354	0.494518	745	0.586691	0.498716	745	0.538511	0.45913
746	0.548483	0.516046	746	0.560488	0.527807	746	0.558749	0.530424	746	0.548683	0.501397	746	0.567707	0.503752	746	0.54184	0.458523
747	0.547136	0.518093	747	0.559407	0.52588	747	0.563408	0.52426	747	0.559357	0.503942	747	0.561643	0.504336	747	0.537945	0.471497
748	0.538559	0.516009	748	0.557132	0.527594	748	0.564497	0.524577	748	0.557258	0.488819	748	0.562178	0.493666	748	0.542434	0.474963
749	0.551527	0.523752	749	0.554314	0.527951	749	0.556641	0.530207	749	0.5761	0.479069	749	0.566731	0.501722	749	0.541458	0.471491
750	0.533854	0.509849	750	0.550202	0.523195	750	0.553783	0.534178	750	0.562394	0.481181	750	0.559778	0.497135	750	0.53949	0.462497
751	0.535462	0.526168	751	0.552393	0.530643	751	0.551989	0.526141	751	0.5532	0.491695	751	0.557747	0.49655	751	0.536901	0.471733
752	0.533704	0.526996	752	0.550605	0.530698	752	0.559731	0.526791	752	0.559191	0.50285	752	0.554702	0.500054	752	0.54103	0.459626
753	0.535958	0.513253	753	0.551254	0.529813	753	0.557734	0.530319	753	0.557636	0.486299	753	0.566847	0.49513	753	0.53965	0.465186
754	0.547988	0.515811	754	0.557809	0.526245	754	0.560751	0.529804	754	0.55271	0.48588	754	0.56672	0.495048	754	0.539279	0.461333
755	0.54503	0.513245	755	0.556912	0.518969	755	0.553347	0.526894	755	0.550182	0.478516	755	0.575943	0.491822	755	0.541518	0.462471
756	0.542322	0.516503	756	0.556939	0.512246	756	0.555502	0.520751	756	0.553626	0.508039	756	0.567393	0.494977	756	0.537589	0.463681
757	0.539494	0.514888	757	0.561696	0.501353	757	0.557712	0.527207	757	0.55433	0.499282	757	0.569638	0.499827	757	0.541543	0.46778
758	0.542568	0.516104	758	0.553453	0.502367	758	0.559852	0.528588	758	0.562776	0.501163	758	0.558983	0.498329	758	0.542123	0.469086
759	0.546721	0.508033	759	0.554125	0.509191	759	0.562667	0.526141	759	0.556847	0.483739	759	0.564075	0.495012	759	0.542953	0.467358
760	0.547804	0.501939	760	0.553492	0.524602	760	0.558332	0.526655	760	0.549908	0.501353	760	0.563492	0.493222	760	0.54239	0.464836
761	0.549334	0.505871	761	0.556182	0.524462	761	0.552381	0.524982	761	0.551221	0.513972	761	0.564556	0.488992	761	0.54773	0.451905
762	0.546701	0.498387	762	0.555615	0.519564	762	0.556461	0.521234	762	0.554674	0.51561	762	0.567762	0.476254	762	0.548241	0.455142
763	0.546969	0.520408	763	0.557526	0.512841	763	0.555042	0.524899	763	0.549777	0.493814	763	0.570797	0.474375	763	0.548725	0.478625
764	0.540094	0.523208	764	0.556912	0.507247	764	0.560628	0.514165	764	0.56497	0.503111	764	0.568835	0.476706	764	0.553913	0.484526
765	0.544493	0.514202	765	0.555962	0.505798	765	0.556078	0.524299	765	0.56303	0.484726	765	0.56617	0.477811	765	0.555159	0.482221
766	0.537512	0.512065	766	0.556667	0.505005	766	0.55704	0.528247	766	0.559453	0.485311	766	0.562826	0.480263	766	0.555542	0.483127
767	0.535673	0.49541	767	0.554786	0.50328	767	0.580949	0.527488	767	0.561748	0.483382	767	0.558628	0.495683	767	0.565017	0.478928
768	0.535905	0.489205	768	0.549494	0.501208	768	0.561842	0.530671	768	0.559185	0.496469	768	0.558254	0.487354	768	0.566618	0.490223
769	0.539173	0.506322	769	0.552145	0.519483	769	0.559565	0.517509	769	0.556177	0.502915	769	0.554153	0.488602	769	0.54325	0.491266
770	0.539093	0.5124	770	0.554259	0.516399	770	0.562241	0.517974	770	0.553114	0.489935	770	0.553129	0.479083	770	0.544256	0.488232
771	0.537525	0.511465	771	0.561502	0.527992	771	0.565679	0.519333	771	0.567521	0.473689	771	0.556173	0.479095	771	0.547059	0.488951
772	0.538855	0.511568	772	0.56818	0.528334	772	0.564233	0.515115	772	0.571434	0.476794	772	0.562602	0.478075	772	0.543906	0.478848
773	0.540211	0.509763	773	0.560194	0.527848	773	0.563824	0.515102	773	0.55564	0.483617	773	0.566217	0.492243	773	0.548282	0.488904
774	0.543841	0.511559	774	0.568479	0.528898	774	0.564651	0.520675	774	0.558406	0.453018	774	0.561374	0.489234	774	0.547563	0.487101
775	0.54127	0.507523	775	0.559548	0.530057	775	0.558292	0.51828	775	0.548419	0.497676	775	0.563447	0.486648	775	0.544981	0.478923
776	0.541875	0.511954	776	0.556954	0.528167	776	0.559462	0.523496	776	0.556585	0.484577	776	0.557455	0.483092	776	0.55389	0.468975
777	0.540175	0.512651	777	0.561121	0.527393	777	0.554718	0.523207	777	0.551478	0.477588	777	0.559878	0.492125	777	0.541731	0.472236
778	0.540018	0.515093	778	0.557288	0.513859	778	0.556408	0.525049	778	0.553589	0.466448	778	0.560113	0.496912	778	0.538859	0.470098
779	0.544708	0.509397	779	0.555371	0.50352	779	0.558484	0.524461	779	0.554185	0.464667	779	0.557944	0.493435	779	0.540427	0.464518
780	0.548389	0.507668	780	0.561587	0.510328	780	0.556918	0.524167	780	0.547184	0.485445	780	0.561489	0.486962	780	0.542358	0.468239
781	0.54782	0.506206	781	0.56041	0.516752	781	0.559639	0.507545	781	0.55391	0.490978	781	0.563227	0.494809	781	0.544235	0.465862
782	0.550687	0.500798	782	0.557699	0.510836	782	0.555832	0.507201	782	0.554965	0.499766	782	0.557603	0.49145	782	0.53793	0.458941
783	0.54859	0.50782	783	0.556098	0.509969	783	0.556774	0.503747	783	0.560238	0.493951	783	0.565625	0.472144	783	0.541571	0.462564
784	0.545055	0.514233	784	0.55845	0.507705	784	0.562607	0.508598	784	0.566446	0.49109	784	0.567434	0.471194	784	0.541084	0.467954
785	0.538503	0.513786	785	0.563647	0.494311	785	0.563189	0.516983	785	0.561845	0.493139	785	0.559003	0.476383	785	0.538526	0.464202
786	0.542672	0.518486	786	0.580101	0.493189	786	0.55745	0.518012	786	0.555978	0.500035	786	0.574685	0.460941	786	0.538508	0.456707
787	0.545973	0.514994	787	0.570303	0.493385	787	0.559219	0.523431	787	0.565228	0.500362	787	0.551754	0.48434	787	0.536002	0.454171
788	0.546086	0.508648	788	0.571042	0.497905	788	0.556903	0.526675	788	0.561219	0.491698	788	0.558473	0.493847	788	0.536017	0.446132
789	0.546844	0.512848	789	0.578654	0.493177	789	0.553427	0.527093	789	0.561732	0.486706	789	0.555338	0.488145	789	0.536397	0.446705
790	0.544747	0.506384	790	0.571764	0.487651	790	0.555342	0.528489	790	0.551399	0.4923	790	0.556686	0.48811	790	0.536674	0.442322
791	0.544298	0.510199	791	0.580962	0.483028	791	0.554408	0.525337	791	0.561454	0.502429	791	0.556642	0.492055	791	0.534893	0.447769
792	0.542555	0.514327	792	0.583873	0.483438	792	0.554268	0.521678	792	0.55627	0.49989	792	0.55626	0.486323	792	0.535072	0.445807
793	0.541016	0.517051	793	0.573523	0.487666	793	0.557598	0.525093	793	0.553682	0.498568	793	0.557601	0.490804	793	0.534928	0.447397
794	0.54358	0.51049	794	0.552014	0.538664	794	0.552763	0.521187	794	0.565934	0.487795	794	0.55799	0.494094	794	0.539036	0.443088
795	0.542374	0.51375	795	0.558084	0.541865	795	0.553218	0.52332	795	0.552503	0.483227	795	0.554361	0.496929	795	0.537102	0.44422
796	0.543288	0.510662	796	0.563971	0.519507	796	0.55624	0.524038	796	0.554031	0.506527	796	0.563524	0.494088	796	0.535436	0.448084
797	0.544099	0.513483	797	0.568024	0.519617	797	0.555158	0.524495	797	0.552677	0.501146	797	0.559077	0.496522	797	0.537266	0.453819
798	0.543514	0.518475	798	0.579785	0.516201	798	0.554397	0.516073	798	0.556253	0.503479	798	0.565652	0.497464	798	0.539095	0.456656
799	0.541081	0.519474	799	0.578284	0.520388	799	0.556941	0.522035	799	0.54906	0.489131	799	0.561211	0.492673	799	0.537251	0.454812
800	0.541155	0.515165	800	0.577661	0.521616	800	0.553403	0.521293	800	0.562184	0.492941	800	0.570146	0.491844	800	0.540377	0.457613
801	0.545014	0.515472	801	0.584221	0.521097	801	0.554214	0.524235	801	0.555948	0.495238	801	0.562909	0.504122	801	0.53937	0.462655
802	0.544403	0.510738	802	0.585577	0.521083	802	0.553926	0.524197	802	0.557723	0.485104	802	0.559371	0.498511	802	0.539985	0.458654
803	0.544209	0.50405	803	0.571469	0.519416	803	0.553434	0.525349	803	0.555655	0.492196	803	0.560092	0.504252	803	0.540977	0.458493
804	0.542142	0.500408	804	0.566444	0.51491	804	0.554874	0.515378	804	0.55885	0.503259	804	0.564104	0.502032	804	0.539941	0.453798
805	0.545017	0.506651	805	0.568508	0.521306	805	0.555683	0.516425	805	0.553761	0.500482	805	0.551368	0.500034	805	0.539943	0.457489
806	0.543041	0.504026	806	0.5673	0.522232	806	0.554268	0.51949	806	0.55185	0.507123	806	0.551397	0.506961	806	0.538436	0.456282
807	0.543102	0.504516	807	0.565422	0.524384	807	0.554196	0.521384	807	0.553069	0.505337	807	0.553178	0.499549	807	0.538747	0.455894
808	0.546293	0.511161	808	0.569855	0.526576	808	0.553836	0.513489	808	0.552232	0.510515	808	0.547107	0.50768	808	0.54136	0.47437
809	0.537816	0.517616	809	0.56986	0.528021	809	0.55132	0.515864	809	0.549908	0.512846	809	0.54921	0.514286	809	0.540178	0.475991
810	0.537828	0.513368	810	0.570329	0.528444	810	0.552597	0.515727	810	0.554553	0.508201	810	0.549753	0.513036	810	0.540776	0.477388
811	0.536675	0.51294	811	0.570424	0.527029	811	0.554726	0.512818	811	0.554231	0.50418	811	0.552312	0.509516	811	0.539795	0.476493
812	0.540504	0.502856	812	0.565535	0.527592	812	0.556495	0.51497	812	0.55833	0.510165	812	0.548671	0.516903	812	0.541103	0.475408
813	0.55939	0.507824	813	0.559487	0.525717	813	0.553521	0.518333	813	0.559751	0.491638	813	0.548289	0.522889	813	0.543538	0.478903
814	0.549769	0.512955	814	0.562491	0.52838	814	0.553041	0.519497	814	0.557855	0.505172	814	0.544934	0.52135	814	0.544285	0.47742
815	0.536866	0.508865	815	0.563232	0.529931	815	0.555011	0.516591	815	0.553036	0.507718	815	0.561819	0.51984	815	0.545685	0.477948
816	0.544488	0.506958	816	0.561934	0.53098	816	0.554796	0.511129	816	0.552666	0.510205	816	0.552567	0.518525	816	0.544475	0.477339
817	0.544852	0.512129	817	0.559067	0.529639	817	0.555221	0.508258	817	0.559599	0.498313	817	0.554489	0.521543	817	0.544717	0.475941
818	0.537179	0.50954	818	0.558512	0.529181	818	0.555764	0.510448	818	0.560678	0.503327	818	0.554979	0.520357	818	0.543282	0.473529
819	0.54433	0.508908	819	0.560207	0.531367	819	0.554359	0.509723	819	0.560782	0.497677	819	0.558373	0.51126	819	0.546584	0.472194
820	0.545481	0.512804	820	0.557983	0.532719	820	0.554944	0.501357	820	0.564651	0.495151	820	0.558283	0.504938	820	0.545701	0.466981
821	0.546635	0.513823	821	0.563987	0.534443	821	0.553278	0.512389	821	0.563711	0.500939	821	0.558537	0.495226	821	0.546209	0.459616
822	0.540655	0.516748	822	0.568275	0.531764	822	0.553848	0.509845	822	0.56267	0.500858	822	0.574839	0.511264	822	0.54072	0.468638
823	0.54209	0.508776	823	0.572263	0.529881	823	0.554594	0.510678	823	0.557675	0.508989	823	0.566392	0.509665	823	0.545077	0.461034
824	0.538318	0.511492	824	0.568893	0.534892	824	0.554872	0.517193	824	0.563406	0.510732	824	0.560313	0.50977	824	0.541252	0.465658
825	0.540597	0.512452	825	0.567168	0.530393	825	0.556886	0.513544	825	0.558931	0.500538	825	0.566921	0.50175	825	0.547694	0.459276
826	0.538703	0.514752	826	0.564766	0.533991	826	0.55541	0.511692	826	0.559456	0.505507	826	0.562614	0.506797	826	0.543377	0.467987
827	0.538862	0.508128	827	0.573606	0.533426	827	0.568244	0.524225	827	0.559536	0.498532	827	0.57204	0.509727	827	0.548515	0.456753
828	0.540756	0.518006	828	0.580791	0.532179	828	0.565889	0.526851	828	0.562123	0.503738	828	0.565906	0.506374	828	0.543565	0.458206
829	0.538669	0.513835	829	0.572023	0.529737	829	0.565486	0.527411	829	0.562762	0.501758	829	0.563518	0.512545	829	0.541897	0.46145
830	0.536606	0.512521	830	0.571907	0.52929	830	0.556886	0.522157	830	0.561929	0.488254	830	0.554838	0.501198	830	0.541855	0.458587
831	0.539383	0.511947	831	0.567722	0.531578	831	0.557766	0.520256	831	0.552293	0.48715	831	0.562381	0.510556	831	0.545309	0.457994
832	0.536857	0.51344	832	0.570277	0.532578	832	0.557699	0.514079	832	0.558101	0.472604	832	0.558001	0.508732	832	0.543867	0.466541
833	0.5398	0.517566	833	0.57348	0.526799	833	0.561132	0.508969	833	0.560251	0.49782	833	0.559368	0.510353	833	0.539824	0.475191
834	0.539124	0.518152	834	0.566021	0.52528	834	0.560519	0.518161	834	0.546006	0.501976	834	0.559213	0.515746	834	0.542767	0.468266
835	0.54176	0.520906	835	0.571772	0.525818	835	0.55921	0.519785	835	0.553452	0.502124	835	0.565398	0.510827	835	0.541719	0.466896
836	0.536612	0.517292	836	0.581493	0.532722	836	0.560652	0.521131	836	0.547432	0.497515	836	0.56994	0.503677	836	0.540572	0.466714
837	0.53701	0.516336	837	0.568773	0.521302	837	0.562441	0.518508	837	0.557932	0.500633	837	0.56617	0.503542	837	0.540615	0.457577
838	0.538454	0.516486	838	0.574386	0.52245	838	0.556923	0.522287	838	0.548741	0.502267	838	0.566285	0.514158	838	0.542812	0.451756
839	0.537606	0.512991	839	0.570329	0.517557	839	0.560348	0.524924	839	0.557004	0.497528	839	0.561963	0.513693	839	0.54119	0.457492
840	0.538307	0.512959	840	0.588864	0.514854	840	0.557317	0.524092	840	0.550925	0.489672	840	0.558757	0.517938	840	0.542126	0.460969
841	0.541468	0.501072	841	0.573286	0.504534	841	0.557532	0.517354	841	0.55571	0.502008	841	0.554754	0.517083	841	0.540453	0.455731
842	0.543138	0.500436	842	0.573503	0.518062	842	0.555222	0.52875	842	0.554777	0.501752	842	0.566338	0.524192	842	0.541484	0.461007
843	0.545971	0.500289	843	0.562749	0.513693	843	0.554384	0.530537	843	0.554498	0.501719	843	0.554527	0.525954	843	0.540761	0.45989
844	0.544755	0.501918	844	0.570416	0.512925	844	0.560718	0.523555	844	0.553372	0.502189	844	0.553881	0.518879	844	0.542275	0.458524
845	0.547615	0.496033	845	0.568368	0.517706	845	0.555255	0.527374	845	0.557626	0.499648	845	0.554353	0.52273	845	0.54087	0.458004
846	0.545115	0.507191	846	0.569673	0.514249	846	0.553986	0.523763	846	0.561093	0.493413	846	0.554054	0.52093	846	0.539774	0.466453
847	0.547205	0.509858	847	0.575086	0.513684	847	0.554155	0.524564	847	0.560058	0.49848	847	0.559055	0.517577	847	0.542742	0.465338
848	0.554042	0.500551	848	0.580677	0.50977	848	0.560522	0.524385	848	0.550103	0.491757	848	0.559249	0.514982	848	0.544375	0.462871
849	0.548304	0.502949	849	0.581208	0.512807	849	0.554084	0.526989	849	0.549922	0.498816	849	0.559697	0.51155	849	0.545059	0.462431
850	0.54332	0.487249	850	0.578747	0.508981	850	0.55335	0.521352	850	0.5548	0.501438	850	0.558267	0.514793	850	0.544001	0.463976
851	0.543112	0.504825	851	0.575812	0.501834	851	0.55329	0.523728	851	0.546372	0.505748	851	0.560199	0.518272	851	0.545769	0.463473
852	0.538869	0.507896	852	0.580611	0.506359	852	0.553161	0.524619	852	0.555495	0.492256	852	0.575919	0.513916	852	0.545673	0.462744
853	0.54309	0.514851	853	0.580345	0.500237	853	0.554849	0.530795	853	0.553828	0.486109	853	0.573184	0.52177	853	0.546837	0.466995
854	0.566859	0.527626	854	0.577703	0.511812	854	0.557168	0.534713	854	0.546052	0.492607	854	0.56509	0.523046	854	0.546441	0.462469
855	0.560861	0.529314	855	0.574399	0.513755	855	0.56213	0.529155	855	0.553844	0.501477	855	0.568652	0.519657	855	0.54538	0.465748
856	0.550517	0.521401	856	0.575479	0.510484	856	0.560383	0.528672	856	0.552645	0.500661	856	0.561944	0.523605	856	0.546832	0.463184
857	0.543745	0.530367	857	0.572699	0.508033	857	0.558305	0.528766	857	0.552168	0.510541	857	0.569692	0.508821	857	0.547857	0.470273
858	0.539737	0.523375	858	0.576136	0.506842	858	0.557756	0.527047	858	0.550272	0.507849	858	0.566885	0.517267	858	0.547434	0.465845
859	0.539852	0.527859	859	0.573858	0.503142	859	0.55765	0.52582	859	0.547743	0.508535	859	0.566939	0.519292	859	0.544381	0.463829
860	0.543534	0.525854	860	0.577935	0.496031	860	0.555857	0.522965	860	0.550375	0.506502	860	0.570314	0.510802	860	0.545917	0.466372
861	0.547125	0.524771	861	0.579497	0.495433	861	0.556028	0.526369	861	0.543232	0.502965	861	0.578159	0.518252	861	0.547827	0.471281
862	0.551786	0.526414	862	0.576836	0.498133	862	0.557616	0.525435	862	0.547603	0.516548	862	0.571988	0.512373	862	0.545009	0.470167
863	0.552696	0.525415	863	0.578052	0.494422	863	0.559274	0.528196	863	0.553468	0.504647	863	0.574812	0.523536	863	0.544637	0.471059
864	0.546927	0.525182	864	0.578345	0.50418	864	0.561115	0.527401	864	0.554371	0.506917	864	0.566976	0.521396	864	0.544987	0.472746
865	0.545056	0.525581	865	0.568227	0.507195	865	0.558927	0.521383	865	0.562444	0.500894	865	0.575119	0.512332	865	0.541123	0.466529
866	0.54552	0.520636	866	0.572939	0.510435	866	0.564289	0.524766	866	0.562643	0.493412	866	0.577505	0.511682	866	0.540333	0.463409
867	0.544281	0.522751	867	0.564908	0.520782	867	0.55793	0.525451	867	0.5512	0.485345	867	0.588651	0.507904	867	0.54055	0.459061
868	0.544153	0.526589	868	0.570054	0.520992	868	0.557497	0.530281	868	0.547029	0.492895	868	0.579655	0.511258	868	0.542766	0.46104
869	0.548737	0.519879	869	0.559553	0.517253	869	0.557293	0.527756	869	0.551827	0.511931	869	0.586414	0.510168	869	0.541946	0.459697
870	0.545386	0.520396	870	0.558417	0.52494	870	0.557599	0.531597	870	0.548363	0.514184	870	0.579506	0.506384	870	0.542402	0.446727
871	0.550063	0.518155	871	0.561353	0.522285	871	0.563796	0.532966	871	0.555253	0.506295	871	0.583314	0.505379	871	0.540509	0.455618
872	0.552876	0.520707	872	0.557975	0.521865	872	0.563406	0.531849	872	0.55554	0.500407	872	0.569935	0.501047	872	0.540408	0.460093
873	0.549326	0.521398	873	0.56228	0.523263	873	0.565209	0.535342	873	0.552962	0.497594	873	0.590192	0.499891	873	0.540224	0.461371
874	0.548289	0.517792	874	0.559133	0.527159	874	0.558535	0.528606	874	0.545635	0.50368	874	0.56881	0.504972	874	0.542254	0.458935
875	0.54793	0.519108	875	0.558039	0.524343	875	0.560673	0.524631	875	0.559849	0.505191	875	0.562481	0.507044	875	0.538719	0.473008
876	0.538239	0.516967	876	0.555273	0.526115	876	0.566444	0.524278	876	0.557448	0.491387	876	0.563768	0.493058	876	0.543364	0.476776
877	0.551563	0.522547	877	0.553586	0.528201	877	0.557226	0.530821	877	0.578833	0.479827	877	0.56664	0.503098	877	0.54134	0.469161
878	0.533707	0.510032	878	0.550036	0.523186	878	0.554571	0.534391	878	0.560369	0.479963	878	0.561906	0.497041	878	0.539873	0.46165
879	0.534934	0.526177	879	0.552213	0.530114	879	0.551509	0.525804	879	0.553184	0.490179	879	0.560529	0.497693	879	0.537751	0.470706
880	0.533516	0.527539	880	0.550113	0.529451	880	0.55791	0.5265	880	0.56156	0.50215	880	0.553529	0.498052	880	0.542077	0.45812
881	0.535711	0.514865	881	0.551064	0.528446	881	0.557442	0.530847	881	0.557801	0.484825	881	0.566392	0.495102	881	0.539986	0.46554
882	0.548034	0.51603	882	0.556504	0.52359	882	0.559757	0.53004	882	0.552779	0.485331	882	0.565627	0.491995	882	0.538977	0.461808
883	0.54425	0.514685	883	0.554597	0.516602	883	0.551785	0.526657	883	0.54949	0.479127	883	0.574344	0.489248	883	0.542476	0.46464
884	0.54193	0.517675	884	0.554479	0.510256	884	0.553873	0.520594	884	0.553935	0.507421	884	0.565848	0.493878	884	0.538131	0.467281
885	0.53887	0.513997	885	0.561837	0.497445	885	0.555549	0.524476	885	0.554836	0.499129	885	0.569701	0.498472	885	0.541947	0.469353
886	0.542351	0.514859	886	0.553031	0.497141	886	0.55838	0.52616	886	0.563456	0.500796	886	0.560198	0.495849	886	0.542825	0.46971
887	0.54647	0.508326	887	0.553997	0.507238	887	0.56157	0.52583	887	0.55722	0.482248	887	0.564847	0.495589	887	0.542847	0.467196
888	0.546554	0.503863	888	0.553217	0.52395	888	0.556766	0.527406	888	0.55118	0.501533	888	0.564877	0.491008	888	0.543438	0.462785
889	0.548983	0.508137	889	0.55681	0.522354	889	0.552394	0.526583	889	0.551124	0.512339	889	0.564097	0.48903	889	0.546389	0.450351
890	0.546601	0.500188	890	0.55595	0.519049	890	0.556554	0.522267	890	0.554413	0.51483	890	0.567603	0.475334	890	0.547554	0.459783
891	0.548166	0.521644	891	0.557576	0.511044	891	0.554535	0.525193	891	0.551491	0.495415	891	0.570958	0.476463	891	0.549629	0.483992
892	0.538955	0.524211	892	0.556234	0.507301	892	0.558589	0.51701	892	0.565379	0.502402	892	0.569786	0.478086	892	0.55426	0.4864
893	0.544211	0.511684	893	0.555155	0.502924	893	0.557014	0.522783	893	0.561826	0.481526	893	0.565498	0.477915	893	0.554662	0.485921
894	0.535454	0.514303	894	0.556309	0.506336	894	0.556932	0.526714	894	0.561354	0.482183	894	0.562801	0.479379	894	0.557759	0.483646
895	0.535655	0.494272	895	0.555471	0.501533	895	0.578868	0.527327	895	0.561948	0.480635	895	0.557204	0.495359	895	0.565273	0.47721
896	0.535651	0.488132	896	0.549312	0.50264	896	0.563589	0.530199	896	0.558615	0.492818	896	0.558778	0.490937	896	0.563158	0.48839
897	0.5396	0.506394	897	0.552173	0.519695	897	0.559458	0.516536	897	0.555454	0.502013	897	0.554277	0.49032	897	0.544755	0.490355
898	0.538913	0.512115	898	0.554065	0.516058	898	0.561708	0.518136	898	0.552731	0.490918	898	0.554168	0.476775	898	0.545838	0.487441
899	0.537276	0.511301	899	0.5582	0.527334	899	0.56602	0.519706	899	0.568789	0.474133	899	0.553386	0.477178	899	0.549395	0.487911
900	0.538745	0.512141	900	0.566592	0.528194	900	0.565296	0.517162	900	0.572864	0.477593	900	0.561513	0.476898	900	0.546108	0.481613
901	0.540245	0.510969	901	0.560012	0.52747	901	0.562844	0.514739	901	0.556144	0.477148	901	0.565423	0.490769	901	0.550092	0.49014
902	0.543787	0.513585	902	0.567859	0.528674	902	0.564768	0.517043	902	0.55873	0.446947	902	0.562444	0.487217	902	0.548735	0.488653
903	0.541554	0.508595	903	0.55963	0.530621	903	0.560874	0.518078	903	0.548557	0.493045	903	0.558823	0.483557	903	0.547107	0.479548
904	0.541935	0.512787	904	0.556604	0.528289	904	0.561091	0.524136	904	0.555198	0.479213	904	0.558398	0.480491	904	0.555898	0.467556
905	0.540783	0.512437	905	0.5607	0.526007	905	0.555282	0.523384	905	0.553043	0.47071	905	0.55926	0.490324	905	0.54405	0.47142
906	0.53948	0.516306	906	0.557405	0.51272	906	0.556266	0.524514	906	0.55789	0.459561	906	0.558994	0.494798	906	0.541433	0.470029
907	0.544871	0.510041	907	0.555754	0.501372	907	0.559095	0.524505	907	0.551159	0.460192	907	0.555993	0.491284	907	0.542295	0.464368
908	0.54798	0.507561	908	0.563031	0.505602	908	0.556455	0.523363	908	0.546212	0.479749	908	0.557585	0.484936	908	0.544208	0.468495
909	0.547985	0.5068	909	0.560927	0.514898	909	0.559844	0.507315	909	0.55088	0.484762	909	0.55948	0.492247	909	0.545108	0.466355
910	0.549812	0.50199	910	0.559849	0.508128	910	0.555212	0.505706	910	0.553856	0.49018	910	0.553975	0.488906	910	0.539498	0.460019
911	0.549672	0.509514	911	0.556852	0.510627	911	0.556276	0.504438	911	0.559666	0.486788	911	0.562156	0.46766	911	0.543139	0.464109
912	0.544696	0.514617	912	0.557365	0.505445	912	0.562083	0.509176	912	0.56542	0.485283	912	0.567632	0.467256	912	0.542206	0.467629
913	0.539033	0.51196	913	0.563653	0.496217	913	0.562376	0.518571	913	0.561614	0.489336	913	0.55818	0.471449	913	0.538728	0.463511
914	0.543141	0.519691	914	0.585586	0.492723	914	0.558097	0.517192	914	0.556233	0.494926	914	0.572821	0.455799	914	0.538337	0.453389
915	0.546262	0.513304	915	0.569292	0.492383	915	0.559337	0.524367	915	0.567424	0.495704	915	0.550005	0.477976	915	0.536209	0.45151
916	0.547104	0.507855	916	0.570174	0.495272	916	0.557065	0.526911	916	0.557346	0.48857	916	0.558809	0.49101	916	0.535825	0.444287
917	0.547194	0.512353	917	0.57817	0.49269	917	0.553461	0.526384	917	0.564137	0.484817	917	0.554569	0.486331	917	0.535681	0.443429
918	0.54387	0.507966	918	0.570465	0.488142	918	0.554692	0.528393	918	0.552318	0.487508	918	0.55573	0.487517	918	0.536523	0.441023
919	0.543506	0.511695	919	0.583563	0.484278	919	0.554235	0.525696	919	0.56206	0.49871	919	0.555689	0.489608	919	0.536226	0.443637
920	0.541986	0.515956	920	0.586364	0.484692	920	0.554193	0.522267	920	0.555345	0.497204	920	0.55522	0.483972	920	0.537598	0.440977
921	0.54059	0.518764	921	0.573375	0.485346	921	0.558301	0.524056	921	0.553092	0.49863	921	0.558205	0.488266	921	0.53602	0.443485
922	0.543714	0.51178	922	0.551746	0.538737	922	0.552953	0.520716	922	0.565399	0.486289	922	0.557785	0.493528	922	0.540957	0.441227
923	0.542279	0.515574	923	0.557766	0.541134	923	0.5531	0.522349	923	0.552481	0.480446	923	0.553569	0.49535	923	0.537626	0.446762
924	0.542697	0.512627	924	0.561868	0.520525	924	0.556248	0.522511	924	0.553787	0.508111	924	0.561974	0.493808	924	0.536311	0.447538
925	0.544071	0.516596	925	0.567679	0.517145	925	0.554159	0.523548	925	0.551828	0.500374	925	0.558746	0.496033	925	0.538247	0.450599
926	0.543579	0.519595	926	0.582687	0.515597	926	0.553926	0.516903	926	0.555695	0.503259	926	0.56428	0.496329	926	0.54064	0.454036
927	0.541999	0.519698	927	0.57838	0.521473	927	0.557359	0.523087	927	0.549183	0.489929	927	0.558695	0.489014	927	0.539746	0.452272
928	0.541097	0.515869	928	0.575402	0.524188	928	0.5533	0.522238	928	0.561069	0.494784	928	0.566405	0.487622	928	0.54055	0.45634
929	0.545566	0.516142	929	0.583789	0.523865	929	0.554726	0.525261	929	0.554633	0.495964	929	0.560349	0.502219	929	0.540372	0.462159
930	0.543742	0.511121	930	0.585225	0.522155	930	0.553594	0.524244	930	0.55626	0.487943	930	0.560193	0.498424	930	0.541624	0.458525
931	0.5433	0.504284	931	0.572931	0.519226	931	0.55326	0.527148	931	0.555462	0.492069	931	0.561864	0.504587	931	0.541605	0.459603
932	0.541155	0.499281	932	0.569121	0.517184	932	0.555536	0.516138	932	0.558153	0.503772	932	0.563298	0.50258	932	0.539398	0.454385
933	0.542829	0.505537	933	0.570353	0.522659	933	0.55621	0.51674	933	0.552946	0.500122	933	0.552269	0.49626	933	0.540484	0.456202
934	0.542282	0.503516	934	0.568179	0.52505	934	0.554717	0.519298	934	0.552547	0.505972	934	0.551447	0.507787	934	0.539285	0.455912
935	0.541933	0.505571	935	0.566615	0.525104	935	0.55375	0.521095	935	0.553104	0.506132	935	0.553746	0.498849	935	0.540878	0.455055
936	0.545181	0.512588	936	0.569921	0.527341	936	0.553761	0.513076	936	0.552771	0.509192	936	0.548412	0.507535	936	0.541875	0.476816
937	0.537676	0.518786	937	0.570053	0.528823	937	0.552107	0.516394	937	0.549128	0.513004	937	0.548931	0.5136	937	0.54118	0.478028
938	0.539752	0.515984	938	0.571642	0.529113	938	0.553623	0.516937	938	0.555614	0.507196	938	0.550512	0.512937	938	0.540644	0.477806
939	0.537012	0.514512	939	0.571108	0.527582	939	0.554821	0.514315	939	0.554292	0.504874	939	0.553055	0.510995	939	0.539721	0.477349
940	0.541204	0.503556	940	0.565735	0.528147	940	0.556264	0.516602	940	0.558338	0.512109	940	0.549173	0.516926	940	0.540893	0.476339
941	0.55647	0.507517	941	0.559722	0.526123	941	0.553297	0.519387	941	0.557698	0.493008	941	0.54824	0.522354	941	0.543035	0.479748
942	0.548991	0.51433	942	0.563004	0.528946	942	0.553166	0.521255	942	0.557671	0.506555	942	0.546583	0.521103	942	0.544525	0.478926
943	0.536165	0.51015	943	0.564766	0.530075	943	0.554957	0.51725	943	0.553896	0.507122	943	0.562949	0.519933	943	0.54531	0.479342
944	0.543551	0.508922	944	0.562552	0.531156	944	0.555229	0.511098	944	0.553803	0.511372	944	0.555553	0.518447	944	0.545176	0.476727
945	0.544174	0.512768	945	0.559901	0.52985	945	0.555617	0.507587	945	0.558782	0.499057	945	0.555059	0.522462	945	0.545633	0.476056
946	0.537099	0.511358	946	0.559273	0.52973	946	0.555369	0.510622	946	0.56015	0.503759	946	0.555849	0.520549	946	0.545537	0.475031
947	0.545037	0.509943	947	0.560631	0.531617	947	0.55344	0.508543	947	0.560759	0.501847	947	0.558094	0.510947	947	0.548373	0.475296
948	0.544215	0.514768	948	0.558459	0.533005	948	0.55423	0.501301	948	0.565127	0.494909	948	0.558903	0.504501	948	0.548102	0.468276
949	0.548409	0.515616	949	0.562478	0.533786	949	0.55334	0.513208	949	0.56339	0.500873	949	0.558988	0.496269	949	0.548325	0.462402
950	0.541213	0.518348	950	0.568014	0.53221	950	0.5541	0.509226	950	0.563145	0.49951	950	0.574855	0.509694	950	0.54265	0.472693
951	0.541859	0.510638	951	0.571684	0.531216	951	0.555834	0.510663	951	0.55882	0.508487	951	0.566969	0.508167	951	0.546933	0.461487
952	0.537766	0.515109	952	0.568475	0.535189	952	0.55578	0.516433	952	0.561177	0.510337	952	0.561545	0.509632	952	0.542436	0.465804
953	0.53918	0.514565	953	0.567987	0.530226	953	0.557575	0.513923	953	0.561209	0.496697	953	0.567334	0.501844	953	0.5496	0.457239
954	0.540549	0.516008	954	0.565543	0.533991	954	0.55509	0.511788	954	0.559334	0.502524	954	0.563884	0.504165	954	0.543637	0.467077
955	0.539235	0.508268	955	0.574076	0.533735	955	0.568246	0.523243	955	0.559239	0.497063	955	0.57372	0.509037	955	0.548915	0.456172
956	0.542194	0.518039	956	0.581377	0.530872	956	0.566185	0.526578	956	0.563118	0.502175	956	0.567845	0.505103	956	0.543344	0.457242
957	0.539151	0.513468	957	0.571909	0.529625	957	0.566304	0.527267	957	0.562904	0.499699	957	0.565714	0.511352	957	0.542715	0.459981
958	0.537161	0.512646	958	0.571451	0.52846	958	0.556656	0.522379	958	0.561264	0.48913	958	0.556428	0.504745	958	0.541514	0.462025
959	0.539302	0.513065	959	0.568795	0.530964	959	0.557073	0.52191	959	0.551053	0.490161	959	0.563632	0.512029	959	0.545777	0.456535
960	0.537199	0.515774	960	0.571512	0.532995	960	0.556767	0.516684	960	0.556562	0.47297	960	0.560579	0.508357	960	0.542729	0.465432
961	0.538986	0.51847	961	0.574842	0.526581	961	0.561084	0.511442	961	0.559864	0.496598	961	0.559821	0.511098	961	0.538247	0.475851
962	0.539302	0.518705	962	0.566932	0.525386	962	0.560448	0.520028	962	0.546449	0.504005	962	0.55922	0.516689	962	0.54183	0.468149
963	0.543162	0.52124	963	0.572227	0.526022	963	0.558399	0.520614	963	0.553019	0.504305	963	0.564203	0.510477	963	0.543121	0.465146
964	0.536717	0.518451	964	0.581354	0.532379	964	0.56101	0.521147	964	0.546869	0.499504	964	0.571611	0.501754	964	0.540731	0.464433
965	0.537043	0.516789	965	0.568303	0.521259	965	0.56066	0.518973	965	0.557987	0.502057	965	0.567315	0.501326	965	0.540296	0.454696
966	0.538243	0.51634	966	0.57572	0.522754	966	0.556113	0.523609	966	0.549232	0.503894	966	0.566984	0.514288	966	0.541053	0.452091
967	0.537134	0.513846	967	0.56977	0.518876	967	0.5591	0.525215	967	0.555611	0.498587	967	0.562361	0.512756	967	0.540733	0.460075
968	0.538239	0.513276	968	0.589743	0.515742	968	0.556244	0.524471	968	0.551711	0.489604	968	0.55981	0.518321	968	0.541782	0.463843
969	0.541834	0.503072	969	0.571675	0.504442	969	0.557506	0.516444	969	0.552782	0.501415	969	0.555822	0.516438	969	0.541316	0.45729
970	0.543692	0.501504	970	0.573576	0.518334	970	0.554919	0.528098	970	0.555081	0.501301	970	0.569046	0.524696	970	0.541811	0.460389
971	0.547113	0.501962	971	0.562786	0.516782	971	0.554196	0.530778	971	0.554988	0.501555	971	0.555408	0.525528	971	0.541294	0.459421
972	0.546052	0.502635	972	0.569576	0.514536	972	0.561383	0.521997	972	0.552911	0.502204	972	0.554529	0.519681	972	0.543255	0.458742
973	0.548289	0.498557	973	0.56842	0.51831	973	0.555284	0.527382	973	0.557214	0.500598	973	0.555171	0.521718	973	0.543925	0.459129
974	0.545434	0.507388	974	0.570736	0.513856	974	0.553622	0.523901	974	0.560619	0.494267	974	0.555059	0.520914	974	0.54209	0.467582
975	0.549183	0.507958	975	0.576016	0.513912	975	0.55354	0.525016	975	0.559524	0.499601	975	0.560943	0.518738	975	0.544254	0.466352
976	0.553992	0.502278	976	0.581733	0.510806	976	0.561013	0.525261	976	0.55124	0.493892	976	0.560205	0.515506	976	0.546438	0.462501
977	0.547507	0.503892	977	0.581393	0.514506	977	0.553998	0.527772	977	0.55091	0.501639	977	0.559356	0.511622	977	0.54747	0.463073
978	0.543426	0.490253	978	0.578461	0.509515	978	0.553217	0.521841	978	0.555228	0.502096	978	0.558348	0.516566	978	0.546353	0.464498
979	0.54399	0.504978	979	0.575506	0.502433	979	0.553172	0.522588	979	0.545624	0.506008	979	0.561562	0.517678	979	0.547168	0.462595
980	0.539185	0.50822	980	0.579958	0.506663	980	0.553679	0.525686	980	0.554441	0.491986	980	0.577339	0.512574	980	0.546814	0.461507
981	0.540583	0.517088	981	0.578921	0.499905	981	0.55496	0.532649	981	0.554115	0.483875	981	0.573871	0.521466	981	0.54793	0.468488
982	0.563771	0.527771	982	0.577643	0.51219	982	0.558907	0.53574	982	0.544616	0.491827	982	0.564718	0.522078	982	0.549355	0.46399
983	0.559704	0.528152	983	0.57428	0.512636	983	0.561842	0.530062	983	0.55379	0.502347	983	0.569055	0.520524	983	0.547193	0.466233
984	0.549222	0.520638	984	0.576068	0.510705	984	0.561076	0.528833	984	0.55112	0.499368	984	0.56451	0.524094	984	0.54745	0.465341
985	0.542001	0.530686	985	0.572772	0.509806	985	0.558302	0.529517	985	0.551174	0.510656	985	0.570465	0.509237	985	0.548676	0.47166
986	0.539314	0.520852	986	0.576407	0.506743	986	0.5577	0.525458	986	0.549927	0.506383	986	0.568132	0.517398	986	0.548352	0.467566
987	0.538234	0.527118	987	0.57544	0.502617	987	0.556437	0.524292	987	0.547607	0.508235	987	0.568067	0.519569	987	0.545985	0.467489
988	0.541023	0.525599	988	0.577617	0.496495	988	0.55547	0.523459	988	0.550587	0.505562	988	0.572839	0.511808	988	0.547651	0.470015
989	0.544753	0.524647	989	0.578126	0.496743	989	0.556422	0.52608	989	0.543221	0.501335	989	0.580368	0.517	989	0.546203	0.473168
990	0.549144	0.526983	990	0.577148	0.497198	990	0.557708	0.524473	990	0.54937	0.517818	990	0.572048	0.513185	990	0.544429	0.472746
991	0.551151	0.525105	991	0.5765	0.49454	991	0.559545	0.526946	991	0.554355	0.505577	991	0.573319	0.523293	991	0.544668	0.470471
992	0.546658	0.526046	992	0.578473	0.503428	992	0.561109	0.52693	992	0.55437	0.505608	992	0.567632	0.520803	992	0.54404	0.472643
993	0.543901	0.524138	993	0.568292	0.506314	993	0.559278	0.521499	993	0.562074	0.498532	993	0.57207	0.511312	993	0.541193	0.467483
994	0.545381	0.51687	994	0.574526	0.51199	994	0.563158	0.524399	994	0.563197	0.493574	994	0.577437	0.512266	994	0.540597	0.462373
995	0.544287	0.524119	995	0.565364	0.521252	995	0.560129	0.52436	995	0.550148	0.486554	995	0.586333	0.506319	995	0.541124	0.459559
996	0.544034	0.524613	996	0.57155	0.521148	996	0.558159	0.52913	996	0.546782	0.495141	996	0.578687	0.513747	996	0.541583	0.462245
997	0.549017	0.520878	997	0.560329	0.517837	997	0.557601	0.527804	997	0.551325	0.513778	997	0.583681	0.510398	997	0.542352	0.461526
998	0.5469	0.521325	998	0.558938	0.524391	998	0.557039	0.531588	998	0.5487	0.514987	998	0.579778	0.507272	998	0.542465	0.44906
999	0.549768	0.518537	999	0.56193	0.522115	999	0.562464	0.53272	999	0.554531	0.509019	999	0.582681	0.505005	999	0.541468	0.459619
1000	0.55221	0.521498	1000	0.558308	0.520954	1000	0.563519	0.530254	1000	0.554361	0.501983	1000	0.570445	0.501277	1000	0.541846	0.461659
1001	0.55022	0.522246	1001	0.561154	0.523012	1001	0.564189	0.535122	1001	0.552117	0.499376	1001	0.5918	0.502059	1001	0.541805	0.462554
1002	0.548635	0.519043	1002	0.558068	0.525194	1002	0.557947	0.526391	1002	0.54466	0.504634	1002	0.569153	0.506212	1002	0.543802	0.459346
1003	0.549277	0.520029	1003	0.55734	0.523461	1003	0.559543	0.522133	1003	0.561931	0.505971	1003	0.563246	0.50988	1003	0.539838	0.474973
1004	0.537722	0.518333	1004	0.552992	0.524279	1004	0.568795	0.52471	1004	0.555804	0.492189	1004	0.567001	0.493904	1004	0.544167	0.477543
1005	0.551882	0.521541	1005	0.553252	0.527109	1005	0.55756	0.531013	1005	0.580889	0.480385	1005	0.566591	0.504893	1005	0.541519	0.46584
1006	0.533681	0.510497	1006	0.549438	0.52229	1006	0.554736	0.534493	1006	0.558922	0.477712	1006	0.565425	0.498291	1006	0.540006	0.460026
1007	0.53489	0.525801	1007	0.55088	0.5295	1007	0.551577	0.526099	1007	0.553963	0.489562	1007	0.562525	0.49965	1007	0.538391	0.468298
1008	0.53373	0.52763	1008	0.550092	0.527807	1008	0.555845	0.526252	1008	0.563717	0.501579	1008	0.553554	0.496467	1008	0.542284	0.458577
1009	0.53566	0.516169	1009	0.550389	0.526518	1009	0.556512	0.531377	1009	0.557935	0.484887	1009	0.566212	0.491207	1009	0.540717	0.465409
1010	0.548446	0.518012	1010	0.555183	0.521479	1010	0.558146	0.529658	1010	0.55246	0.485851	1010	0.56403	0.48797	1010	0.540594	0.462526
1011	0.544876	0.51635	1011	0.552918	0.513954	1011	0.551518	0.526444	1011	0.548646	0.481366	1011	0.573251	0.48785	1011	0.545239	0.466032
1012	0.540833	0.518156	1012	0.552859	0.508518	1012	0.553132	0.520161	1012	0.554087	0.506208	1012	0.563211	0.492606	1012	0.540907	0.469469
1013	0.537915	0.514133	1013	0.561913	0.494993	1013	0.554659	0.521697	1013	0.555335	0.498887	1013	0.568312	0.496378	1013	0.543741	0.469484
1014	0.542258	0.514127	1014	0.5528	0.494194	1014	0.55861	0.524215	1014	0.563159	0.499775	1014	0.561554	0.493045	1014	0.544628	0.469351
1015	0.545648	0.509746	1015	0.554107	0.504918	1015	0.559723	0.526273	1015	0.556916	0.480363	1015	0.565329	0.49475	1015	0.544499	0.46499
1016	0.545676	0.506632	1016	0.553693	0.521096	1016	0.555229	0.526192	1016	0.552939	0.502266	1016	0.566423	0.488453	1016	0.547386	0.461998
1017	0.547266	0.510385	1017	0.557277	0.518335	1017	0.553242	0.529066	1017	0.551085	0.510617	1017	0.564511	0.487355	1017	0.547714	0.45078
1018	0.547018	0.502363	1018	0.555215	0.517251	1018	0.556587	0.525477	1018	0.553876	0.513171	1018	0.56957	0.475342	1018	0.550482	0.46505
1019	0.549022	0.520824	1019	0.557739	0.509329	1019	0.553776	0.525393	1019	0.553217	0.495138	1019	0.571017	0.478139	1019	0.550312	0.488349
1020	0.536753	0.525464	1020	0.555961	0.506707	1020	0.558859	0.519534	1020	0.565646	0.501678	1020	0.570501	0.478387	1020	0.55277	0.486397
1021	0.544007	0.503712	1021	0.555117	0.502335	1021	0.556393	0.520835	1021	0.559411	0.478801	1021	0.565706	0.477369	1021	0.554736	0.488992
1022	0.534693	0.515698	1022	0.556064	0.508264	1022	0.556897	0.526559	1022	0.561941	0.481396	1022	0.562934	0.47977	1022	0.559276	0.484691
1023	0.535552	0.494782	1023	0.55721	0.499859	1023	0.576358	0.525948	1023	0.559667	0.47747	1023	0.556567	0.493956	1023	0.563943	0.476435
1024	0.535235	0.487858	1024	0.549285	0.503508	1024	0.566777	0.529424	1024	0.559736	0.489802	1024	0.55952	0.493015	1024	0.563507	0.484599
1025	0.539441	0.506114	1025	0.551869	0.521095	1025	0.559115	0.516912	1025	0.554414	0.501481	1025	0.554255	0.491637	1025	0.546215	0.489717
1026	0.539151	0.511371	1026	0.556004	0.516039	1026	0.561277	0.517544	1026	0.552	0.491855	1026	0.555265	0.473576	1026	0.548189	0.486493
1027	0.537689	0.510592	1027	0.556283	0.526736	1027	0.566323	0.519443	1027	0.570725	0.473979	1027	0.549685	0.476418	1027	0.551095	0.487683
1028	0.539181	0.512295	1028	0.565366	0.527326	1028	0.566691	0.518755	1028	0.574129	0.478644	1028	0.559616	0.473969	1028	0.5478	0.484115
1029	0.540572	0.511917	1029	0.560206	0.526786	1029	0.562912	0.513434	1029	0.556093	0.47254	1029	0.564324	0.485214	1029	0.550762	0.491585
1030	0.543737	0.514306	1030	0.568299	0.528164	1030	0.564679	0.514606	1030	0.55822	0.445237	1030	0.562248	0.482413	1030	0.549211	0.490046
1031	0.541888	0.509052	1031	0.559808	0.529623	1031	0.563036	0.518547	1031	0.548197	0.491546	1031	0.554974	0.48076	1031	0.547987	0.480468
1032	0.542032	0.51357	1032	0.556563	0.528325	1032	0.562316	0.523443	1032	0.554911	0.476688	1032	0.559269	0.477389	1032	0.556037	0.46913
1033	0.541476	0.512743	1033	0.560348	0.524813	1033	0.557181	0.523424	1033	0.554379	0.465297	1033	0.555717	0.488746	1033	0.545306	0.470661
1034	0.539652	0.516788	1034	0.557269	0.512251	1034	0.555305	0.524821	1034	0.563232	0.458924	1034	0.556422	0.493448	1034	0.542355	0.468563
1035	0.545278	0.510229	1035	0.558295	0.503005	1035	0.559376	0.524948	1035	0.549366	0.457941	1035	0.553035	0.487174	1035	0.541801	0.463064
1036	0.547884	0.506822	1036	0.56374	0.503491	1036	0.555954	0.522361	1036	0.544361	0.476284	1036	0.554286	0.482452	1036	0.542552	0.467699
1037	0.547724	0.507339	1037	0.562178	0.512877	1037	0.560554	0.507431	1037	0.548987	0.480233	1037	0.555922	0.490271	1037	0.544779	0.466635
1038	0.549523	0.503764	1038	0.561626	0.507478	1038	0.556202	0.50403	1038	0.5509	0.481962	1038	0.551788	0.488375	1038	0.541643	0.460752
1039	0.550148	0.511737	1039	0.557177	0.510848	1039	0.55706	0.505503	1039	0.557861	0.478128	1039	0.560279	0.465219	1039	0.544729	0.465174
1040	0.544372	0.514323	1040	0.556922	0.505642	1040	0.561852	0.509119	1040	0.564406	0.478926	1040	0.565217	0.46224	1040	0.542215	0.466037
1041	0.539834	0.509675	1041	0.566168	0.498333	1041	0.561428	0.517743	1041	0.562326	0.484254	1041	0.558683	0.465276	1041	0.539442	0.460889
1042	0.543894	0.520244	1042	0.589927	0.492991	1042	0.558249	0.516484	1042	0.555643	0.487959	1042	0.571711	0.452631	1042	0.537744	0.451282
1043	0.546229	0.511239	1043	0.571247	0.494068	1043	0.559067	0.524709	1043	0.567615	0.4877	1043	0.550284	0.472668	1043	0.537487	0.449978
1044	0.548939	0.50768	1044	0.570049	0.492913	1044	0.556334	0.527756	1044	0.551798	0.485884	1044	0.556924	0.489043	1044	0.537676	0.443816
1045	0.548114	0.512828	1045	0.579016	0.493915	1045	0.553154	0.527517	1045	0.564483	0.480735	1045	0.554532	0.486475	1045	0.536592	0.441949
1046	0.543009	0.509078	1046	0.56931	0.488684	1046	0.554379	0.528911	1046	0.551517	0.482616	1046	0.5555	0.486192	1046	0.538497	0.438132
1047	0.543033	0.512928	1047	0.585854	0.486498	1047	0.554111	0.525748	1047	0.56031	0.496192	1047	0.555131	0.48879	1047	0.538144	0.440159
1048	0.542203	0.517203	1048	0.587589	0.485445	1048	0.554392	0.522726	1048	0.554451	0.495603	1048	0.555305	0.482925	1048	0.539074	0.438138
1049	0.541341	0.519973	1049	0.573299	0.483818	1049	0.557752	0.522943	1049	0.553721	0.499392	1049	0.557601	0.486745	1049	0.537655	0.439056
1050	0.543842	0.513189	1050	0.552456	0.538924	1050	0.55281	0.519948	1050	0.562809	0.484691	1050	0.556633	0.49154	1050	0.542433	0.440218
1051	0.54239	0.516855	1051	0.556077	0.539365	1051	0.552694	0.521274	1051	0.552957	0.478173	1051	0.55292	0.492598	1051	0.539266	0.445836
1052	0.541953	0.513537	1052	0.561974	0.522438	1052	0.556415	0.521315	1052	0.553042	0.508395	1052	0.559847	0.490007	1052	0.537541	0.44868
1053	0.543468	0.517648	1053	0.567695	0.515504	1053	0.553589	0.522074	1053	0.552369	0.49987	1053	0.559807	0.49186	1053	0.54018	0.449393
1054	0.543609	0.520989	1054	0.585115	0.514826	1054	0.553228	0.517969	1054	0.554878	0.502734	1054	0.562871	0.495521	1054	0.541468	0.452535
1055	0.543119	0.520307	1055	0.57868	0.522515	1055	0.556917	0.5239	1055	0.550147	0.491078	1055	0.556377	0.487034	1055	0.541412	0.451236
1056	0.540957	0.516335	1056	0.573424	0.526141	1056	0.553194	0.523101	1056	0.559421	0.495772	1056	0.563358	0.483147	1056	0.541626	0.45709
1057	0.546597	0.515938	1057	0.583016	0.525969	1057	0.554645	0.526638	1057	0.554051	0.496347	1057	0.559361	0.499194	1057	0.54131	0.464107
1058	0.544071	0.511739	1058	0.585128	0.523785	1058	0.553464	0.524794	1058	0.557511	0.490569	1058	0.563234	0.498295	1058	0.541755	0.460846
1059	0.542885	0.503989	1059	0.573448	0.520284	1059	0.553524	0.52807	1059	0.556245	0.491424	1059	0.56438	0.502368	1059	0.541841	0.460149
1060	0.540918	0.499424	1060	0.572578	0.519578	1060	0.556442	0.516896	1060	0.557995	0.502902	1060	0.56312	0.503759	1060	0.540987	0.455602
1061	0.541147	0.505269	1061	0.571523	0.523789	1061	0.556538	0.51726	1061	0.552883	0.499458	1061	0.55293	0.492631	1061	0.542343	0.45508
1062	0.541232	0.50456	1062	0.569712	0.527285	1062	0.555602	0.518605	1062	0.552979	0.503832	1062	0.551738	0.507644	1062	0.540582	0.455613
1063	0.541266	0.507363	1063	0.567372	0.526563	1063	0.553607	0.520961	1063	0.551525	0.50627	1063	0.553862	0.496897	1063	0.541856	0.455062
1064	0.544549	0.513803	1064	0.569162	0.528282	1064	0.553789	0.513139	1064	0.552375	0.50791	1064	0.550123	0.508124	1064	0.541623	0.476631
1065	0.537473	0.520008	1065	0.570893	0.529864	1065	0.552291	0.517851	1065	0.549555	0.511169	1065	0.548882	0.51263	1065	0.541265	0.477445
1066	0.540448	0.517566	1066	0.572973	0.529237	1066	0.553786	0.517651	1066	0.557758	0.506138	1066	0.551239	0.512173	1066	0.540392	0.478134
1067	0.537372	0.516596	1067	0.571775	0.527893	1067	0.554389	0.51596	1067	0.554601	0.504386	1067	0.553042	0.512326	1067	0.53978	0.476786
1068	0.540845	0.503768	1068	0.566702	0.527968	1068	0.556377	0.517479	1068	0.558861	0.513209	1068	0.549712	0.516605	1068	0.540658	0.476818
1069	0.554584	0.507729	1069	0.561028	0.525677	1069	0.553186	0.519809	1069	0.558289	0.494868	1069	0.548887	0.52161	1069	0.542104	0.477966
1070	0.548652	0.515046	1070	0.564269	0.529509	1070	0.55367	0.521383	1070	0.557299	0.508193	1070	0.547856	0.52056	1070	0.545266	0.478448
1071	0.535319	0.51145	1071	0.565217	0.53007	1071	0.555215	0.5178	1071	0.553885	0.507371	1071	0.562496	0.520072	1071	0.54608	0.479891
1072	0.543737	0.511428	1072	0.564483	0.531088	1072	0.554628	0.509757	1072	0.554309	0.511874	1072	0.55823	0.517676	1072	0.545787	0.474892
1073	0.543041	0.513459	1073	0.561068	0.530127	1073	0.555857	0.506886	1073	0.558171	0.500352	1073	0.556704	0.522281	1073	0.546912	0.477406
1074	0.536777	0.513328	1074	0.560532	0.529889	1074	0.554631	0.510243	1074	0.559466	0.504889	1074	0.557146	0.520539	1074	0.546366	0.477738
1075	0.545439	0.512011	1075	0.561157	0.531505	1075	0.553633	0.506996	1075	0.560131	0.505824	1075	0.558923	0.511631	1075	0.550249	0.479238
1076	0.544285	0.51634	1076	0.559438	0.533159	1076	0.553896	0.502371	1076	0.564766	0.496521	1076	0.559616	0.505348	1076	0.54994	0.470723
1077	0.549196	0.516108	1077	0.562274	0.533262	1077	0.553927	0.514487	1077	0.56361	0.502259	1077	0.559925	0.496066	1077	0.551118	0.466101
1078	0.540673	0.51945	1078	0.567713	0.532531	1078	0.554309	0.508277	1078	0.563167	0.498123	1078	0.574722	0.507797	1078	0.544022	0.475585
1079	0.54106	0.512393	1079	0.572581	0.532461	1079	0.557406	0.510952	1079	0.559295	0.508895	1079	0.568262	0.506943	1079	0.549471	0.460418
1080	0.537356	0.516782	1080	0.569143	0.534905	1080	0.556141	0.516317	1080	0.559705	0.50971	1080	0.562613	0.509284	1080	0.545216	0.464599
1081	0.53805	0.515798	1081	0.569104	0.530212	1081	0.558462	0.512612	1081	0.562888	0.492519	1081	0.568929	0.499206	1081	0.551755	0.453033
1082	0.542392	0.516521	1082	0.566716	0.534407	1082	0.555178	0.512307	1082	0.558075	0.499324	1082	0.564905	0.501088	1082	0.545172	0.465488
1083	0.539854	0.509219	1083	0.57475	0.533377	1083	0.568817	0.522534	1083	0.559186	0.493901	1083	0.573018	0.508479	1083	0.547662	0.452046
1084	0.543032	0.517969	1084	0.581971	0.528462	1084	0.566343	0.52651	1084	0.562011	0.49813	1084	0.569531	0.503414	1084	0.54311	0.455407
1085	0.539156	0.513726	1085	0.572286	0.52887	1085	0.567324	0.52776	1085	0.561932	0.495502	1085	0.567518	0.510901	1085	0.543364	0.458382
1086	0.537175	0.513427	1086	0.571429	0.527338	1086	0.556754	0.523392	1086	0.558835	0.487649	1086	0.557985	0.50709	1086	0.542252	0.460811
1087	0.539566	0.514007	1087	0.570803	0.530161	1087	0.556425	0.523574	1087	0.550896	0.490152	1087	0.565202	0.512185	1087	0.544431	0.454712
1088	0.537617	0.517453	1088	0.573003	0.532612	1088	0.556104	0.519192	1088	0.555177	0.472131	1088	0.562867	0.508338	1088	0.541258	0.464678
1089	0.538509	0.519656	1089	0.574871	0.526605	1089	0.560664	0.515181	1089	0.557915	0.495846	1089	0.56157	0.510329	1089	0.538279	0.474944
1090	0.539235	0.520232	1090	0.566026	0.524838	1090	0.560516	0.521395	1090	0.547329	0.505229	1090	0.558658	0.516516	1090	0.542426	0.467544
1091	0.544052	0.522135	1091	0.573072	0.525303	1091	0.558419	0.520909	1091	0.552471	0.504717	1091	0.563077	0.509009	1091	0.543182	0.461922
1092	0.536718	0.520043	1092	0.581218	0.531596	1092	0.560541	0.522145	1092	0.547707	0.50016	1092	0.572104	0.501382	1092	0.541784	0.46352
1093	0.536927	0.517293	1093	0.567116	0.521619	1093	0.559834	0.520558	1093	0.556986	0.502223	1093	0.568622	0.500584	1093	0.540771	0.453457
1094	0.537537	0.516498	1094	0.576217	0.522991	1094	0.555432	0.524434	1094	0.549674	0.503535	1094	0.567495	0.512865	1094	0.539877	0.452282
1095	0.536746	0.514326	1095	0.569191	0.518827	1095	0.559453	0.525588	1095	0.554535	0.499357	1095	0.563548	0.510679	1095	0.540146	0.461605
1096	0.537732	0.513837	1096	0.590395	0.516133	1096	0.555965	0.524293	1096	0.553067	0.490558	1096	0.561888	0.518836	1096	0.54258	0.464447
1097	0.541662	0.505	1097	0.570209	0.505168	1097	0.557368	0.51671	1097	0.550498	0.501174	1097	0.556967	0.517033	1097	0.543406	0.459166
1098	0.543498	0.502806	1098	0.573595	0.519078	1098	0.554737	0.528826	1098	0.554672	0.499179	1098	0.571573	0.523993	1098	0.543571	0.459162
1099	0.547662	0.504038	1099	0.563827	0.519675	1099	0.554222	0.531138	1099	0.554813	0.50108	1099	0.555694	0.525103	1099	0.543088	0.45902
1100	0.546974	0.502527	1100	0.568851	0.516287	1100	0.56196	0.521154	1100	0.553319	0.501716	1100	0.555007	0.519959	1100	0.544816	0.459207
1101	0.547947	0.501723	1101	0.569179	0.519782	1101	0.5547	0.527048	1101	0.556492	0.500517	1101	0.556252	0.521531	1101	0.546614	0.459579
1102	0.546092	0.505921	1102	0.572004	0.513687	1102	0.553222	0.523149	1102	0.561383	0.495318	1102	0.556319	0.521225	1102	0.544519	0.468695
1103	0.549581	0.506289	1103	0.576715	0.51352	1103	0.553046	0.524851	1103	0.558655	0.499294	1103	0.562893	0.519576	1103	0.546923	0.464735
1104	0.552102	0.504346	1104	0.58144	0.512266	1104	0.560861	0.525484	1104	0.552799	0.495676	1104	0.56038	0.517535	1104	0.548226	0.461467
1105	0.546837	0.503001	1105	0.581362	0.516429	1105	0.554481	0.529037	1105	0.55253	0.50294	1105	0.559251	0.512023	1105	0.54857	0.461036
1106	0.543303	0.493242	1106	0.578468	0.510178	1106	0.553116	0.522752	1106	0.555685	0.501677	1106	0.559115	0.517801	1106	0.547203	0.46345
1107	0.544319	0.506676	1107	0.574543	0.503802	1107	0.553247	0.521634	1107	0.545141	0.505813	1107	0.562623	0.515711	1107	0.548148	0.462357
1108	0.53916	0.508778	1108	0.57956	0.507146	1108	0.554131	0.525957	1108	0.553012	0.492337	1108	0.577558	0.510559	1108	0.547675	0.459635
1109	0.540438	0.517348	1109	0.577258	0.501438	1109	0.555224	0.533439	1109	0.553782	0.485127	1109	0.573797	0.520961	1109	0.549058	0.468662
1110	0.559974	0.526316	1110	0.577203	0.5125	1110	0.558785	0.535802	1110	0.544125	0.490223	1110	0.564166	0.520829	1110	0.551387	0.464637
1111	0.556673	0.526627	1111	0.574226	0.512402	1111	0.561469	0.529295	1111	0.554105	0.502263	1111	0.568079	0.521767	1111	0.549295	0.465711
1112	0.547013	0.519742	1112	0.575135	0.509763	1112	0.561216	0.527749	1112	0.550206	0.498673	1112	0.567392	0.524031	1112	0.54883	0.46569
1113	0.541065	0.530717	1113	0.572565	0.511187	1113	0.557806	0.530064	1113	0.549771	0.511677	1113	0.571624	0.50954	1113	0.550641	0.473284
1114	0.539154	0.518818	1114	0.577418	0.506036	1114	0.556901	0.525308	1114	0.54836	0.505606	1114	0.569938	0.516834	1114	0.548197	0.469223
1115	0.537454	0.526284	1115	0.57596	0.501866	1115	0.555317	0.524212	1115	0.547141	0.508975	1115	0.568413	0.519853	1115	0.545819	0.469059
1116	0.539759	0.526326	1116	0.577999	0.497912	1116	0.555249	0.52413	1116	0.550041	0.505673	1116	0.575285	0.513688	1116	0.548607	0.471424
1117	0.543337	0.525091	1117	0.576227	0.498314	1117	0.55661	0.527215	1117	0.542601	0.498266	1117	0.581943	0.515981	1117	0.546346	0.472046
1118	0.546659	0.52737	1118	0.57814	0.497675	1118	0.557832	0.523381	1118	0.551231	0.516951	1118	0.571837	0.513793	1118	0.545746	0.473531
1119	0.549706	0.525591	1119	0.574836	0.495065	1119	0.560492	0.52559	1119	0.555208	0.503306	1119	0.571644	0.523083	1119	0.545164	0.47014
1120	0.545039	0.527183	1120	0.577248	0.502937	1120	0.561233	0.527859	1120	0.554508	0.504721	1120	0.568564	0.519826	1120	0.544503	0.473996
1121	0.542639	0.523405	1121	0.569395	0.505333	1121	0.559891	0.523154	1121	0.559674	0.49724	1121	0.56905	0.509095	1121	0.541953	0.469242
1122	0.545534	0.515335	1122	0.574917	0.513096	1122	0.563248	0.524523	1122	0.562111	0.495335	1122	0.577624	0.510913	1122	0.542667	0.465212
1123	0.543858	0.523957	1123	0.56445	0.520443	1123	0.560569	0.524236	1123	0.549487	0.49044	1123	0.580753	0.506951	1123	0.542704	0.464318
1124	0.54415	0.522265	1124	0.572162	0.520751	1124	0.559179	0.528568	1124	0.546638	0.495831	1124	0.577004	0.514505	1124	0.543027	0.464796
1125	0.549335	0.521601	1125	0.56206	0.518098	1125	0.558891	0.528039	1125	0.550069	0.515019	1125	0.5782	0.510917	1125	0.544436	0.463819
1126	0.547982	0.522816	1126	0.559881	0.522383	1126	0.556594	0.531077	1126	0.54859	0.515126	1126	0.579796	0.509101	1126	0.544717	0.452137
1127	0.549155	0.519615	1127	0.562152	0.522578	1127	0.561593	0.53252	1127	0.552607	0.511612	1127	0.581517	0.505705	1127	0.541074	0.461886
1128	0.551209	0.522025	1128	0.558261	0.520319	1128	0.563543	0.528115	1128	0.552284	0.504692	1128	0.570298	0.502421	1128	0.542293	0.463651
1129	0.549991	0.522546	1129	0.562003	0.521377	1129	0.563136	0.533913	1129	0.551381	0.500466	1129	0.59042	0.505631	1129	0.541948	0.463567
1130	0.548655	0.519046	1130	0.557973	0.522079	1130	0.55701	0.524001	1130	0.544519	0.505757	1130	0.568161	0.508255	1130	0.543877	0.460125
1131	0.550272	0.520813	1131	0.555992	0.522516	1131	0.559648	0.519034	1131	0.564079	0.507188	1131	0.564631	0.512038	1131	0.540495	0.476017
1132	0.53733	0.519806	1132	0.551096	0.523064	1132	0.570989	0.526471	1132	0.554595	0.492336	1132	0.569428	0.497892	1132	0.545608	0.477691
1133	0.552045	0.522159	1133	0.553569	0.525702	1133	0.557376	0.532082	1133	0.581467	0.482371	1133	0.566425	0.504844	1133	0.542071	0.463301
1134	0.533898	0.510443	1134	0.548706	0.521913	1134	0.554774	0.534798	1134	0.558146	0.476642	1134	0.569535	0.499991	1134	0.541562	0.457517
1135	0.535306	0.525398	1135	0.548971	0.528924	1135	0.551929	0.527922	1135	0.556432	0.489812	1135	0.563835	0.500765	1135	0.539694	0.467616
1136	0.534118	0.526583	1136	0.549052	0.526577	1136	0.554415	0.52663	1136	0.565925	0.49908	1136	0.553895	0.495772	1136	0.543275	0.458204
1137	0.535837	0.517344	1137	0.549515	0.525086	1137	0.555285	0.531416	1137	0.558493	0.484453	1137	0.566607	0.488236	1137	0.542129	0.466309
1138	0.548185	0.519241	1138	0.554589	0.519584	1138	0.556587	0.529162	1138	0.551037	0.485693	1138	0.562208	0.486701	1138	0.543182	0.46384
1139	0.545883	0.517999	1139	0.551713	0.511527	1139	0.552304	0.526245	1139	0.549394	0.482471	1139	0.571809	0.486103	1139	0.548037	0.468277
1140	0.540686	0.51846	1140	0.552818	0.507033	1140	0.552803	0.52039	1140	0.553657	0.505075	1140	0.560695	0.491133	1140	0.544335	0.471681
1141	0.537378	0.515122	1141	0.560815	0.4932	1141	0.554355	0.51978	1141	0.555197	0.498037	1141	0.56733	0.493386	1141	0.546098	0.471948
1142	0.542128	0.514299	1142	0.552484	0.493128	1142	0.558754	0.521845	1142	0.562977	0.498803	1142	0.562005	0.490408	1142	0.547173	0.46978
1143	0.543802	0.511961	1143	0.553514	0.502827	1143	0.557641	0.526536	1143	0.55751	0.478445	1143	0.564878	0.493386	1143	0.546871	0.465708
1144	0.544131	0.509349	1144	0.55372	0.516281	1144	0.55349	0.525104	1144	0.555052	0.504843	1144	0.567851	0.485092	1144	0.551631	0.46525
1145	0.546427	0.511618	1145	0.556968	0.515316	1145	0.55411	0.530249	1145	0.550717	0.508771	1145	0.564592	0.486399	1145	0.551642	0.456681
1146	0.546527	0.504608	1146	0.554441	0.515501	1146	0.556248	0.526875	1146	0.552983	0.511166	1146	0.570282	0.480088	1146	0.553418	0.469445
1147	0.550274	0.518985	1147	0.556964	0.506756	1147	0.552977	0.526475	1147	0.555222	0.495019	1147	0.56988	0.480852	1147	0.55158	0.490983
1148	0.535847	0.525249	1148	0.556276	0.507535	1148	0.557948	0.52125	1148	0.565602	0.500877	1148	0.570463	0.478394	1148	0.550624	0.487647
1149	0.543388	0.496448	1149	0.555494	0.502713	1149	0.556135	0.520847	1149	0.558578	0.478902	1149	0.566593	0.476123	1149	0.554471	0.489869
1150	0.53422	0.517062	1150	0.554924	0.509869	1150	0.557001	0.525327	1150	0.559804	0.4816	1150	0.563927	0.480411	1150	0.558623	0.485389
1151	0.535375	0.49548	1151	0.557253	0.497812	1151	0.571736	0.522696	1151	0.557542	0.474761	1151	0.557269	0.493059	1151	0.562983	0.479814
1152	0.535218	0.488198	1152	0.549992	0.504949	1152	0.569056	0.527829	1152	0.56013	0.486827	1152	0.560077	0.495167	1152	0.565113	0.481641
1153	0.539454	0.505606	1153	0.552065	0.522337	1153	0.558709	0.518149	1153	0.554307	0.500301	1153	0.553228	0.490228	1153	0.547397	0.490146
1154	0.539166	0.509349	1154	0.556573	0.516108	1154	0.560946	0.516852	1154	0.551105	0.493098	1154	0.554515	0.470293	1154	0.548878	0.487145
1155	0.538055	0.509975	1155	0.555054	0.526153	1155	0.566838	0.519228	1155	0.571768	0.474596	1155	0.546525	0.478066	1155	0.550365	0.489627
1156	0.539968	0.511819	1156	0.563918	0.526704	1156	0.567623	0.519791	1156	0.575556	0.479972	1156	0.557953	0.469925	1156	0.548599	0.486302
1157	0.541105	0.511701	1157	0.560387	0.526625	1157	0.563763	0.512186	1157	0.55567	0.470232	1157	0.563872	0.479114	1157	0.549685	0.492779
1158	0.544159	0.513971	1158	0.568668	0.527412	1158	0.564643	0.515019	1158	0.557649	0.444802	1158	0.560251	0.478697	1158	0.549027	0.491176
1159	0.542402	0.510327	1159	0.5592	0.527036	1159	0.564748	0.519221	1159	0.54813	0.49127	1159	0.55176	0.478325	1159	0.548559	0.482401
1160	0.542004	0.513242	1160	0.556513	0.52852	1160	0.562118	0.522001	1160	0.554825	0.474949	1160	0.560319	0.474621	1160	0.556396	0.470642
1161	0.541817	0.512992	1161	0.559746	0.523607	1161	0.55843	0.523978	1161	0.554559	0.461659	1161	0.551971	0.486549	1161	0.545766	0.470395
1162	0.541117	0.516592	1162	0.556219	0.513082	1162	0.555021	0.525798	1162	0.565342	0.460392	1162	0.552871	0.492835	1162	0.542229	0.466583
1163	0.546056	0.510534	1163	0.560303	0.503848	1163	0.559601	0.524848	1163	0.550174	0.458035	1163	0.549462	0.483767	1163	0.541917	0.461631
1164	0.547546	0.507076	1164	0.564854	0.504446	1164	0.555563	0.521904	1164	0.541732	0.478696	1164	0.551157	0.480334	1164	0.542045	0.466229
1165	0.547922	0.508622	1165	0.562344	0.510814	1165	0.559932	0.510006	1165	0.548838	0.479901	1165	0.552964	0.487717	1165	0.545303	0.46657
1166	0.549334	0.505731	1166	0.562629	0.506698	1166	0.559505	0.502793	1166	0.549263	0.476191	1166	0.550807	0.489901	1166	0.543238	0.462852
1167	0.550221	0.511626	1167	0.556765	0.508868	1167	0.559088	0.504568	1167	0.554694	0.470009	1167	0.559214	0.465751	1167	0.547107	0.465901
1168	0.544198	0.513612	1168	0.55984	0.505934	1168	0.561715	0.508467	1168	0.564718	0.472336	1168	0.561889	0.457464	1168	0.5426	0.464761
1169	0.540893	0.507805	1169	0.569273	0.497637	1169	0.560677	0.51473	1169	0.560576	0.478361	1169	0.560228	0.460955	1169	0.542653	0.458441
1170	0.545048	0.520655	1170	0.589924	0.49305	1170	0.557975	0.516582	1170	0.55432	0.479798	1170	0.56892	0.450307	1170	0.539693	0.448761
1171	0.545871	0.509524	1171	0.572313	0.498514	1171	0.558423	0.524375	1171	0.567093	0.479727	1171	0.551413	0.470836	1171	0.540183	0.448974
1172	0.551258	0.507885	1172	0.57233	0.49227	1172	0.55491	0.528501	1172	0.549214	0.481464	1172	0.554783	0.487168	1172	0.540521	0.444778
1173	0.547942	0.513624	1173	0.577406	0.495336	1173	0.552644	0.528138	1173	0.56457	0.474255	1173	0.55344	0.486767	1173	0.538161	0.443108
1174	0.542376	0.509809	1174	0.569199	0.490509	1174	0.554625	0.529186	1174	0.55365	0.477219	1174	0.555037	0.48515	1174	0.539706	0.438985
1175	0.543261	0.513977	1175	0.584368	0.486901	1175	0.553647	0.525171	1175	0.558559	0.49345	1175	0.554982	0.4878	1175	0.539764	0.441278
1176	0.542403	0.518284	1176	0.587481	0.48471	1176	0.554216	0.522759	1176	0.554048	0.496155	1176	0.556458	0.481267	1176	0.538702	0.437399
1177	0.542185	0.519985	1177	0.573407	0.482866	1177	0.557455	0.522349	1177	0.554725	0.500485	1177	0.558001	0.485691	1177	0.540112	0.440167
1178	0.543687	0.515054	1178	0.553263	0.539179	1178	0.552536	0.519313	1178	0.560361	0.482128	1178	0.555043	0.489162	1178	0.543647	0.44251
1179	0.542171	0.51766	1179	0.554771	0.537119	1179	0.552183	0.521004	1179	0.552565	0.477805	1179	0.550885	0.490862	1179	0.540469	0.44597
1180	0.541072	0.514524	1180	0.56224	0.525026	1180	0.556136	0.521145	1180	0.552363	0.505177	1180	0.55688	0.486127	1180	0.539336	0.448858
1181	0.542712	0.518895	1181	0.5676	0.515463	1181	0.552844	0.522262	1181	0.552918	0.499283	1181	0.561085	0.490482	1181	0.542415	0.449909
1182	0.543454	0.521799	1182	0.584903	0.516502	1182	0.552628	0.519079	1182	0.553935	0.501027	1182	0.563331	0.495456	1182	0.543021	0.453137
1183	0.544379	0.521417	1183	0.578707	0.523052	1183	0.556148	0.524458	1183	0.552028	0.493404	1183	0.554981	0.488007	1183	0.541326	0.452948
1184	0.540811	0.516888	1184	0.572379	0.526493	1184	0.553247	0.524477	1184	0.557536	0.497843	1184	0.562299	0.482712	1184	0.541711	0.458709
1185	0.547379	0.514742	1185	0.582271	0.527787	1185	0.554476	0.527706	1185	0.554405	0.497451	1185	0.560962	0.494778	1185	0.541176	0.465187
1186	0.545005	0.512323	1186	0.583999	0.524857	1186	0.553895	0.525365	1186	0.558795	0.493866	1186	0.564985	0.498501	1186	0.541855	0.462172
1187	0.543047	0.504963	1187	0.573554	0.521433	1187	0.554194	0.528133	1187	0.55625	0.490223	1187	0.564336	0.498116	1187	0.542936	0.459225
1188	0.540968	0.501404	1188	0.576098	0.521365	1188	0.556712	0.516927	1188	0.557915	0.500556	1188	0.561788	0.504663	1188	0.544012	0.455575
1189	0.540538	0.506762	1189	0.572984	0.524805	1189	0.556642	0.518086	1189	0.553567	0.498956	1189	0.553526	0.489503	1189	0.543848	0.453835
1190	0.540987	0.507616	1190	0.571529	0.529641	1190	0.556152	0.518335	1190	0.553856	0.502589	1190	0.550674	0.50769	1190	0.5399	0.454319
1191	0.541685	0.50939	1191	0.568366	0.52789	1191	0.553793	0.521024	1191	0.551072	0.505942	1191	0.554161	0.496509	1191	0.541846	0.45559
1192	0.544437	0.515034	1192	0.569241	0.529295	1192	0.553607	0.513203	1192	0.5513	0.508058	1192	0.551853	0.509031	1192	0.541518	0.47617
1193	0.538088	0.521333	1193	0.571442	0.530815	1193	0.55228	0.519352	1193	0.549049	0.509379	1193	0.549753	0.511476	1193	0.541465	0.476362
1194	0.540327	0.519612	1194	0.573579	0.528976	1194	0.553675	0.517406	1194	0.558211	0.503994	1194	0.551684	0.51085	1194	0.539917	0.47749
1195	0.538876	0.518144	1195	0.572608	0.527333	1195	0.554545	0.516975	1195	0.556279	0.504346	1195	0.553485	0.512373	1195	0.53913	0.475343
1196	0.540732	0.50518	1196	0.568118	0.528011	1196	0.556492	0.517612	1196	0.561184	0.51356	1196	0.550746	0.515661	1196	0.540352	0.477072
1197	0.555192	0.509151	1197	0.562477	0.525416	1197	0.553211	0.519795	1197	0.560025	0.497196	1197	0.549816	0.52022	1197	0.541074	0.47666
1198	0.547657	0.515766	1198	0.565846	0.529295	1198	0.553887	0.520074	1198	0.558476	0.508833	1198	0.549273	0.519187	1198	0.545151	0.478632
1199	0.534762	0.512696	1199	0.566574	0.530194	1199	0.555029	0.517821	1199	0.553901	0.508556	1199	0.562204	0.519691	1199	0.546247	0.480855
1200	0.54458	0.513031	1200	0.565115	0.531406	1200	0.554317	0.509487	1200	0.554043	0.512487	1200	0.55923	0.516508	1200	0.546527	0.475694
1201	0.542133	0.514287	1201	0.562644	0.529878	1201	0.555195	0.507402	1201	0.558223	0.501057	1201	0.558681	0.520898	1201	0.547358	0.478708
1202	0.536405	0.51476	1202	0.561584	0.530053	1202	0.554146	0.510435	1202	0.558054	0.505015	1202	0.559425	0.519309	1202	0.545964	0.480433
1203	0.545828	0.514472	1203	0.561364	0.530996	1203	0.554157	0.507364	1203	0.560012	0.507388	1203	0.560601	0.511228	1203	0.550457	0.482109
1204	0.544659	0.51718	1204	0.560434	0.533195	1204	0.553935	0.505084	1204	0.563983	0.49821	1204	0.560981	0.504267	1204	0.550843	0.474482
1205	0.549003	0.516452	1205	0.563307	0.533299	1205	0.554689	0.515453	1205	0.56458	0.503602	1205	0.562375	0.496318	1205	0.5516	0.469153
1206	0.538883	0.519863	1206	0.567223	0.532786	1206	0.554864	0.508735	1206	0.563869	0.497741	1206	0.574319	0.506425	1206	0.545204	0.47753
1207	0.540268	0.514395	1207	0.572778	0.532979	1207	0.558122	0.512486	1207	0.559914	0.507593	1207	0.568256	0.506561	1207	0.551362	0.460371
1208	0.536946	0.51791	1208	0.569847	0.532975	1208	0.556278	0.516055	1208	0.558532	0.508212	1208	0.564517	0.507383	1208	0.547109	0.461682
1209	0.53831	0.515683	1209	0.570449	0.530169	1209	0.559634	0.512257	1209	0.56337	0.487698	1209	0.568982	0.495597	1209	0.551881	0.449886
1210	0.544021	0.516145	1210	0.567459	0.534338	1210	0.555816	0.513383	1210	0.555609	0.495789	1210	0.566251	0.497798	1210	0.545924	0.465368
1211	0.540352	0.510858	1211	0.57456	0.533352	1211	0.569116	0.523614	1211	0.559219	0.490538	1211	0.571716	0.506068	1211	0.546343	0.45141
1212	0.542527	0.51755	1212	0.581554	0.52688	1212	0.566365	0.527506	1212	0.560213	0.494758	1212	0.568376	0.502168	1212	0.543085	0.455319
1213	0.538764	0.514331	1213	0.572877	0.527632	1213	0.567099	0.528661	1213	0.559534	0.491862	1213	0.569838	0.509626	1213	0.54498	0.458704
1214	0.537398	0.51412	1214	0.571026	0.52672	1214	0.557033	0.525078	1214	0.555823	0.482661	1214	0.560458	0.508752	1214	0.544078	0.460408
1215	0.538987	0.514441	1215	0.57256	0.529916	1215	0.556225	0.525296	1215	0.551413	0.488888	1215	0.565493	0.510122	1215	0.543886	0.456684
1216	0.538172	0.518806	1216	0.573838	0.531845	1216	0.555786	0.521733	1216	0.553496	0.472692	1216	0.563899	0.505834	1216	0.542086	0.466114
1217	0.538573	0.520922	1217	0.574186	0.526527	1217	0.56053	0.51863	1217	0.556608	0.494158	1217	0.562358	0.508438	1217	0.53998	0.475029
1218	0.539136	0.521471	1218	0.564852	0.524142	1218	0.560503	0.522364	1218	0.548153	0.505977	1218	0.559478	0.515147	1218	0.544378	0.467472
1219	0.543317	0.523139	1219	0.573262	0.524975	1219	0.558555	0.522116	1219	0.552298	0.504934	1219	0.563897	0.508035	1219	0.542836	0.461049
1220	0.536554	0.521163	1220	0.582144	0.531199	1220	0.560461	0.523289	1220	0.549549	0.499613	1220	0.56983	0.500576	1220	0.542376	0.463027
1221	0.53695	0.517737	1221	0.565152	0.522013	1221	0.559834	0.522527	1221	0.555648	0.502341	1221	0.569304	0.499264	1221	0.540018	0.451865
1222	0.537145	0.516856	1222	0.575984	0.522254	1222	0.555091	0.525051	1222	0.550141	0.502942	1222	0.567012	0.510708	1222	0.540005	0.451692
1223	0.536832	0.51492	1223	0.568696	0.51797	1223	0.559634	0.526365	1223	0.554736	0.500172	1223	0.563583	0.508332	1223	0.5418	0.460449
1224	0.537188	0.514059	1224	0.588837	0.515761	1224	0.555921	0.525255	1224	0.553416	0.492282	1224	0.563968	0.518272	1224	0.54401	0.463505
1225	0.541691	0.505983	1225	0.568203	0.505599	1225	0.557574	0.516568	1225	0.550133	0.501708	1225	0.55936	0.517019	1225	0.54521	0.460839
1226	0.543344	0.504943	1226	0.5739	0.520405	1226	0.554824	0.528927	1226	0.554074	0.496228	1226	0.574577	0.523361	1226	0.545322	0.460471
1227	0.546768	0.504053	1227	0.565454	0.521461	1227	0.554388	0.531334	1227	0.555215	0.500193	1227	0.556248	0.524186	1227	0.54487	0.459406
1228	0.547014	0.501871	1228	0.567864	0.517654	1228	0.562019	0.520684	1228	0.553833	0.500569	1228	0.555769	0.519559	1228	0.54678	0.461341
1229	0.546356	0.502412	1229	0.56867	0.520756	1229	0.554349	0.525796	1229	0.555542	0.499902	1229	0.557089	0.522465	1229	0.547903	0.460582
1230	0.5472	0.504984	1230	0.573326	0.51397	1230	0.55295	0.522444	1230	0.561298	0.495867	1230	0.557764	0.522486	1230	0.546527	0.469463
1231	0.548469	0.506394	1231	0.576894	0.513225	1231	0.552915	0.525427	1231	0.557693	0.500059	1231	0.563263	0.520946	1231	0.546918	0.464624
1232	0.550092	0.505016	1232	0.580686	0.512841	1232	0.560601	0.524834	1232	0.553774	0.49669	1232	0.560093	0.51965	1232	0.548651	0.460608
1233	0.546448	0.502065	1233	0.580262	0.518153	1233	0.554725	0.529252	1233	0.553737	0.503544	1233	0.560079	0.51275	1233	0.550203	0.458244
1234	0.543481	0.496558	1234	0.577589	0.510666	1234	0.553365	0.523763	1234	0.557156	0.50203	1234	0.560105	0.518185	1234	0.54862	0.462346
1235	0.544138	0.50712	1235	0.573171	0.505254	1235	0.553497	0.52078	1235	0.544718	0.504807	1235	0.563618	0.513625	1235	0.549619	0.46423
1236	0.538644	0.510492	1236	0.578806	0.508417	1236	0.55439	0.525521	1236	0.553452	0.49228	1236	0.576453	0.509075	1236	0.548459	0.458318
1237	0.540988	0.518618	1237	0.57487	0.50387	1237	0.555848	0.531936	1237	0.553983	0.488321	1237	0.573993	0.520486	1237	0.548748	0.467858
1238	0.556133	0.524732	1238	0.576425	0.512878	1238	0.557462	0.534886	1238	0.543997	0.489179	1238	0.564296	0.521204	1238	0.552551	0.464146
1239	0.554571	0.524882	1239	0.57359	0.512614	1239	0.56132	0.528466	1239	0.554552	0.501939	1239	0.566415	0.522531	1239	0.550431	0.467024
1240	0.544255	0.51816	1240	0.574634	0.50952	1240	0.561256	0.527596	1240	0.550656	0.497659	1240	0.569175	0.523571	1240	0.549059	0.466143
1241	0.541447	0.530245	1241	0.571581	0.512509	1241	0.556982	0.528626	1241	0.549247	0.511812	1241	0.573746	0.510173	1241	0.551749	0.47389
1242	0.53906	0.516032	1242	0.578427	0.505639	1242	0.556552	0.525669	1242	0.547879	0.505364	1242	0.571241	0.516477	1242	0.548121	0.470582
1243	0.537155	0.525638	1243	0.57602	0.50069	1243	0.555465	0.523218	1243	0.547329	0.510421	1243	0.569677	0.52006	1243	0.546972	0.470266
1244	0.53991	0.526769	1244	0.57825	0.499614	1244	0.555122	0.524025	1244	0.549484	0.505708	1244	0.576751	0.514094	1244	0.549742	0.471921
1245	0.542479	0.525534	1245	0.575365	0.498272	1245	0.556442	0.527514	1245	0.54252	0.497596	1245	0.583047	0.515462	1245	0.548497	0.473521
1246	0.546453	0.527192	1246	0.57942	0.498455	1246	0.558499	0.522355	1246	0.551448	0.514735	1246	0.572827	0.513531	1246	0.547754	0.473696
1247	0.548896	0.525725	1247	0.573937	0.495399	1247	0.561715	0.525491	1247	0.555056	0.50055	1247	0.572115	0.521694	1247	0.546525	0.47033
1248	0.544207	0.526944	1248	0.575776	0.502552	1248	0.561866	0.529097	1248	0.555066	0.503032	1248	0.569528	0.518273	1248	0.54664	0.475159
1249	0.542331	0.524508	1249	0.570902	0.504466	1249	0.559983	0.524316	1249	0.558568	0.497092	1249	0.56935	0.507622	1249	0.543969	0.472038
1250	0.545546	0.516768	1250	0.574335	0.513258	1250	0.56284	0.526216	1250	0.561796	0.49636	1250	0.577651	0.509303	1250	0.545095	0.469737
1251	0.544066	0.521697	1251	0.562763	0.518808	1251	0.560315	0.525643	1251	0.549228	0.493016	1251	0.578175	0.505179	1251	0.544239	0.468457
1252	0.544345	0.519704	1252	0.570993	0.520716	1252	0.560542	0.529865	1252	0.545741	0.495989	1252	0.576032	0.516262	1252	0.544727	0.467551
1253	0.549777	0.520979	1253	0.563111	0.518224	1253	0.56049	0.529332	1253	0.548862	0.515783	1253	0.573419	0.511355	1253	0.546162	0.465554
1254	0.548314	0.5238	1254	0.561206	0.521013	1254	0.556954	0.530593	1254	0.547839	0.515116	1254	0.578216	0.511526	1254	0.547549	0.456622
1255	0.549728	0.521132	1255	0.561613	0.522835	1255	0.560663	0.531741	1255	0.55058	0.514262	1255	0.579828	0.508223	1255	0.540768	0.464035
1256	0.549737	0.522655	1256	0.557766	0.519346	1256	0.562979	0.526063	1256	0.549785	0.504218	1256	0.569532	0.506144	1256	0.541087	0.464805
1257	0.548518	0.523026	1257	0.562772	0.52018	1257	0.562245	0.532346	1257	0.550724	0.502501	1257	0.587454	0.50738	1257	0.541935	0.464307
1258	0.548558	0.518823	1258	0.558367	0.5198	1258	0.556875	0.522687	1258	0.543883	0.506831	1258	0.567364	0.512903	1258	0.545148	0.460215
1259	0.550207	0.521572	1259	0.555081	0.521038	1259	0.56055	0.516622	1259	0.563903	0.507461	1259	0.566106	0.512091	1259	0.542589	0.476537
1260	0.537665	0.520507	1260	0.551002	0.521541	1260	0.572026	0.527433	1260	0.55379	0.493201	1260	0.57061	0.502492	1260	0.548811	0.477898
1261	0.552118	0.521216	1261	0.553573	0.524416	1261	0.557872	0.533262	1261	0.580274	0.484054	1261	0.566492	0.505608	1261	0.543891	0.462203
1262	0.533545	0.50789	1262	0.548846	0.521998	1262	0.55519	0.535294	1262	0.558133	0.476869	1262	0.571977	0.502398	1262	0.545629	0.458168
1263	0.536052	0.525495	1263	0.547504	0.527906	1263	0.552196	0.529375	1263	0.558571	0.487789	1263	0.565342	0.500686	1263	0.542265	0.469342
1264	0.534505	0.525635	1264	0.548135	0.526115	1264	0.553546	0.527393	1264	0.568022	0.495483	1264	0.554364	0.496265	1264	0.545683	0.458829
1265	0.535747	0.519201	1265	0.547514	0.524391	1265	0.554042	0.530882	1265	0.55913	0.482922	1265	0.566541	0.488327	1265	0.543778	0.469038
1266	0.548432	0.518906	1266	0.553784	0.518124	1266	0.55618	0.528319	1266	0.551313	0.484854	1266	0.560582	0.485886	1266	0.545688	0.468353
1267	0.546906	0.518961	1267	0.550864	0.509626	1267	0.553232	0.526794	1267	0.55005	0.482154	1267	0.571922	0.486141	1267	0.549073	0.472168
1268	0.540056	0.519061	1268	0.552454	0.506648	1268	0.55334	0.521165	1268	0.553528	0.504338	1268	0.558571	0.48794	1268	0.54556	0.474912
1269	0.536919	0.516248	1269	0.558077	0.493062	1269	0.554571	0.519944	1269	0.555588	0.496985	1269	0.568348	0.490764	1269	0.54713	0.475384
1270	0.542263	0.514736	1270	0.552751	0.493352	1270	0.558252	0.520865	1270	0.562172	0.497398	1270	0.560524	0.486383	1270	0.548964	0.471103
1271	0.541801	0.51369	1271	0.552934	0.501374	1271	0.557135	0.526031	1271	0.55885	0.476898	1271	0.563055	0.490818	1271	0.54859	0.468338
1272	0.542718	0.511258	1272	0.553614	0.5115	1272	0.552161	0.524243	1272	0.555615	0.505469	1272	0.569152	0.483108	1272	0.554298	0.468646
1273	0.545821	0.51288	1273	0.557339	0.512694	1273	0.554141	0.530698	1273	0.55104	0.508438	1273	0.563266	0.485901	1273	0.553449	0.463911
1274	0.546198	0.506123	1274	0.553789	0.514803	1274	0.555867	0.52711	1274	0.551616	0.509311	1274	0.570709	0.482318	1274	0.554677	0.471507
1275	0.55099	0.517559	1275	0.556184	0.505486	1275	0.552403	0.527884	1275	0.556026	0.494268	1275	0.568914	0.483772	1275	0.552368	0.491133
1276	0.535494	0.523515	1276	0.557042	0.508962	1276	0.556779	0.522935	1276	0.563912	0.496225	1276	0.568012	0.479386	1276	0.550514	0.487992
1277	0.54275	0.489767	1277	0.555085	0.501549	1277	0.55595	0.523453	1277	0.559161	0.480292	1277	0.567757	0.476367	1277	0.554593	0.49
1278	0.534191	0.517688	1278	0.554694	0.508289	1278	0.557212	0.524578	1278	0.556924	0.482157	1278	0.565335	0.482023	1278	0.557219	0.485195
1279	0.535238	0.494347	1279	0.555689	0.496497	1279	0.567547	0.51927	1279	0.556029	0.473779	1279	0.558251	0.493412	1279	0.562052	0.481945
1280	0.535722	0.488058	1280	0.550022	0.505404	1280	0.570152	0.524662	1280	0.560362	0.484064	1280	0.560161	0.4962	1280	0.565792	0.480601
1281	0.53913	0.505153	1281	0.552858	0.522777	1281	0.558952	0.51887	1281	0.553904	0.499521	1281	0.550113	0.488442	1281	0.548825	0.490321
1282	0.538465	0.507983	1282	0.557177	0.516107	1282	0.560318	0.5178	1282	0.550113	0.49408	1282	0.553249	0.468481	1282	0.549798	0.487612
1283	0.538167	0.509523	1283	0.553979	0.525732	1283	0.566447	0.518603	1283	0.572857	0.476758	1283	0.544882	0.477964	1283	0.548847	0.491953
1284	0.540758	0.511303	1284	0.561953	0.526252	1284	0.567975	0.521033	1284	0.576797	0.481944	1284	0.55519	0.467259	1284	0.548362	0.487792
1285	0.542166	0.511678	1285	0.55941	0.525086	1285	0.564045	0.512055	1285	0.555466	0.468714	1285	0.564516	0.476484	1285	0.548993	0.493716
1286	0.544423	0.513675	1286	0.56886	0.526842	1286	0.564631	0.514653	1286	0.55776	0.44327	1286	0.55763	0.4773	1286	0.548608	0.491757
1287	0.542631	0.512707	1287	0.557805	0.525668	1287	0.565695	0.521119	1287	0.54837	0.491323	1287	0.550246	0.477676	1287	0.547805	0.484341
1288	0.541986	0.512677	1288	0.555995	0.529286	1288	0.562154	0.522581	1288	0.553833	0.473624	1288	0.55925	0.472311	1288	0.554961	0.47097
1289	0.542305	0.512878	1289	0.558715	0.522767	1289	0.559332	0.524317	1289	0.554787	0.46119	1289	0.549778	0.486708	1289	0.546737	0.471705
1290	0.541914	0.516322	1290	0.55518	0.51443	1290	0.555638	0.526299	1290	0.567329	0.461717	1290	0.54943	0.493631	1290	0.54197	0.467483
1291	0.546163	0.511327	1291	0.55964	0.503863	1291	0.559752	0.524311	1291	0.550709	0.458572	1291	0.546745	0.481588	1291	0.544085	0.461595
1292	0.547419	0.508178	1292	0.567142	0.506725	1292	0.555726	0.522662	1292	0.540758	0.483731	1292	0.547627	0.481803	1292	0.543511	0.465577
1293	0.547994	0.511884	1293	0.56221	0.51035	1293	0.558424	0.512211	1293	0.550083	0.481403	1293	0.551087	0.485958	1293	0.545261	0.465907
1294	0.549432	0.506952	1294	0.564666	0.505905	1294	0.560786	0.502346	1294	0.549028	0.476756	1294	0.550543	0.488418	1294	0.542278	0.463773
1295	0.549151	0.511513	1295	0.55794	0.505837	1295	0.560406	0.503776	1295	0.553598	0.467979	1295	0.556681	0.46647	1295	0.549287	0.464444
1296	0.543526	0.513343	1296	0.563692	0.504922	1296	0.559891	0.508671	1296	0.564134	0.465392	1296	0.556765	0.456431	1296	0.545146	0.464919
1297	0.542116	0.506872	1297	0.57207	0.497224	1297	0.558579	0.51048	1297	0.560043	0.472667	1297	0.561658	0.457692	1297	0.545435	0.457641
1298	0.546618	0.52003	1298	0.589048	0.492359	1298	0.55912	0.514845	1298	0.552007	0.474392	1298	0.565141	0.447767	1298	0.541241	0.448158
1299	0.545855	0.509328	1299	0.572803	0.501003	1299	0.556991	0.523839	1299	0.564427	0.475717	1299	0.55263	0.467976	1299	0.540538	0.448072
1300	0.553616	0.50787	1300	0.575943	0.492926	1300	0.553452	0.528841	1300	0.548283	0.476779	1300	0.55391	0.486572	1300	0.541776	0.446724
1301	0.547446	0.514445	1301	0.575395	0.497708	1301	0.552214	0.528017	1301	0.563482	0.467082	1301	0.553102	0.485671	1301	0.538074	0.444413
1302	0.542364	0.511613	1302	0.569969	0.492237	1302	0.554903	0.528619	1302	0.55611	0.47365	1302	0.553757	0.482142	1302	0.540615	0.442004
1303	0.543362	0.516132	1303	0.581805	0.486121	1303	0.553641	0.524462	1303	0.558071	0.490904	1303	0.554023	0.484027	1303	0.540949	0.442927
1304	0.542264	0.519528	1304	0.585991	0.485742	1304	0.553402	0.522522	1304	0.553682	0.496736	1304	0.555233	0.479103	1304	0.539836	0.440015
1305	0.542663	0.519723	1305	0.573783	0.481155	1305	0.558162	0.521857	1305	0.553155	0.499601	1305	0.5592	0.483232	1305	0.542587	0.443857
1306	0.543258	0.516517	1306	0.55392	0.539595	1306	0.552152	0.518402	1306	0.559727	0.48018	1306	0.555407	0.484818	1306	0.5462	0.448157
1307	0.542188	0.519383	1307	0.553863	0.534869	1307	0.552239	0.520058	1307	0.550905	0.476363	1307	0.547991	0.490645	1307	0.541743	0.447654
1308	0.540408	0.515466	1308	0.561665	0.526878	1308	0.555109	0.521454	1308	0.551325	0.503538	1308	0.554738	0.485637	1308	0.541037	0.451665
1309	0.541465	0.520697	1309	0.568689	0.5155	1309	0.552015	0.522975	1309	0.554084	0.49848	1309	0.561576	0.491437	1309	0.543532	0.45247
1310	0.543501	0.521861	1310	0.583469	0.517488	1310	0.551847	0.520473	1310	0.552843	0.499536	1310	0.562581	0.494754	1310	0.545373	0.453851
1311	0.545409	0.522382	1311	0.578227	0.523902	1311	0.555807	0.52547	1311	0.553881	0.495455	1311	0.554729	0.49161	1311	0.54152	0.455028
1312	0.541508	0.517796	1312	0.57115	0.525644	1312	0.553621	0.526028	1312	0.557638	0.498708	1312	0.561414	0.484467	1312	0.54152	0.461037
1313	0.548131	0.512984	1313	0.57973	0.52942	1313	0.55438	0.528852	1313	0.553756	0.497383	1313	0.560256	0.489702	1313	0.541222	0.465366
1314	0.546632	0.512953	1314	0.581062	0.525373	1314	0.554086	0.525833	1314	0.559404	0.497674	1314	0.565037	0.4972	1314	0.542247	0.461102
1315	0.543658	0.505383	1315	0.574262	0.522648	1315	0.555073	0.528789	1315	0.557169	0.491101	1315	0.563041	0.493885	1315	0.543469	0.459025
1316	0.541857	0.504228	1316	0.578471	0.523016	1316	0.556964	0.517298	1316	0.558271	0.497158	1316	0.560777	0.504475	1316	0.544941	0.453851
1317	0.540512	0.509301	1317	0.574688	0.525755	1317	0.557276	0.518951	1317	0.554994	0.498092	1317	0.554004	0.489516	1317	0.542914	0.450845
1318	0.541604	0.51123	1318	0.572441	0.530874	1318	0.55662	0.518491	1318	0.555102	0.501522	1318	0.54949	0.507622	1318	0.539367	0.452255
1319	0.543269	0.511285	1319	0.569867	0.528799	1319	0.554599	0.520515	1319	0.551438	0.50639	1319	0.554633	0.497084	1319	0.541763	0.456251
1320	0.545123	0.516084	1320	0.570085	0.530133	1320	0.554012	0.511781	1320	0.55047	0.508958	1320	0.553175	0.507135	1320	0.541744	0.475801
1321	0.539286	0.522431	1321	0.572066	0.531582	1321	0.55285	0.519674	1321	0.548627	0.508199	1321	0.551361	0.511236	1321	0.541091	0.47526
1322	0.540086	0.520821	1322	0.573045	0.529178	1322	0.553935	0.517159	1322	0.557956	0.502375	1322	0.551562	0.510179	1322	0.539936	0.476613
1323	0.541139	0.519714	1323	0.572433	0.527116	1323	0.554719	0.517628	1323	0.559223	0.504915	1323	0.553988	0.510817	1323	0.538324	0.475103
1324	0.541637	0.506761	1324	0.568644	0.528085	1324	0.556535	0.517559	1324	0.563231	0.513214	1324	0.552303	0.514953	1324	0.539629	0.47588
1325	0.555867	0.510513	1325	0.563459	0.525296	1325	0.553267	0.519228	1325	0.561924	0.499501	1325	0.552007	0.518876	1325	0.540477	0.476452
1326	0.546703	0.516739	1326	0.567107	0.529176	1326	0.554255	0.519993	1326	0.559207	0.508218	1326	0.552176	0.518283	1326	0.544662	0.478209
1327	0.534984	0.513424	1327	0.56875	0.530128	1327	0.554889	0.517921	1327	0.553967	0.508859	1327	0.56254	0.518379	1327	0.546145	0.481175
1328	0.544671	0.513917	1328	0.564392	0.531073	1328	0.554236	0.509925	1328	0.554469	0.511189	1328	0.560012	0.51398	1328	0.546547	0.476706
1329	0.541779	0.515437	1329	0.563623	0.529723	1329	0.554477	0.508761	1329	0.558	0.50038	1329	0.558892	0.519062	1329	0.548011	0.480257
1330	0.536252	0.514678	1330	0.563153	0.530635	1330	0.554183	0.513625	1330	0.556836	0.502535	1330	0.560791	0.51645	1330	0.545536	0.481526
1331	0.546739	0.516413	1331	0.561705	0.530964	1331	0.55472	0.509602	1331	0.559298	0.506186	1331	0.563003	0.509501	1331	0.550058	0.483115
1332	0.54565	0.517716	1332	0.561386	0.533606	1332	0.55419	0.508761	1332	0.562857	0.496498	1332	0.561938	0.502722	1332	0.551095	0.476346
1333	0.54948	0.517516	1333	0.565469	0.533533	1333	0.555389	0.516847	1333	0.563849	0.502576	1333	0.564196	0.494404	1333	0.551958	0.472121
1334	0.538161	0.520954	1334	0.567874	0.532708	1334	0.555519	0.509552	1334	0.563215	0.496534	1334	0.572442	0.503916	1334	0.545071	0.479443
1335	0.541242	0.516348	1335	0.57276	0.532618	1335	0.558192	0.51549	1335	0.55958	0.505084	1335	0.568076	0.507456	1335	0.551389	0.461072
1336	0.536746	0.519083	1336	0.570402	0.531373	1336	0.556796	0.51646	1336	0.558051	0.505458	1336	0.565933	0.504178	1336	0.546404	0.463907
1337	0.538913	0.51553	1337	0.570801	0.530072	1337	0.560721	0.513234	1337	0.562986	0.482397	1337	0.569218	0.495245	1337	0.550588	0.45095
1338	0.546057	0.516161	1338	0.567467	0.534213	1338	0.556172	0.515329	1338	0.554667	0.491464	1338	0.566987	0.494207	1338	0.546205	0.465983
1339	0.539832	0.512017	1339	0.57327	0.533707	1339	0.56885	0.525067	1339	0.559115	0.486404	1339	0.570743	0.503607	1339	0.547395	0.451862
1340	0.541738	0.517193	1340	0.580128	0.526477	1340	0.565671	0.529362	1340	0.559456	0.491135	1340	0.566915	0.501039	1340	0.54427	0.455732
1341	0.537966	0.514768	1341	0.573014	0.525671	1341	0.566052	0.530471	1341	0.557433	0.489271	1341	0.571455	0.506192	1341	0.546604	0.459956
1342	0.537472	0.514914	1342	0.57079	0.526797	1342	0.55756	0.526772	1342	0.553956	0.478287	1342	0.564588	0.509412	1342	0.546087	0.46194
1343	0.538516	0.515127	1343	0.574844	0.530244	1343	0.556378	0.527251	1343	0.55275	0.484512	1343	0.564402	0.506188	1343	0.544009	0.459545
1344	0.538939	0.519766	1344	0.573691	0.531057	1344	0.55545	0.524478	1344	0.553094	0.472027	1344	0.563456	0.501847	1344	0.544996	0.466543
1345	0.53882	0.522165	1345	0.573597	0.526729	1345	0.561228	0.521101	1345	0.556897	0.491866	1345	0.56034	0.506394	1345	0.541058	0.475391
1346	0.539001	0.52276	1346	0.564698	0.523756	1346	0.560404	0.523932	1346	0.548685	0.507506	1346	0.560603	0.513532	1346	0.546136	0.468186
1347	0.542666	0.524101	1347	0.573273	0.524504	1347	0.558102	0.523462	1347	0.554162	0.505074	1347	0.565164	0.507579	1347	0.544037	0.46092
1348	0.537012	0.521488	1348	0.582399	0.530696	1348	0.559938	0.524918	1348	0.552864	0.499523	1348	0.568391	0.499119	1348	0.541819	0.461497
1349	0.537258	0.518024	1349	0.562805	0.521734	1349	0.559969	0.524197	1349	0.556588	0.501832	1349	0.569227	0.499036	1349	0.540891	0.449746
1350	0.537678	0.517589	1350	0.575477	0.52283	1350	0.555078	0.525802	1350	0.550162	0.501556	1350	0.565621	0.508583	1350	0.540519	0.452095
1351	0.53723	0.516136	1351	0.568389	0.518162	1351	0.558503	0.526297	1351	0.553707	0.500627	1351	0.563643	0.506529	1351	0.54401	0.458707
1352	0.537024	0.514785	1352	0.585307	0.515221	1352	0.555803	0.526698	1352	0.553298	0.493879	1352	0.565835	0.51447	1352	0.546327	0.461483
1353	0.541786	0.506456	1353	0.567123	0.506604	1353	0.557417	0.515003	1353	0.550812	0.502619	1353	0.562028	0.515665	1353	0.545952	0.462077
1354	0.543176	0.506625	1354	0.573685	0.521389	1354	0.55481	0.528572	1354	0.554552	0.493412	1354	0.575119	0.522951	1354	0.545933	0.461084
1355	0.546129	0.504963	1355	0.567182	0.523269	1355	0.554537	0.531127	1355	0.556824	0.500385	1355	0.557609	0.521498	1355	0.545052	0.46175
1356	0.547508	0.503223	1356	0.567702	0.518868	1356	0.561907	0.520623	1356	0.5541	0.49971	1356	0.557355	0.518864	1356	0.547043	0.462614
1357	0.544409	0.503123	1357	0.567534	0.519955	1357	0.554956	0.525243	1357	0.553864	0.500476	1357	0.557749	0.523046	1357	0.547695	0.460019
1358	0.54859	0.504972	1358	0.573604	0.514497	1358	0.552958	0.522898	1358	0.561478	0.496073	1358	0.559123	0.522262	1358	0.546347	0.469505
1359	0.547487	0.507255	1359	0.575973	0.513089	1359	0.552478	0.52603	1359	0.557631	0.501556	1359	0.56268	0.520604	1359	0.546339	0.462865
1360	0.550637	0.506918	1360	0.579286	0.512602	1360	0.560491	0.523502	1360	0.554451	0.497546	1360	0.559909	0.521188	1360	0.548493	0.460197
1361	0.546118	0.501994	1361	0.578319	0.517712	1361	0.554677	0.527445	1361	0.55441	0.503058	1361	0.56085	0.514235	1361	0.549916	0.458591
1362	0.543287	0.499605	1362	0.577306	0.510771	1362	0.553892	0.522888	1362	0.55926	0.50179	1362	0.560728	0.517195	1362	0.550078	0.461363
1363	0.543954	0.5067	1363	0.572178	0.506319	1363	0.553968	0.520287	1363	0.545	0.503086	1363	0.563934	0.511463	1363	0.550505	0.465493
1364	0.538143	0.513196	1364	0.578629	0.509801	1364	0.554332	0.523286	1364	0.55513	0.4923	1364	0.57454	0.508804	1364	0.548648	0.460511
1365	0.541517	0.519898	1365	0.572845	0.504946	1365	0.55575	0.528047	1365	0.554296	0.490751	1365	0.574807	0.519816	1365	0.549753	0.469959
1366	0.552366	0.523654	1366	0.575299	0.513804	1366	0.556755	0.532995	1366	0.544677	0.489979	1366	0.564498	0.521951	1366	0.553149	0.464458
1367	0.552802	0.522928	1367	0.57165	0.513488	1367	0.56077	0.526731	1367	0.556039	0.501833	1367	0.566128	0.522033	1367	0.552094	0.467658
1368	0.544145	0.513881	1368	0.572629	0.510664	1368	0.560867	0.525535	1368	0.552143	0.494748	1368	0.56973	0.523167	1368	0.551379	0.466961
1369	0.541296	0.528866	1369	0.570294	0.512835	1369	0.556241	0.527103	1369	0.550333	0.510491	1369	0.574385	0.511184	1369	0.553242	0.474921
1370	0.538862	0.512918	1370	0.578656	0.505883	1370	0.55642	0.525302	1370	0.548939	0.505275	1370	0.571924	0.516393	1370	0.549688	0.472822
1371	0.536654	0.524735	1371	0.576062	0.499089	1371	0.555563	0.521455	1371	0.547841	0.511898	1371	0.570781	0.519923	1371	0.549687	0.472254
1372	0.540316	0.526851	1372	0.577869	0.500622	1372	0.555331	0.523673	1372	0.549736	0.506299	1372	0.576521	0.513203	1372	0.551507	0.473689
1373	0.542902	0.525774	1373	0.574677	0.498799	1373	0.556735	0.526609	1373	0.543594	0.497352	1373	0.583417	0.514981	1373	0.549746	0.475694
1374	0.546497	0.526814	1374	0.578803	0.499431	1374	0.559742	0.520542	1374	0.550923	0.513895	1374	0.573591	0.512469	1374	0.549985	0.47539
1375	0.548798	0.525707	1375	0.57428	0.496404	1375	0.561893	0.525846	1375	0.554928	0.498178	1375	0.57555	0.520475	1375	0.548896	0.474721
1376	0.544559	0.526015	1376	0.575695	0.50239	1376	0.561461	0.52981	1376	0.554794	0.501022	1376	0.57158	0.517105	1376	0.548524	0.47848
1377	0.54305	0.525718	1377	0.570402	0.502572	1377	0.560273	0.525633	1377	0.558999	0.496595	1377	0.569271	0.507052	1377	0.546892	0.473115
1378	0.54489	0.517682	1378	0.573766	0.512965	1378	0.562187	0.526973	1378	0.561156	0.496876	1378	0.578249	0.50714	1378	0.547838	0.471601
1379	0.544828	0.517308	1379	0.561637	0.517848	1379	0.559901	0.527133	1379	0.549738	0.493566	1379	0.57603	0.502894	1379	0.545956	0.470756
1380	0.54445	0.519148	1380	0.569237	0.521487	1380	0.561091	0.53117	1380	0.545347	0.49602	1380	0.574875	0.517666	1380	0.546577	0.468279
1381	0.549922	0.518613	1381	0.563648	0.519023	1381	0.560648	0.531136	1381	0.548277	0.516911	1381	0.569634	0.511531	1381	0.546912	0.466825
1382	0.548421	0.52424	1382	0.562793	0.520288	1382	0.557858	0.530326	1382	0.546886	0.516229	1382	0.576271	0.513272	1382	0.54773	0.458167
1383	0.550134	0.521384	1383	0.561246	0.522089	1383	0.559469	0.530961	1383	0.550467	0.516315	1383	0.577874	0.512396	1383	0.540779	0.465678
1384	0.549164	0.52388	1384	0.557575	0.517783	1384	0.561529	0.524899	1384	0.5481	0.502969	1384	0.568187	0.509399	1384	0.54081	0.465482
1385	0.547315	0.522887	1385	0.562801	0.518125	1385	0.560676	0.529302	1385	0.549185	0.504931	1385	0.584079	0.507054	1385	0.542331	0.465651
1386	0.548836	0.5186	1386	0.557641	0.518841	1386	0.557495	0.522418	1386	0.543364	0.509326	1386	0.566813	0.515373	1386	0.547352	0.463396
1387	0.550088	0.522114	1387	0.554869	0.519543	1387	0.561329	0.515684	1387	0.563289	0.508677	1387	0.566338	0.512588	1387	0.544045	0.47707
1388	0.537895	0.521191	1388	0.550877	0.520769	1388	0.573016	0.529616	1388	0.554147	0.492949	1388	0.569222	0.505313	1388	0.551264	0.47843
1389	0.551115	0.521176	1389	0.553154	0.52364	1389	0.557815	0.535581	1389	0.578779	0.484598	1389	0.564109	0.505657	1389	0.546461	0.465046
1390	0.533454	0.507343	1390	0.548847	0.52105	1390	0.555716	0.536617	1390	0.558743	0.477246	1390	0.574511	0.504792	1390	0.547808	0.464197
1391	0.536644	0.525888	1391	0.548022	0.526696	1391	0.55231	0.530329	1391	0.560218	0.485193	1391	0.56558	0.499554	1391	0.543786	0.471696
1392	0.534892	0.525198	1392	0.547462	0.525857	1392	0.553024	0.527956	1392	0.568581	0.493047	1392	0.555023	0.495963	1392	0.547957	0.461618
1393	0.53537	0.520887	1393	0.546246	0.523854	1393	0.553186	0.530604	1393	0.558676	0.482655	1393	0.567322	0.488116	1393	0.545349	0.472311
1394	0.547441	0.519758	1394	0.552088	0.517656	1394	0.555882	0.528114	1394	0.552168	0.485107	1394	0.559647	0.483905	1394	0.546842	0.471315
1395	0.546826	0.519717	1395	0.549806	0.508237	1395	0.553365	0.527304	1395	0.551322	0.482327	1395	0.569851	0.486004	1395	0.549085	0.473403
1396	0.540397	0.519683	1396	0.552225	0.506595	1396	0.553832	0.520921	1396	0.554159	0.504302	1396	0.558342	0.484158	1396	0.546093	0.475386
1397	0.536463	0.51697	1397	0.555741	0.493691	1397	0.555354	0.520564	1397	0.556531	0.496973	1397	0.56837	0.487479	1397	0.547384	0.476762
1398	0.542223	0.514926	1398	0.553139	0.495162	1398	0.55877	0.521142	1398	0.561641	0.496812	1398	0.560081	0.483433	1398	0.550734	0.473273
1399	0.541161	0.516179	1399	0.551898	0.501226	1399	0.557307	0.524193	1399	0.561078	0.476756	1399	0.562028	0.487001	1399	0.551363	0.469354
1400	0.54136	0.513991	1400	0.553863	0.506188	1400	0.551354	0.524344	1400	0.555791	0.502754	1400	0.568535	0.480671	1400	0.557534	0.470533
1401	0.545752	0.513352	1401	0.557854	0.508275	1401	0.553418	0.530877	1401	0.551845	0.508033	1401	0.560675	0.486903	1401	0.555704	0.469439
1402	0.547192	0.507221	1402	0.55395	0.513154	1402	0.55483	0.527985	1402	0.551876	0.507516	1402	0.569682	0.482893	1402	0.556457	0.471215
1403	0.551062	0.517554	1403	0.555803	0.507207	1403	0.552319	0.529137	1403	0.556499	0.492634	1403	0.568419	0.483873	1403	0.552995	0.492462
1404	0.535461	0.52294	1404	0.558813	0.508642	1404	0.555534	0.52434	1404	0.560884	0.490737	1404	0.564877	0.482442	1404	0.552007	0.484781
1405	0.542605	0.484446	1405	0.554032	0.49843	1405	0.555702	0.525501	1405	0.559959	0.48147	1405	0.569693	0.478728	1405	0.553323	0.490575
1406	0.534143	0.517848	1406	0.555314	0.505768	1406	0.5572	0.524106	1406	0.553148	0.483969	1406	0.565525	0.484929	1406	0.554237	0.48449
1407	0.535257	0.496821	1407	0.554725	0.496718	1407	0.565709	0.517437	1407	0.5538	0.475737	1407	0.559921	0.492084	1407	0.560582	0.480835
1408	0.536022	0.489354	1408	0.549781	0.504617	1408	0.571402	0.521754	1408	0.559145	0.482292	1408	0.560405	0.496684	1408	0.565652	0.477877
1409	0.538977	0.504544	1409	0.552906	0.523247	1409	0.559669	0.520492	1409	0.552287	0.499012	1409	0.547841	0.487534	1409	0.548977	0.489613
1410	0.538371	0.50721	1410	0.556865	0.516748	1410	0.560088	0.520551	1410	0.548984	0.493242	1410	0.551559	0.466572	1410	0.550199	0.487367
1411	0.538013	0.510763	1411	0.553408	0.524946	1411	0.566238	0.517637	1411	0.57464	0.480193	1411	0.543962	0.476433	1411	0.548651	0.49317
1412	0.540451	0.511284	1412	0.560673	0.525726	1412	0.568001	0.52105	1412	0.578486	0.484669	1412	0.552306	0.467393	1412	0.548612	0.488887
1413	0.543224	0.511841	1413	0.558697	0.523491	1413	0.564024	0.513453	1413	0.556778	0.467011	1413	0.563823	0.476528	1413	0.549369	0.495633
1414	0.544194	0.512565	1414	0.568756	0.526193	1414	0.564057	0.515422	1414	0.55845	0.442841	1414	0.556517	0.476342	1414	0.549959	0.493004
1415	0.542567	0.514158	1415	0.555606	0.525533	1415	0.565567	0.522087	1415	0.549095	0.491149	1415	0.550401	0.477905	1415	0.548377	0.485228
1416	0.541959	0.512904	1416	0.555904	0.528933	1416	0.561748	0.524286	1416	0.55209	0.474784	1416	0.555708	0.473731	1416	0.556173	0.471973
1417	0.542089	0.512353	1417	0.558139	0.523373	1417	0.560473	0.524619	1417	0.554645	0.464087	1417	0.547823	0.488055	1417	0.547408	0.470945
1418	0.541388	0.516396	1418	0.554813	0.5145	1418	0.556409	0.526289	1418	0.567842	0.462862	1418	0.547987	0.494375	1418	0.542853	0.468754
1419	0.54588	0.512714	1419	0.558165	0.50404	1419	0.559162	0.524546	1419	0.550764	0.459421	1419	0.545167	0.482849	1419	0.54471	0.462543
1420	0.547787	0.509284	1420	0.569613	0.508627	1420	0.556189	0.523177	1420	0.540847	0.486076	1420	0.544802	0.483466	1420	0.545521	0.465168
1421	0.54827	0.514755	1421	0.563223	0.511023	1421	0.557883	0.51425	1421	0.552052	0.482283	1421	0.549933	0.485121	1421	0.545976	0.464498
1422	0.549761	0.507609	1422	0.565734	0.505799	1422	0.560825	0.502238	1422	0.548851	0.479969	1422	0.550359	0.486143	1422	0.54185	0.463666
1423	0.548609	0.51147	1423	0.559158	0.503829	1423	0.559942	0.503426	1423	0.552574	0.473119	1423	0.553045	0.465229	1423	0.551105	0.464288
1424	0.543009	0.513057	1424	0.56524	0.502462	1424	0.55614	0.508293	1424	0.561459	0.463417	1424	0.553453	0.457412	1424	0.54687	0.463721
1425	0.543846	0.507003	1425	0.57613	0.498713	1425	0.554864	0.507145	1425	0.559123	0.471407	1425	0.56283	0.453702	1425	0.544782	0.457233
1426	0.548126	0.518335	1426	0.589026	0.491319	1426	0.557868	0.512549	1426	0.550455	0.472567	1426	0.563151	0.443717	1426	0.540382	0.450033
1427	0.544784	0.509126	1427	0.573287	0.502015	1427	0.556105	0.523405	1427	0.560329	0.474716	1427	0.554299	0.465734	1427	0.540626	0.450326
1428	0.553973	0.508295	1428	0.578561	0.493037	1428	0.552905	0.528532	1428	0.548379	0.473851	1428	0.552498	0.484269	1428	0.542196	0.44715
1429	0.54685	0.515083	1429	0.574774	0.500337	1429	0.551928	0.527679	1429	0.560944	0.462847	1429	0.553312	0.481422	1429	0.538954	0.444083
1430	0.54278	0.513457	1430	0.570518	0.496401	1430	0.554246	0.528197	1430	0.557567	0.472866	1430	0.552199	0.477689	1430	0.543221	0.443408
1431	0.5433	0.517941	1431	0.580963	0.486715	1431	0.553316	0.522902	1431	0.558076	0.489839	1431	0.553572	0.479429	1431	0.542899	0.447568
1432	0.542221	0.520307	1432	0.585452	0.4887	1432	0.553168	0.522293	1432	0.554564	0.496807	1432	0.555414	0.476457	1432	0.541519	0.445353
1433	0.543216	0.520415	1433	0.574387	0.479466	1433	0.557539	0.521469	1433	0.551392	0.498658	1433	0.561897	0.479767	1433	0.543071	0.448502
1434	0.543199	0.517594	1434	0.554507	0.540037	1434	0.552099	0.517254	1434	0.559144	0.479493	1434	0.556737	0.480633	1434	0.548115	0.451964
1435	0.541651	0.520447	1435	0.554383	0.533582	1435	0.551974	0.519104	1435	0.549665	0.477307	1435	0.54698	0.488279	1435	0.543126	0.449911
1436	0.53991	0.517255	1436	0.561603	0.529023	1436	0.554252	0.521804	1436	0.550396	0.503231	1436	0.552185	0.488005	1436	0.543175	0.454959
1437	0.54054	0.521718	1437	0.568819	0.514559	1437	0.551341	0.523309	1437	0.55479	0.497645	1437	0.563542	0.491074	1437	0.543826	0.457042
1438	0.543481	0.521767	1438	0.581661	0.517061	1438	0.551376	0.521048	1438	0.551018	0.498314	1438	0.562334	0.492672	1438	0.545443	0.457585
1439	0.54607	0.52253	1439	0.575677	0.52549	1439	0.555447	0.526317	1439	0.554758	0.494133	1439	0.555391	0.493337	1439	0.541654	0.457767
1440	0.541772	0.51873	1440	0.569897	0.524639	1440	0.554645	0.526727	1440	0.558186	0.498252	1440	0.561643	0.485862	1440	0.540487	0.462683
1441	0.548022	0.51245	1441	0.577437	0.529906	1441	0.554392	0.529172	1441	0.553063	0.497198	1441	0.559961	0.483998	1441	0.539529	0.46515
1442	0.548017	0.515457	1442	0.577129	0.526921	1442	0.554491	0.526001	1442	0.55932	0.498494	1442	0.56511	0.495746	1442	0.541413	0.461234
1443	0.544872	0.505985	1443	0.574709	0.523983	1443	0.556231	0.529841	1443	0.559963	0.493542	1443	0.562422	0.492191	1443	0.5423	0.459815
1444	0.542731	0.507747	1444	0.579776	0.524364	1444	0.557045	0.517389	1444	0.558622	0.49479	1444	0.560914	0.503142	1444	0.543565	0.452256
1445	0.541215	0.511491	1445	0.575254	0.526311	1445	0.558022	0.519605	1445	0.555902	0.499059	1445	0.554327	0.491012	1445	0.542437	0.448031
1446	0.542483	0.513402	1446	0.57348	0.530746	1446	0.556865	0.518082	1446	0.556263	0.499878	1446	0.549784	0.506532	1446	0.539894	0.451587
1447	0.544895	0.512581	1447	0.570554	0.529764	1447	0.555499	0.520815	1447	0.551763	0.506643	1447	0.555136	0.497041	1447	0.540613	0.455794
1448	0.545876	0.516592	1448	0.57086	0.530403	1448	0.554322	0.510978	1448	0.550349	0.509434	1448	0.555718	0.504125	1448	0.541023	0.474054
1449	0.54046	0.522826	1449	0.572022	0.532851	1449	0.554334	0.519624	1449	0.548816	0.508724	1449	0.552934	0.510712	1449	0.539922	0.474505
1450	0.540047	0.522513	1450	0.572336	0.530838	1450	0.554994	0.517743	1450	0.557902	0.501822	1450	0.551461	0.510652	1450	0.539795	0.476143
1451	0.543028	0.521041	1451	0.572258	0.527768	1451	0.554106	0.518845	1451	0.5606	0.505122	1451	0.555226	0.507011	1451	0.537472	0.475191
1452	0.542005	0.508449	1452	0.568407	0.528358	1452	0.55733	0.518656	1452	0.564903	0.51165	1452	0.553834	0.514039	1452	0.538504	0.474926
1453	0.555375	0.511822	1453	0.564941	0.525846	1453	0.553371	0.519007	1453	0.560453	0.499394	1453	0.554751	0.517286	1453	0.539756	0.476815
1454	0.545349	0.517348	1454	0.567291	0.529811	1454	0.554277	0.520977	1454	0.558597	0.506656	1454	0.555969	0.518171	1454	0.543978	0.477562
1455	0.535048	0.514759	1455	0.569686	0.530304	1455	0.554956	0.51935	1455	0.55377	0.509415	1455	0.56444	0.517098	1455	0.54539	0.478654
1456	0.544435	0.515109	1456	0.56494	0.530773	1456	0.553973	0.511304	1456	0.554527	0.510592	1456	0.561867	0.512077	1456	0.545186	0.475074
1457	0.541854	0.516304	1457	0.564134	0.529604	1457	0.554745	0.511738	1457	0.55692	0.499998	1457	0.559082	0.516075	1457	0.547509	0.480983
1458	0.536162	0.515033	1458	0.565494	0.531081	1458	0.554575	0.516504	1458	0.555954	0.499517	1458	0.561404	0.511713	1458	0.543909	0.481489
1459	0.54817	0.517124	1459	0.56251	0.531123	1459	0.554696	0.511453	1459	0.556288	0.504345	1459	0.565661	0.50629	1459	0.548117	0.484667
1460	0.547816	0.518705	1460	0.563235	0.533768	1460	0.554676	0.510937	1460	0.561129	0.495065	1460	0.562598	0.501833	1460	0.548942	0.477082
1461	0.548942	0.519129	1461	0.566236	0.533875	1461	0.555729	0.518192	1461	0.561734	0.500892	1461	0.564996	0.492237	1461	0.549582	0.473913
1462	0.538791	0.521783	1462	0.568075	0.532609	1462	0.555876	0.51151	1462	0.560743	0.493824	1462	0.572811	0.500361	1462	0.544499	0.480031
1463	0.54195	0.517855	1463	0.5723	0.532372	1463	0.55842	0.518831	1463	0.558124	0.500652	1463	0.568252	0.505332	1463	0.550288	0.46311
1464	0.536622	0.519768	1464	0.571998	0.53103	1464	0.55794	0.517734	1464	0.55793	0.5002	1464	0.566657	0.501727	1464	0.545229	0.46968
1465	0.539175	0.515807	1465	0.572072	0.530127	1465	0.561528	0.516068	1465	0.561986	0.479189	1465	0.569222	0.494856	1465	0.550297	0.453324
1466	0.547442	0.516887	1466	0.56607	0.534385	1466	0.556391	0.517228	1466	0.55395	0.487481	1466	0.568954	0.489541	1466	0.546439	0.464259
1467	0.538619	0.512239	1467	0.571499	0.533721	1467	0.568892	0.52688	1467	0.559747	0.482969	1467	0.57106	0.501748	1467	0.547961	0.450965
1468	0.540407	0.517429	1468	0.57907	0.527211	1468	0.565788	0.531085	1468	0.560465	0.487947	1468	0.566844	0.499277	1468	0.546745	0.457
1469	0.537529	0.515164	1469	0.572757	0.523907	1469	0.566252	0.532138	1469	0.554774	0.486635	1469	0.569094	0.503079	1469	0.546951	0.462313
1470	0.537332	0.515655	1470	0.570667	0.527365	1470	0.558031	0.528619	1470	0.552721	0.473913	1470	0.566847	0.508536	1470	0.546629	0.464718
1471	0.537797	0.515962	1471	0.575749	0.529776	1471	0.556494	0.529118	1471	0.554806	0.478055	1471	0.561939	0.502075	1471	0.545378	0.462829
1472	0.539677	0.520762	1472	0.574332	0.530995	1472	0.555505	0.526659	1472	0.554245	0.47302	1472	0.561882	0.497242	1472	0.546175	0.466754
1473	0.538856	0.523195	1473	0.573112	0.527465	1473	0.561317	0.522642	1473	0.558356	0.48862	1473	0.558436	0.503345	1473	0.54171	0.476409
1474	0.539089	0.523781	1474	0.564821	0.523345	1474	0.55922	0.524966	1474	0.549058	0.508435	1474	0.559368	0.510043	1474	0.547743	0.467672
1475	0.542393	0.52493	1475	0.571961	0.523689	1475	0.557597	0.525185	1475	0.55583	0.505173	1475	0.564972	0.506181	1475	0.5444	0.461391
1476	0.53721	0.521572	1476	0.580597	0.530114	1476	0.559161	0.525906	1476	0.555173	0.499946	1476	0.56847	0.49695	1476	0.542959	0.458697
1477	0.537584	0.518513	1477	0.561364	0.521114	1477	0.559796	0.525017	1477	0.559374	0.501397	1477	0.56748	0.499756	1477	0.541543	0.449666
1478	0.538272	0.518923	1478	0.574157	0.524068	1478	0.55499	0.526204	1478	0.549742	0.499791	1478	0.564244	0.506153	1478	0.543181	0.451937
1479	0.53767	0.517833	1479	0.568287	0.518903	1479	0.557235	0.524997	1479	0.552461	0.500861	1479	0.564839	0.504185	1479	0.545428	0.457166
1480	0.537788	0.516064	1480	0.581558	0.514834	1480	0.555406	0.526917	1480	0.552584	0.494442	1480	0.567813	0.509285	1480	0.54678	0.460339
1481	0.541856	0.506421	1481	0.567447	0.507338	1481	0.557278	0.513566	1481	0.552185	0.502427	1481	0.563548	0.512843	1481	0.5457	0.462394
1482	0.543468	0.507747	1482	0.573541	0.522603	1482	0.55529	0.528517	1482	0.555019	0.4922	1482	0.576379	0.521528	1482	0.545279	0.460922
1483	0.545572	0.506299	1483	0.569141	0.52403	1483	0.555067	0.531125	1483	0.558859	0.501045	1483	0.56011	0.518901	1483	0.544457	0.463504
1484	0.54759	0.504694	1484	0.568172	0.520376	1484	0.561528	0.520815	1484	0.553883	0.499504	1484	0.559455	0.518801	1484	0.546423	0.461609
1485	0.543493	0.504988	1485	0.56689	0.519218	1485	0.555136	0.525174	1485	0.552905	0.501169	1485	0.559493	0.523188	1485	0.548024	0.45843
1486	0.550133	0.506159	1486	0.573334	0.514629	1486	0.553151	0.523351	1486	0.562382	0.497156	1486	0.560266	0.520116	1486	0.546001	0.468371
1487	0.548649	0.506576	1487	0.574285	0.513957	1487	0.552382	0.525352	1487	0.55837	0.502278	1487	0.562717	0.519257	1487	0.546677	0.462155
1488	0.550888	0.507984	1488	0.57707	0.513004	1488	0.560642	0.521446	1488	0.555304	0.498253	1488	0.560147	0.522313	1488	0.547438	0.460185
1489	0.547677	0.501796	1489	0.576261	0.515909	1489	0.55492	0.525043	1489	0.553393	0.502645	1489	0.562094	0.515189	1489	0.548146	0.459579
1490	0.542347	0.502436	1490	0.576879	0.510468	1490	0.554385	0.521767	1490	0.559316	0.499914	1490	0.561144	0.517449	1490	0.54987	0.461422
1491	0.543561	0.50658	1491	0.571566	0.507724	1491	0.55416	0.520763	1491	0.545633	0.501987	1491	0.564047	0.511216	1491	0.551175	0.467556
1492	0.53798	0.514851	1492	0.579337	0.510091	1492	0.554136	0.520679	1492	0.556101	0.492612	1492	0.573635	0.509449	1492	0.54824	0.464932
1493	0.54171	0.520825	1493	0.5709	0.505244	1493	0.555412	0.523998	1493	0.553699	0.493208	1493	0.573968	0.51899	1493	0.551395	0.472759
1494	0.548121	0.523084	1494	0.573688	0.514847	1494	0.556298	0.530673	1494	0.54617	0.492561	1494	0.565418	0.522261	1494	0.553529	0.4655
1495	0.550115	0.520324	1495	0.569552	0.51459	1495	0.560254	0.524634	1495	0.557463	0.502932	1495	0.566459	0.521762	1495	0.555202	0.469316
1496	0.544388	0.50842	1496	0.571213	0.512751	1496	0.559647	0.52398	1496	0.554144	0.49207	1496	0.568984	0.523729	1496	0.55397	0.468885
1497	0.538547	0.52606	1497	0.569117	0.512881	1497	0.555896	0.527301	1497	0.550992	0.509249	1497	0.574112	0.512222	1497	0.55465	0.477146
1498	0.538358	0.511132	1498	0.579904	0.506744	1498	0.556345	0.524151	1498	0.550337	0.5051	1498	0.571879	0.516464	1498	0.551276	0.475742
1499	0.53508	0.522798	1499	0.576142	0.497808	1499	0.555483	0.520917	1499	0.548433	0.512279	1499	0.570967	0.520303	1499	0.549954	0.474124
1500	0.540531	0.526789	1500	0.577251	0.501659	1500	0.555314	0.523403	1500	0.549431	0.509471	1500	0.57512	0.51273	1500	0.551404	0.475751
1501	0.543488	0.52597	1501	0.574657	0.499939	1501	0.556939	0.525635	1501	0.54497	0.498704	1501	0.583299	0.513872	1501	0.551242	0.478454
1502	0.546603	0.526114	1502	0.577511	0.5015	1502	0.560715	0.519487	1502	0.551083	0.513135	1502	0.573834	0.511533	1502	0.552113	0.477105
1503	0.549345	0.526048	1503	0.574578	0.498457	1503	0.561359	0.526094	1503	0.555491	0.495447	1503	0.579458	0.520611	1503	0.549651	0.478442
1504	0.544287	0.526046	1504	0.575439	0.503379	1504	0.560051	0.529249	1504	0.554005	0.499356	1504	0.572058	0.516168	1504	0.54973	0.479084
1505	0.543525	0.525411	1505	0.569432	0.501329	1505	0.560449	0.52683	1505	0.558745	0.495658	1505	0.570463	0.505021	1505	0.547756	0.474545
1506	0.5437	0.519326	1506	0.572459	0.512247	1506	0.56107	0.526474	1506	0.560397	0.497615	1506	0.579015	0.504221	1506	0.548294	0.473346
1507	0.545192	0.514216	1507	0.560853	0.517598	1507	0.559179	0.528419	1507	0.550624	0.494108	1507	0.573901	0.503429	1507	0.547342	0.471021
1508	0.545259	0.519752	1508	0.568017	0.521955	1508	0.561808	0.531039	1508	0.545946	0.495876	1508	0.572119	0.51771	1508	0.546708	0.467944
1509	0.549914	0.514708	1509	0.563796	0.518153	1509	0.560898	0.531601	1509	0.547719	0.517557	1509	0.567892	0.51298	1509	0.548462	0.467416
1510	0.54868	0.52387	1510	0.564616	0.519462	1510	0.558901	0.5294	1510	0.546019	0.517707	1510	0.574677	0.514396	1510	0.547726	0.459684
1511	0.550218	0.521845	1511	0.560331	0.520259	1511	0.558364	0.53135	1511	0.550486	0.517849	1511	0.57536	0.514153	1511	0.541626	0.466906
1512	0.549523	0.525013	1512	0.557737	0.517445	1512	0.559143	0.526152	1512	0.547516	0.503746	1512	0.567489	0.510889	1512	0.541524	0.467398
1513	0.546404	0.522705	1513	0.561135	0.515987	1513	0.560874	0.524924	1513	0.54839	0.506501	1513	0.578377	0.507145	1513	0.543981	0.472622
1514	0.548941	0.518653	1514	0.556718	0.518118	1514	0.557607	0.52166	1514	0.543711	0.512449	1514	0.567231	0.514804	1514	0.548158	0.469168
1515	0.549712	0.523075	1515	0.55407	0.518984	1515	0.562153	0.515385	1515	0.561932	0.510976	1515	0.566695	0.513501	1515	0.545909	0.478997
1516	0.538564	0.521693	1516	0.550379	0.52053	1516	0.5726	0.532353	1516	0.55356	0.492949	1516	0.568156	0.506852	1516	0.5512	0.478959
1517	0.548645	0.522503	1517	0.552688	0.523231	1517	0.558151	0.537143	1517	0.575988	0.486	1517	0.561892	0.504589	1517	0.546404	0.467607
1518	0.533495	0.507638	1518	0.548618	0.520185	1518	0.555276	0.537542	1518	0.559441	0.478179	1518	0.572954	0.505614	1518	0.547484	0.466111
1519	0.537226	0.526232	1519	0.548488	0.524464	1519	0.552647	0.530623	1519	0.561426	0.483202	1519	0.566788	0.49827	1519	0.545583	0.473063
1520	0.535464	0.524738	1520	0.547464	0.525185	1520	0.553186	0.52794	1520	0.57122	0.491507	1520	0.556691	0.494735	1520	0.548141	0.464966
1521	0.535098	0.522672	1521	0.546142	0.523432	1521	0.553417	0.530676	1521	0.558972	0.483017	1521	0.568057	0.487812	1521	0.546992	0.474631
1522	0.545245	0.521519	1522	0.550826	0.517389	1522	0.554917	0.528272	1522	0.552858	0.484995	1522	0.557785	0.484065	1522	0.548745	0.472552
1523	0.54625	0.520101	1523	0.548109	0.50772	1523	0.553294	0.527517	1523	0.551767	0.484163	1523	0.567145	0.484769	1523	0.550047	0.473511
1524	0.541105	0.519249	1524	0.551175	0.507689	1524	0.553668	0.520823	1524	0.555191	0.505354	1524	0.557532	0.482118	1524	0.547262	0.474535
1525	0.53643	0.516415	1525	0.554674	0.494764	1525	0.556439	0.521369	1525	0.557076	0.497798	1525	0.565525	0.484811	1525	0.54798	0.477155
1526	0.541425	0.514828	1526	0.552832	0.496348	1526	0.558586	0.522048	1526	0.562365	0.498476	1526	0.559975	0.480825	1526	0.552783	0.473809
1527	0.541638	0.517552	1527	0.550195	0.50203	1527	0.556031	0.52197	1527	0.563859	0.477673	1527	0.563169	0.483286	1527	0.555092	0.470155
1528	0.540247	0.516911	1528	0.55234	0.501492	1528	0.551207	0.525267	1528	0.555583	0.500246	1528	0.566341	0.479459	1528	0.560519	0.473787
1529	0.544819	0.513396	1529	0.556771	0.503371	1529	0.55265	0.529913	1529	0.552642	0.507092	1529	0.559316	0.487696	1529	0.558183	0.477058
1530	0.548619	0.507532	1530	0.554203	0.511804	1530	0.553911	0.529286	1530	0.551435	0.505346	1530	0.569559	0.479999	1530	0.560212	0.471151
1531	0.552164	0.519685	1531	0.554838	0.507221	1531	0.552667	0.530236	1531	0.557736	0.491835	1531	0.567498	0.483893	1531	0.552956	0.494715
1532	0.535662	0.523655	1532	0.56046	0.507867	1532	0.554352	0.524254	1532	0.560403	0.48467	1532	0.562973	0.486209	1532	0.55243	0.483124
1533	0.541879	0.481964	1533	0.55271	0.496835	1533	0.555971	0.5258	1533	0.560675	0.481629	1533	0.570989	0.481017	1533	0.552833	0.489494
1534	0.534186	0.517914	1534	0.554825	0.504587	1534	0.557268	0.522667	1534	0.549892	0.485723	1534	0.566742	0.48776	1534	0.551267	0.483347
1535	0.535223	0.501105	1535	0.553463	0.498238	1535	0.564668	0.516353	1535	0.551873	0.479726	1535	0.561169	0.490285	1535	0.559334	0.478841
1536	0.535727	0.491582	1536	0.549182	0.505713	1536	0.574256	0.520648	1536	0.556334	0.483319	1536	0.560859	0.497493	1536	0.565786	0.474689
1537	0.539672	0.504115	1537	0.553277	0.523801	1537	0.560049	0.522063	1537	0.550637	0.499722	1537	0.547456	0.486677	1537	0.546939	0.489869
1538	0.539153	0.505973	1538	0.556736	0.517191	1538	0.560722	0.522792	1538	0.548468	0.492036	1538	0.550956	0.46384	1538	0.548749	0.488051
1539	0.537536	0.512168	1539	0.553974	0.52343	1539	0.565106	0.517932	1539	0.575303	0.481126	1539	0.544941	0.475069	1539	0.548522	0.493361
1540	0.539608	0.511695	1540	0.558836	0.525442	1540	0.567107	0.521573	1540	0.579923	0.488654	1540	0.551956	0.467314	1540	0.548356	0.490073
1541	0.543998	0.511954	1541	0.557884	0.523354	1541	0.564259	0.515552	1541	0.558562	0.467528	1541	0.562258	0.476749	1541	0.549309	0.496553
1542	0.544024	0.511645	1542	0.567932	0.525173	1542	0.563563	0.517933	1542	0.558828	0.443854	1542	0.558686	0.4743	1542	0.549486	0.493244
1543	0.542649	0.514657	1543	0.553949	0.525374	1543	0.565456	0.521519	1543	0.548639	0.490377	1543	0.551505	0.480126	1543	0.548295	0.483856
1544	0.54206	0.513453	1544	0.555124	0.527729	1544	0.561275	0.52603	1544	0.55143	0.478355	1544	0.553441	0.478061	1544	0.555533	0.471236
1545	0.542184	0.512091	1545	0.557847	0.523195	1545	0.561469	0.525085	1545	0.554216	0.468049	1545	0.546203	0.490018	1545	0.547265	0.468795
1546	0.541649	0.515324	1546	0.553603	0.515164	1546	0.557836	0.525875	1546	0.565947	0.464526	1546	0.546843	0.494617	1546	0.543598	0.468346
1547	0.545741	0.513822	1547	0.55689	0.505694	1547	0.559571	0.525222	1547	0.550078	0.461454	1547	0.545005	0.484986	1547	0.544515	0.464417
1548	0.548286	0.510443	1548	0.569956	0.510929	1548	0.55642	0.523113	1548	0.542005	0.486889	1548	0.542916	0.483676	1548	0.547086	0.464531
1549	0.548092	0.516084	1549	0.565745	0.511057	1549	0.558685	0.516952	1549	0.553639	0.482938	1549	0.548006	0.485014	1549	0.546632	0.462097
1550	0.549917	0.507728	1550	0.56708	0.506145	1550	0.560672	0.502287	1550	0.549414	0.482414	1550	0.54924	0.486088	1550	0.543585	0.463154
1551	0.547905	0.512395	1551	0.560107	0.501369	1551	0.557741	0.504715	1551	0.551795	0.477935	1551	0.550249	0.464021	1551	0.552216	0.464022
1552	0.543159	0.512546	1552	0.568304	0.500789	1552	0.552979	0.508103	1552	0.560056	0.467741	1552	0.552795	0.459132	1552	0.547054	0.463419
1553	0.545049	0.507374	1553	0.579962	0.499712	1553	0.552586	0.505776	1553	0.557488	0.474865	1553	0.56356	0.451002	1553	0.543364	0.457838
1554	0.548639	0.51784	1554	0.589386	0.492927	1554	0.555168	0.51111	1554	0.550194	0.474379	1554	0.563116	0.442996	1554	0.541162	0.45114
1555	0.544046	0.509675	1555	0.573877	0.501764	1555	0.555899	0.522395	1555	0.557117	0.473918	1555	0.555652	0.462574	1555	0.543212	0.451691
1556	0.553799	0.509294	1556	0.578951	0.493343	1556	0.552765	0.527352	1556	0.54943	0.474267	1556	0.550689	0.476034	1556	0.543054	0.448433
1557	0.546217	0.515991	1557	0.574199	0.502948	1557	0.551585	0.52665	1557	0.561006	0.465449	1557	0.55297	0.473733	1557	0.540709	0.446285
1558	0.542855	0.514628	1558	0.569751	0.503366	1558	0.553117	0.527234	1558	0.55907	0.476037	1558	0.55084	0.472451	1558	0.543059	0.448351
1559	0.543115	0.519216	1559	0.579793	0.486013	1559	0.552789	0.521123	1559	0.556493	0.487186	1559	0.554729	0.472318	1559	0.542878	0.451599
1560	0.542917	0.521171	1560	0.585308	0.491674	1560	0.552834	0.521389	1560	0.554334	0.49724	1560	0.556253	0.471241	1560	0.543071	0.449299
1561	0.543443	0.521249	1561	0.574878	0.479735	1561	0.55707	0.521475	1561	0.551819	0.498883	1561	0.56352	0.47621	1561	0.542785	0.450774
1562	0.543511	0.518148	1562	0.554886	0.540428	1562	0.551916	0.516262	1562	0.55818	0.480022	1562	0.557092	0.476228	1562	0.549092	0.453293
1563	0.541795	0.520917	1563	0.554281	0.533491	1563	0.551929	0.518572	1563	0.548871	0.480419	1563	0.547842	0.480876	1563	0.545601	0.453627
1564	0.540255	0.51867	1564	0.562974	0.529279	1564	0.553482	0.522674	1564	0.549989	0.502971	1564	0.550294	0.490689	1564	0.546646	0.456883
1565	0.540311	0.522522	1565	0.568358	0.514553	1565	0.551385	0.524324	1565	0.554483	0.497049	1565	0.562992	0.490795	1565	0.543354	0.460538
1566	0.543567	0.521343	1566	0.580833	0.516732	1566	0.551498	0.521294	1566	0.549322	0.497284	1566	0.561831	0.490723	1566	0.544389	0.462368
1567	0.547268	0.52273	1567	0.573697	0.527604	1567	0.554959	0.526561	1567	0.556098	0.492525	1567	0.556356	0.493193	1567	0.541239	0.459894
1568	0.542389	0.519677	1568	0.569062	0.523548	1568	0.554925	0.52719	1568	0.559796	0.499538	1568	0.562453	0.485494	1568	0.539716	0.463731
1569	0.547524	0.512433	1569	0.574875	0.530083	1569	0.555069	0.529448	1569	0.553342	0.497915	1569	0.560839	0.479221	1569	0.539873	0.46525
1570	0.548617	0.518425	1570	0.57338	0.527855	1570	0.555037	0.52582	1570	0.559134	0.498549	1570	0.565	0.49385	1570	0.541109	0.461015
1571	0.54795	0.50626	1571	0.57537	0.525491	1571	0.557131	0.530702	1571	0.562103	0.4958	1571	0.561436	0.489606	1571	0.541375	0.4606
1572	0.542157	0.509951	1572	0.580494	0.524857	1572	0.557793	0.516996	1572	0.558726	0.493426	1572	0.562164	0.501624	1572	0.542164	0.45295
1573	0.541964	0.512915	1573	0.574309	0.526427	1573	0.559055	0.519789	1573	0.556391	0.500479	1573	0.554886	0.490983	1573	0.541416	0.449853
1574	0.543855	0.513817	1574	0.574263	0.529758	1574	0.556496	0.51885	1574	0.556543	0.498945	1574	0.550277	0.505459	1574	0.539489	0.453204
1575	0.546021	0.512961	1575	0.571382	0.530037	1575	0.555377	0.521585	1575	0.551141	0.506965	1575	0.556577	0.497773	1575	0.539482	0.456734
1576	0.546012	0.51738	1576	0.57147	0.53116	1576	0.554065	0.512025	1576	0.550226	0.509732	1576	0.556576	0.502278	1576	0.539795	0.471854
1577	0.540873	0.523063	1577	0.572191	0.533966	1577	0.555793	0.520021	1577	0.549922	0.509188	1577	0.55521	0.510086	1577	0.539291	0.473983
1578	0.540406	0.523263	1578	0.571498	0.531828	1578	0.555727	0.51947	1578	0.557578	0.502008	1578	0.552956	0.510032	1578	0.539157	0.474489
1579	0.544244	0.522254	1579	0.571679	0.529331	1579	0.554024	0.520238	1579	0.561583	0.503358	1579	0.557482	0.502915	1579	0.537088	0.472988
1580	0.543073	0.510335	1580	0.568178	0.529383	1580	0.558298	0.520203	1580	0.566669	0.508941	1580	0.556928	0.512173	1580	0.537524	0.471784
1581	0.554796	0.512564	1581	0.566099	0.526807	1581	0.553297	0.519549	1581	0.558152	0.49728	1581	0.557742	0.515351	1581	0.539476	0.475304
1582	0.544347	0.51834	1582	0.568411	0.529969	1582	0.554866	0.521473	1582	0.55916	0.505668	1582	0.559833	0.515947	1582	0.543469	0.476828
1583	0.535076	0.516173	1583	0.569937	0.53061	1583	0.554973	0.520287	1583	0.55339	0.51061	1583	0.567597	0.516338	1583	0.543739	0.475595
1584	0.544885	0.516757	1584	0.564377	0.531136	1584	0.554328	0.513957	1584	0.555035	0.51196	1584	0.564911	0.51017	1584	0.543325	0.472542
1585	0.541188	0.517029	1585	0.564684	0.530087	1585	0.555215	0.514292	1585	0.555332	0.499988	1585	0.562005	0.513158	1585	0.545727	0.479677
1586	0.536271	0.515713	1586	0.566508	0.532006	1586	0.554817	0.519005	1586	0.554926	0.499033	1586	0.562371	0.507667	1586	0.542457	0.480269
1587	0.549312	0.517952	1587	0.563824	0.53147	1587	0.554503	0.512701	1587	0.554744	0.503587	1587	0.565664	0.50216	1587	0.545284	0.484976
1588	0.548648	0.520245	1588	0.565178	0.534229	1588	0.55483	0.512218	1588	0.558659	0.493968	1588	0.561388	0.500654	1588	0.545988	0.477779
1589	0.548182	0.520512	1589	0.566386	0.534238	1589	0.556071	0.518712	1589	0.56115	0.499284	1589	0.566449	0.488141	1589	0.546867	0.475645
1590	0.539333	0.522066	1590	0.568447	0.532579	1590	0.555733	0.513948	1590	0.560073	0.489388	1590	0.574003	0.497652	1590	0.544543	0.482025
1591	0.542551	0.519065	1591	0.56947	0.533217	1591	0.558212	0.520624	1591	0.556924	0.497705	1591	0.567862	0.502914	1591	0.550321	0.466604
1592	0.537025	0.520641	1592	0.571418	0.531129	1592	0.559101	0.519148	1592	0.557851	0.494527	1592	0.566596	0.499187	1592	0.54446	0.472575
1593	0.539175	0.516777	1593	0.571373	0.531001	1593	0.562608	0.51783	1593	0.56084	0.478996	1593	0.567236	0.49203	1593	0.549099	0.455247
1594	0.547826	0.517792	1594	0.56596	0.534713	1594	0.556934	0.519023	1594	0.554056	0.48467	1594	0.57106	0.484806	1594	0.546547	0.463005
1595	0.537682	0.513093	1595	0.570456	0.533664	1595	0.569301	0.527781	1595	0.560021	0.481235	1595	0.570248	0.499569	1595	0.547632	0.452693
1596	0.538785	0.517609	1596	0.577919	0.528619	1596	0.565869	0.533074	1596	0.560863	0.485764	1596	0.565747	0.497402	1596	0.54952	0.458318
1597	0.537719	0.515579	1597	0.572736	0.522798	1597	0.566276	0.533973	1597	0.553068	0.484383	1597	0.56518	0.502191	1597	0.547345	0.46373
1598	0.537994	0.516413	1598	0.570519	0.527833	1598	0.558187	0.530202	1598	0.551653	0.470399	1598	0.56334	0.505754	1598	0.546739	0.467417
1599	0.537566	0.51634	1599	0.574987	0.52893	1599	0.556808	0.530862	1599	0.557637	0.472869	1599	0.559261	0.498288	1599	0.546341	0.464107
1600	0.540557	0.52186	1600	0.574542	0.530164	1600	0.555938	0.528111	1600	0.556085	0.473702	1600	0.560989	0.490707	1600	0.545683	0.465603
1601	0.538689	0.523859	1601	0.572462	0.528278	1601	0.55968	0.524036	1601	0.560985	0.485708	1601	0.558351	0.496492	1601	0.541613	0.47758
1602	0.539261	0.523975	1602	0.564535	0.523199	1602	0.557996	0.526576	1602	0.55006	0.508988	1602	0.558376	0.505105	1602	0.547441	0.467167
1603	0.542486	0.525217	1603	0.570058	0.523411	1603	0.556989	0.52662	1603	0.556041	0.504382	1603	0.56273	0.503788	1603	0.545897	0.464488
1604	0.537175	0.520929	1604	0.578293	0.529011	1604	0.558788	0.526428	1604	0.555934	0.499051	1604	0.567089	0.496536	1604	0.543915	0.45913
1605	0.537872	0.519028	1605	0.560206	0.521662	1605	0.559254	0.525547	1605	0.560548	0.500913	1605	0.565799	0.499587	1605	0.542715	0.45069
1606	0.538558	0.519747	1606	0.572345	0.525439	1606	0.555305	0.52711	1606	0.550253	0.498357	1606	0.563277	0.502684	1606	0.545491	0.452739
1607	0.537919	0.519165	1607	0.568315	0.519495	1607	0.55653	0.524362	1607	0.552796	0.501853	1607	0.567033	0.500497	1607	0.546474	0.457484
1608	0.538977	0.517125	1608	0.578396	0.515209	1608	0.554889	0.526778	1608	0.552114	0.494667	1608	0.569022	0.505471	1608	0.546502	0.462102
1609	0.542707	0.507815	1609	0.567478	0.508046	1609	0.557296	0.513896	1609	0.554153	0.501417	1609	0.564487	0.511937	1609	0.546523	0.463429
1610	0.543603	0.507728	1610	0.572784	0.523685	1610	0.555613	0.528291	1610	0.554652	0.492358	1610	0.578427	0.517383	1610	0.545207	0.461062
1611	0.545245	0.506692	1611	0.569942	0.523738	1611	0.555094	0.531768	1611	0.559602	0.501192	1611	0.563077	0.516313	1611	0.544739	0.463438
1612	0.546899	0.505508	1612	0.569156	0.521892	1612	0.56183	0.520854	1612	0.553409	0.499688	1612	0.562799	0.518495	1612	0.54597	0.459243
1613	0.544258	0.506536	1613	0.566924	0.517344	1613	0.554701	0.523937	1613	0.553485	0.501163	1613	0.561881	0.522524	1613	0.548396	0.457542
1614	0.55079	0.507711	1614	0.57206	0.514412	1614	0.553566	0.522242	1614	0.562513	0.497998	1614	0.562148	0.516888	1614	0.545678	0.467527
1615	0.550491	0.507238	1615	0.572083	0.515656	1615	0.552531	0.523834	1615	0.559888	0.503008	1615	0.563128	0.517496	1615	0.546758	0.461649
1616	0.550288	0.507733	1616	0.576595	0.515099	1616	0.560269	0.519661	1616	0.555195	0.499146	1616	0.561867	0.521809	1616	0.547295	0.460752
1617	0.549238	0.501624	1617	0.574118	0.514894	1617	0.555636	0.522602	1617	0.552372	0.503365	1617	0.563351	0.515394	1617	0.547518	0.462135
1618	0.542375	0.505008	1618	0.575463	0.511203	1618	0.554259	0.52124	1618	0.557871	0.498937	1618	0.562192	0.519108	1618	0.549048	0.465382
1619	0.543189	0.506629	1619	0.571684	0.510707	1619	0.554271	0.519429	1619	0.546005	0.50084	1619	0.564917	0.511256	1619	0.550891	0.470136
1620	0.538292	0.51594	1620	0.58046	0.509508	1620	0.554234	0.518326	1620	0.555955	0.491847	1620	0.573506	0.51073	1620	0.549865	0.466741
1621	0.541438	0.521466	1621	0.569432	0.505798	1621	0.555181	0.521878	1621	0.553948	0.495073	1621	0.573367	0.518005	1621	0.552211	0.473471
1622	0.543851	0.522301	1622	0.5726	0.516803	1622	0.555551	0.528225	1622	0.548002	0.497936	1622	0.566519	0.522139	1622	0.557204	0.46972
1623	0.548714	0.518463	1623	0.568062	0.515536	1623	0.56021	0.521688	1623	0.557091	0.504122	1623	0.566596	0.522574	1623	0.557864	0.469772
1624	0.54177	0.504701	1624	0.569963	0.51448	1624	0.559406	0.52289	1624	0.556225	0.490636	1624	0.567904	0.52459	1624	0.556175	0.471596
1625	0.536445	0.522585	1625	0.568165	0.513308	1625	0.555793	0.525932	1625	0.550758	0.508013	1625	0.573677	0.513508	1625	0.557663	0.479416
1626	0.53812	0.510271	1626	0.580512	0.50791	1626	0.556872	0.52132	1626	0.551542	0.504844	1626	0.57225	0.516446	1626	0.553595	0.47843
1627	0.53416	0.519724	1627	0.576065	0.496879	1627	0.555894	0.521481	1627	0.548798	0.511996	1627	0.572182	0.520116	1627	0.550554	0.476452
1628	0.54027	0.526484	1628	0.577451	0.502716	1628	0.555879	0.523757	1628	0.549155	0.512658	1628	0.575721	0.512145	1628	0.550275	0.479417
1629	0.544006	0.525633	1629	0.574838	0.501177	1629	0.556813	0.52549	1629	0.545716	0.501869	1629	0.583316	0.512589	1629	0.551708	0.481608
1630	0.54684	0.525582	1630	0.576186	0.50341	1630	0.560935	0.519794	1630	0.551262	0.51186	1630	0.574138	0.510951	1630	0.551225	0.47793
1631	0.550158	0.526329	1631	0.574679	0.49978	1631	0.560678	0.52551	1631	0.555042	0.493594	1631	0.58195	0.521786	1631	0.549115	0.479087
1632	0.544221	0.526769	1632	0.574751	0.503801	1632	0.559528	0.527924	1632	0.554584	0.498517	1632	0.570514	0.51556	1632	0.548829	0.478309
1633	0.543498	0.523458	1633	0.56888	0.500817	1633	0.561097	0.528013	1633	0.55868	0.494617	1633	0.571432	0.502923	1633	0.547462	0.475444
1634	0.543137	0.521179	1634	0.572296	0.510663	1634	0.560009	0.526409	1634	0.559776	0.497009	1634	0.576228	0.502484	1634	0.547524	0.473243
1635	0.545119	0.513765	1635	0.559949	0.517932	1635	0.557818	0.528303	1635	0.550578	0.49547	1635	0.571979	0.504025	1635	0.54786	0.469519
1636	0.545828	0.518467	1636	0.567424	0.521971	1636	0.562668	0.529751	1636	0.546179	0.49546	1636	0.570792	0.518532	1636	0.546625	0.468389
1637	0.549276	0.511748	1637	0.563787	0.516192	1637	0.561887	0.530847	1637	0.547388	0.518322	1637	0.570645	0.513697	1637	0.549699	0.468471
1638	0.549113	0.521222	1638	0.565739	0.518162	1638	0.559677	0.528805	1638	0.545819	0.518913	1638	0.573752	0.513809	1638	0.54857	0.463905
1639	0.549662	0.522951	1639	0.56007	0.518743	1639	0.557357	0.532137	1639	0.55019	0.518589	1639	0.572242	0.516042	1639	0.542449	0.469453
1640	0.549536	0.525025	1640	0.558438	0.517583	1640	0.557835	0.528293	1640	0.547721	0.505191	1640	0.568681	0.509226	1640	0.54371	0.47223
1641	0.545408	0.523006	1641	0.558347	0.515238	1641	0.560452	0.5212	1641	0.548128	0.507665	1641	0.573307	0.508213	1641	0.545822	0.477735
1642	0.548401	0.520037	1642	0.55531	0.517426	1642	0.557582	0.521318	1642	0.543275	0.514365	1642	0.569754	0.514377	1642	0.548263	0.471648
1643	0.549674	0.52417	1643	0.553788	0.518483	1643	0.56371	0.515493	1643	0.560014	0.513325	1643	0.566509	0.51254	1643	0.546567	0.481399
1644	0.539678	0.522565	1644	0.550227	0.520824	1644	0.571367	0.534689	1644	0.551771	0.493175	1644	0.566922	0.507939	1644	0.551091	0.480435
1645	0.548208	0.523986	1645	0.552762	0.522746	1645	0.5594	0.537578	1645	0.572159	0.488367	1645	0.55953	0.503956	1645	0.546199	0.47011
1646	0.533471	0.508425	1646	0.548415	0.519646	1646	0.554553	0.538073	1646	0.559963	0.480618	1646	0.567075	0.505292	1646	0.547581	0.467192
1647	0.537354	0.526211	1647	0.547929	0.521958	1647	0.553555	0.531068	1647	0.562578	0.481944	1647	0.569479	0.49749	1647	0.546597	0.474968
1648	0.536413	0.524603	1648	0.547669	0.524544	1648	0.553541	0.52766	1648	0.573221	0.488739	1648	0.559857	0.494635	1648	0.549085	0.468385
1649	0.53504	0.523921	1649	0.546567	0.523713	1649	0.553306	0.530406	1649	0.559241	0.481378	1649	0.566953	0.488176	1649	0.550218	0.476271
1650	0.542911	0.522132	1650	0.55047	0.517263	1650	0.554552	0.52864	1650	0.553014	0.484928	1650	0.557013	0.485113	1650	0.552114	0.475444
1651	0.545675	0.519789	1651	0.54751	0.508753	1651	0.553505	0.528119	1651	0.551335	0.485635	1651	0.564399	0.48501	1651	0.551115	0.476139
1652	0.541543	0.517936	1652	0.550802	0.508713	1652	0.552984	0.521339	1652	0.555412	0.507143	1652	0.55761	0.48133	1652	0.549387	0.473962
1653	0.536674	0.514961	1653	0.554382	0.496417	1653	0.556635	0.524229	1653	0.556965	0.498863	1653	0.561352	0.484247	1653	0.551018	0.477151
1654	0.540422	0.514498	1654	0.55197	0.49908	1654	0.558293	0.523126	1654	0.562911	0.499952	1654	0.558178	0.479695	1654	0.555592	0.472866
1655	0.542567	0.518789	1655	0.54827	0.504014	1655	0.554873	0.520017	1655	0.566087	0.478767	1655	0.564563	0.480845	1655	0.558926	0.470574
1656	0.539247	0.518756	1656	0.550846	0.499167	1656	0.550983	0.525823	1656	0.555302	0.498875	1656	0.564231	0.479122	1656	0.56193	0.478934
1657	0.543932	0.513717	1657	0.554377	0.50158	1657	0.551891	0.529279	1657	0.554545	0.505555	1657	0.559536	0.488147	1657	0.55932	0.48394
1658	0.548987	0.505927	1658	0.55324	0.510062	1658	0.553774	0.529641	1658	0.550851	0.501865	1658	0.570151	0.476636	1658	0.562943	0.472471
1659	0.55389	0.522044	1659	0.55359	0.504795	1659	0.553046	0.531362	1659	0.557274	0.491189	1659	0.566313	0.484772	1659	0.55172	0.49242
1660	0.536108	0.524198	1660	0.560806	0.507524	1660	0.553277	0.525093	1660	0.560104	0.476422	1660	0.562148	0.490348	1660	0.551141	0.481699
1661	0.540296	0.478489	1661	0.552626	0.494688	1661	0.556632	0.525588	1661	0.560168	0.482026	1661	0.570505	0.482029	1661	0.55235	0.48606
1662	0.534309	0.517489	1662	0.553355	0.501297	1662	0.557414	0.521388	1662	0.548298	0.487641	1662	0.568194	0.489506	1662	0.549766	0.483079
1663	0.535178	0.504349	1663	0.552084	0.498624	1663	0.563444	0.515217	1663	0.551871	0.482941	1663	0.562639	0.489813	1663	0.556518	0.478376
1664	0.535675	0.493784	1664	0.548638	0.507975	1664	0.576001	0.519432	1664	0.555208	0.485224	1664	0.56126	0.497137	1664	0.564941	0.473061
1665	0.540191	0.505549	1665	0.554141	0.52402	1665	0.560321	0.523912	1665	0.549697	0.500945	1665	0.549059	0.484153	1665	0.545156	0.489936
1666	0.53946	0.504507	1666	0.556773	0.51749	1666	0.560939	0.523604	1666	0.547482	0.490347	1666	0.552793	0.461333	1666	0.546873	0.487432
1667	0.536928	0.513645	1667	0.554831	0.522472	1667	0.56411	0.51798	1667	0.575582	0.480235	1667	0.547367	0.474265	1667	0.546854	0.493332
1668	0.539355	0.513644	1668	0.557444	0.525001	1668	0.566081	0.52191	1668	0.580401	0.491067	1668	0.555352	0.466529	1668	0.546243	0.490849
1669	0.544316	0.513188	1669	0.557092	0.522134	1669	0.5638	0.517809	1669	0.559775	0.468622	1669	0.561188	0.475475	1669	0.547298	0.495673
1670	0.544076	0.511109	1670	0.566375	0.52385	1670	0.562987	0.519077	1670	0.559204	0.447018	1670	0.56059	0.472903	1670	0.54849	0.492989
1671	0.54211	0.515089	1671	0.552815	0.524883	1671	0.564349	0.520834	1671	0.548236	0.492088	1671	0.551609	0.4805	1671	0.547764	0.481927
1672	0.542157	0.514543	1672	0.554123	0.526108	1672	0.560135	0.527443	1672	0.550694	0.483013	1672	0.553011	0.478921	1672	0.555619	0.471745
1673	0.543864	0.51277	1673	0.557464	0.52326	1673	0.562228	0.524282	1673	0.553887	0.470716	1673	0.54597	0.489812	1673	0.546769	0.469923
1674	0.541764	0.513574	1674	0.551646	0.517542	1674	0.558614	0.525693	1674	0.565206	0.466789	1674	0.545971	0.494457	1674	0.544108	0.469348
1675	0.545551	0.513841	1675	0.554924	0.508568	1675	0.560519	0.526203	1675	0.549963	0.463598	1675	0.545418	0.487485	1675	0.545206	0.468423
1676	0.548503	0.510657	1676	0.568682	0.511944	1676	0.556775	0.524088	1676	0.543356	0.487612	1676	0.541959	0.484223	1676	0.54898	0.466083
1677	0.547117	0.517503	1677	0.568601	0.512402	1677	0.558712	0.519545	1677	0.55509	0.484926	1677	0.545745	0.48494	1677	0.548117	0.462357
1678	0.549294	0.508323	1678	0.568762	0.508407	1678	0.558789	0.504013	1678	0.550115	0.485104	1678	0.547354	0.487584	1678	0.543792	0.462972
1679	0.546952	0.51351	1679	0.562969	0.498812	1679	0.555528	0.509229	1679	0.552266	0.48105	1679	0.547138	0.46259	1679	0.553592	0.465585
1680	0.543123	0.51219	1680	0.574092	0.500995	1680	0.551597	0.509632	1680	0.561018	0.471135	1680	0.552151	0.460222	1680	0.549043	0.466324
1681	0.546304	0.507405	1681	0.581958	0.500922	1681	0.551378	0.508342	1681	0.556829	0.475254	1681	0.563644	0.44994	1681	0.544618	0.461349
1682	0.548626	0.5181	1682	0.587816	0.498323	1682	0.552732	0.51222	1682	0.549829	0.475248	1682	0.56284	0.440876	1682	0.542859	0.454377
1683	0.544	0.51005	1683	0.575235	0.501951	1683	0.554528	0.52091	1683	0.556093	0.475808	1683	0.556847	0.458605	1683	0.544817	0.452527
1684	0.553638	0.51071	1684	0.578849	0.493864	1684	0.552322	0.525552	1684	0.550894	0.478297	1684	0.550286	0.467439	1684	0.543673	0.450186
1685	0.545381	0.51752	1685	0.572858	0.50595	1685	0.550858	0.524107	1685	0.561253	0.470629	1685	0.553583	0.466037	1685	0.541629	0.451155
1686	0.542942	0.515726	1686	0.568788	0.509684	1686	0.552539	0.526255	1686	0.560012	0.481017	1686	0.550694	0.469245	1686	0.542564	0.453441
1687	0.543453	0.520022	1687	0.577992	0.486838	1687	0.552732	0.520495	1687	0.556817	0.484951	1687	0.556434	0.464919	1687	0.542068	0.455215
1688	0.543581	0.521798	1688	0.58494	0.495127	1688	0.55249	0.520502	1688	0.553629	0.497357	1688	0.55742	0.466948	1688	0.542659	0.451795
1689	0.543746	0.521858	1689	0.574847	0.480288	1689	0.555991	0.521252	1689	0.551248	0.500472	1689	0.564423	0.472531	1689	0.544224	0.455761
1690	0.544105	0.518748	1690	0.554914	0.540744	1690	0.551738	0.51632	1690	0.556918	0.481607	1690	0.557675	0.471702	1690	0.54879	0.455405
1691	0.542567	0.52134	1691	0.55366	0.532552	1691	0.551885	0.519073	1691	0.548507	0.483738	1691	0.548565	0.473461	1691	0.549986	0.457742
1692	0.540982	0.519809	1692	0.564084	0.531332	1692	0.55268	0.523838	1692	0.54974	0.502821	1692	0.551201	0.491413	1692	0.550646	0.457811
1693	0.540603	0.523182	1693	0.569208	0.515826	1693	0.55178	0.525993	1693	0.553191	0.497431	1693	0.562502	0.490996	1693	0.54461	0.463959
1694	0.543679	0.521216	1694	0.581589	0.517439	1694	0.551515	0.522202	1694	0.548754	0.496312	1694	0.562207	0.48996	1694	0.545844	0.467032
1695	0.548422	0.523181	1695	0.571196	0.529003	1695	0.554421	0.527179	1695	0.557445	0.492294	1695	0.557072	0.491496	1695	0.541964	0.461886
1696	0.542699	0.520197	1696	0.569596	0.521375	1696	0.554589	0.528197	1696	0.562137	0.499983	1696	0.563915	0.48448	1696	0.540868	0.464642
1697	0.548174	0.512493	1697	0.571264	0.52966	1697	0.556202	0.529813	1697	0.55467	0.499122	1697	0.561436	0.477464	1697	0.540767	0.466398
1698	0.548228	0.519145	1698	0.570822	0.528644	1698	0.555257	0.525	1698	0.558676	0.499697	1698	0.564131	0.490631	1698	0.540731	0.461978
1699	0.549266	0.507594	1699	0.574855	0.527639	1699	0.557877	0.530437	1699	0.563506	0.497748	1699	0.558099	0.488118	1699	0.54009	0.463893
1700	0.542535	0.511395	1700	0.582098	0.524712	1700	0.558912	0.516117	1700	0.558343	0.492383	1700	0.562207	0.500051	1700	0.540916	0.455173
1701	0.542504	0.513984	1701	0.573365	0.526999	1701	0.559176	0.519937	1701	0.556962	0.501301	1701	0.555515	0.489622	1701	0.539539	0.450246
1702	0.54409	0.514047	1702	0.573543	0.52875	1702	0.555819	0.519816	1702	0.556242	0.499969	1702	0.55213	0.505317	1702	0.538108	0.453342
1703	0.54597	0.512543	1703	0.571061	0.530716	1703	0.554783	0.521659	1703	0.550826	0.507156	1703	0.557081	0.4994	1703	0.538563	0.45678
1704	0.545003	0.5182	1704	0.572022	0.531788	1704	0.554177	0.51361	1704	0.549632	0.509405	1704	0.556089	0.501101	1704	0.538946	0.470121
1705	0.540453	0.523415	1705	0.573562	0.533766	1705	0.556285	0.520399	1705	0.550683	0.509084	1705	0.558232	0.508605	1705	0.538272	0.471083
1706	0.541333	0.523713	1706	0.572252	0.531826	1706	0.555962	0.520771	1706	0.557309	0.502282	1706	0.554647	0.50884	1706	0.538203	0.472059
1707	0.545856	0.523425	1707	0.571672	0.530047	1707	0.553684	0.521619	1707	0.56154	0.500832	1707	0.559118	0.501716	1707	0.535963	0.469242
1708	0.544715	0.511271	1708	0.567418	0.530961	1708	0.558721	0.520607	1708	0.566214	0.506648	1708	0.560472	0.509348	1708	0.537456	0.470731
1709	0.554364	0.513788	1709	0.566341	0.527869	1709	0.553805	0.519863	1709	0.556196	0.496222	1709	0.560151	0.512011	1709	0.540328	0.4749
1710	0.544454	0.519482	1710	0.569485	0.530173	1710	0.556158	0.521164	1710	0.559249	0.503591	1710	0.562503	0.512109	1710	0.543858	0.475354
1711	0.535146	0.516825	1711	0.569602	0.530583	1711	0.555362	0.520405	1711	0.553918	0.511549	1711	0.572335	0.514897	1711	0.542712	0.474205
1712	0.545732	0.517732	1712	0.563208	0.531486	1712	0.555282	0.515387	1712	0.556538	0.512283	1712	0.565929	0.508143	1712	0.542896	0.472077
1713	0.540427	0.517778	1713	0.565007	0.53031	1713	0.555581	0.515624	1713	0.555882	0.499995	1713	0.562251	0.510145	1713	0.545617	0.476968
1714	0.536599	0.516483	1714	0.567468	0.532416	1714	0.554781	0.519888	1714	0.554278	0.500762	1714	0.560458	0.504187	1714	0.542332	0.478823
1715	0.55064	0.51796	1715	0.564293	0.532266	1715	0.554407	0.514427	1715	0.554286	0.504179	1715	0.562251	0.49847	1715	0.543958	0.485287
1716	0.54933	0.520865	1716	0.565809	0.535133	1716	0.554157	0.513439	1716	0.556614	0.494536	1716	0.558658	0.496604	1716	0.544155	0.47825
1717	0.548291	0.521352	1717	0.566684	0.534446	1717	0.556854	0.519662	1717	0.561479	0.498487	1717	0.565392	0.481325	1717	0.54528	0.477132
1718	0.539361	0.522413	1718	0.56901	0.532504	1718	0.555578	0.516135	1718	0.560926	0.486475	1718	0.57322	0.495287	1718	0.544883	0.483627
1719	0.543444	0.519633	1719	0.56844	0.533961	1719	0.558223	0.52199	1719	0.557272	0.49533	1719	0.566519	0.49857	1719	0.549833	0.4689
1720	0.537803	0.521748	1720	0.571021	0.531503	1720	0.560462	0.520512	1720	0.55813	0.490932	1720	0.565782	0.496975	1720	0.543492	0.473497
1721	0.539275	0.518152	1721	0.57026	0.531482	1721	0.563688	0.518249	1721	0.559338	0.480165	1721	0.565076	0.488702	1721	0.5479	0.456656
1722	0.548587	0.519813	1722	0.565474	0.534965	1722	0.557735	0.520042	1722	0.555414	0.481893	1722	0.572453	0.483702	1722	0.546343	0.465086
1723	0.537632	0.514647	1723	0.568669	0.533714	1723	0.569587	0.528975	1723	0.559093	0.478841	1723	0.569013	0.497894	1723	0.547012	0.45661
1724	0.537719	0.516918	1724	0.576824	0.5283	1724	0.565693	0.534396	1724	0.561236	0.482572	1724	0.56434	0.495852	1724	0.549799	0.462435
1725	0.537912	0.516541	1725	0.572511	0.522104	1725	0.566599	0.534905	1725	0.553858	0.484233	1725	0.561732	0.503311	1725	0.548525	0.466409
1726	0.538856	0.517873	1726	0.569997	0.528177	1726	0.558056	0.531696	1726	0.551044	0.468396	1726	0.560018	0.502821	1726	0.548477	0.468931
1727	0.537239	0.51707	1727	0.57402	0.529274	1727	0.55701	0.531653	1727	0.560762	0.470334	1727	0.55595	0.497799	1727	0.545825	0.464548
1728	0.541677	0.522737	1728	0.57264	0.529903	1728	0.556837	0.528994	1728	0.557934	0.473341	1728	0.560427	0.488887	1728	0.545179	0.466558
1729	0.538266	0.523998	1729	0.570678	0.528128	1729	0.557902	0.525231	1729	0.562928	0.483162	1729	0.55804	0.492795	1729	0.543022	0.477566
1730	0.538666	0.523638	1730	0.563779	0.523556	1730	0.55737	0.527495	1730	0.550574	0.509194	1730	0.556457	0.501931	1730	0.54757	0.466135
1731	0.542326	0.525179	1731	0.569001	0.523707	1731	0.556668	0.527722	1731	0.555147	0.503064	1731	0.559992	0.502518	1731	0.547138	0.465646
1732	0.537102	0.521349	1732	0.576119	0.528202	1732	0.558747	0.526712	1732	0.555648	0.497206	1732	0.566171	0.496975	1732	0.545589	0.461441
1733	0.538218	0.520011	1733	0.559564	0.522896	1733	0.558791	0.526509	1733	0.560772	0.500643	1733	0.562298	0.498959	1733	0.543492	0.451174
1734	0.538627	0.520208	1734	0.569621	0.526699	1734	0.555279	0.528301	1734	0.551118	0.497991	1734	0.559695	0.497434	1734	0.547298	0.454904
1735	0.538533	0.519567	1735	0.566791	0.520164	1735	0.556686	0.524704	1735	0.552491	0.503184	1735	0.565692	0.497419	1735	0.547501	0.461583
1736	0.540392	0.51639	1736	0.575515	0.51656	1736	0.554378	0.526564	1736	0.551829	0.494895	1736	0.567231	0.500849	1736	0.547352	0.462636
1737	0.543004	0.510595	1737	0.567467	0.508976	1737	0.55706	0.51481	1737	0.556043	0.500993	1737	0.565571	0.512249	1737	0.548419	0.46302
1738	0.544165	0.507582	1738	0.572385	0.523821	1738	0.555547	0.527543	1738	0.553868	0.492576	1738	0.579093	0.511831	1738	0.545743	0.461619
1739	0.545005	0.506583	1739	0.569838	0.523837	1739	0.554972	0.531912	1739	0.560484	0.501137	1739	0.567049	0.512241	1739	0.545297	0.462681
1740	0.5468	0.50647	1740	0.569496	0.522618	1740	0.561752	0.522265	1740	0.553498	0.499252	1740	0.564209	0.516007	1740	0.545418	0.458484
1741	0.545686	0.507411	1741	0.567192	0.515288	1741	0.554764	0.523689	1741	0.553972	0.5013	1741	0.563735	0.52073	1741	0.546265	0.456485
1742	0.550585	0.507395	1742	0.571098	0.514276	1742	0.553737	0.520325	1742	0.560725	0.498123	1742	0.564599	0.514789	1742	0.545418	0.468048
1743	0.551583	0.50877	1743	0.57045	0.518582	1743	0.55256	0.522058	1743	0.56078	0.503592	1743	0.564432	0.516263	1743	0.546308	0.461851
1744	0.549299	0.506332	1744	0.57862	0.517503	1744	0.559551	0.51879	1744	0.555553	0.500531	1744	0.564045	0.519999	1744	0.54695	0.464017
1745	0.548875	0.499529	1745	0.572211	0.514674	1745	0.556623	0.522112	1745	0.55228	0.504434	1745	0.564368	0.515847	1745	0.546232	0.466325
1746	0.543423	0.507174	1746	0.573705	0.512613	1746	0.554104	0.520445	1746	0.557321	0.499749	1746	0.563968	0.520476	1746	0.547014	0.469526
1747	0.54278	0.50662	1747	0.571512	0.513541	1747	0.554299	0.516508	1747	0.546482	0.499779	1747	0.566204	0.51267	1747	0.552196	0.4724
1748	0.538702	0.516957	1748	0.580616	0.507982	1748	0.554826	0.515075	1748	0.555195	0.491093	1748	0.574003	0.512444	1748	0.552925	0.469478
1749	0.540965	0.522014	1749	0.569792	0.505787	1749	0.554975	0.519254	1749	0.55312	0.496119	1749	0.573493	0.517612	1749	0.553834	0.47581
1750	0.540347	0.520172	1750	0.573106	0.518593	1750	0.554937	0.524436	1750	0.5509	0.502357	1750	0.566742	0.52245	1750	0.559036	0.473361
1751	0.545465	0.515493	1751	0.567033	0.517302	1751	0.560038	0.519526	1751	0.556742	0.504954	1751	0.566834	0.523524	1751	0.560766	0.47039
1752	0.539814	0.501974	1752	0.567764	0.515808	1752	0.559864	0.520531	1752	0.556933	0.490065	1752	0.566765	0.524615	1752	0.560573	0.47506
1753	0.536406	0.519229	1753	0.567685	0.513459	1753	0.555211	0.524386	1753	0.550133	0.506595	1753	0.573287	0.514137	1753	0.55979	0.480803
1754	0.538218	0.507673	1754	0.581367	0.509202	1754	0.557215	0.521291	1754	0.551444	0.50499	1754	0.571574	0.517219	1754	0.555484	0.480675
1755	0.53404	0.515983	1755	0.576661	0.496815	1755	0.556594	0.52302	1755	0.548279	0.511826	1755	0.573328	0.51986	1755	0.551881	0.478132
1756	0.538358	0.525254	1756	0.578613	0.503792	1756	0.556482	0.525068	1756	0.549642	0.514013	1756	0.576888	0.511918	1756	0.549665	0.481493
1757	0.543846	0.524932	1757	0.574991	0.502542	1757	0.55673	0.527287	1757	0.546801	0.504737	1757	0.582483	0.512406	1757	0.551389	0.481764
1758	0.546522	0.524914	1758	0.575072	0.503772	1758	0.560718	0.520074	1758	0.551232	0.510737	1758	0.575054	0.510653	1758	0.549607	0.47766
1759	0.55136	0.527014	1759	0.574747	0.500605	1759	0.560001	0.52515	1759	0.553848	0.492058	1759	0.583595	0.523065	1759	0.548996	0.478687
1760	0.545124	0.527371	1760	0.573415	0.503371	1760	0.559596	0.526457	1760	0.555615	0.498068	1760	0.569643	0.514101	1760	0.547283	0.476009
1761	0.54252	0.523182	1761	0.567685	0.500296	1761	0.561539	0.529716	1761	0.55776	0.494294	1761	0.570047	0.501437	1761	0.545956	0.475113
1762	0.542439	0.521798	1762	0.571955	0.508664	1762	0.560128	0.527506	1762	0.559456	0.496755	1762	0.572178	0.500369	1762	0.546634	0.473256
1763	0.544639	0.512351	1763	0.558993	0.517175	1763	0.556076	0.527726	1763	0.550437	0.496676	1763	0.570072	0.504136	1763	0.546403	0.470411
1764	0.545686	0.517613	1764	0.566702	0.520668	1764	0.563511	0.529935	1764	0.546467	0.495262	1764	0.570822	0.519161	1764	0.548002	0.470706
1765	0.548816	0.511184	1765	0.562894	0.514019	1765	0.562263	0.529411	1765	0.547667	0.519106	1765	0.571815	0.514343	1765	0.55042	0.471926
1766	0.548036	0.518308	1766	0.565937	0.516481	1766	0.560646	0.529304	1766	0.546103	0.519743	1766	0.572692	0.511631	1766	0.549129	0.468104
1767	0.548801	0.523688	1767	0.560106	0.518413	1767	0.556859	0.532154	1767	0.550807	0.51913	1767	0.566632	0.517813	1767	0.542245	0.474604
1768	0.548594	0.525212	1768	0.558574	0.517361	1768	0.557303	0.528107	1768	0.547694	0.507666	1768	0.569161	0.506517	1768	0.544909	0.476925
1769	0.544701	0.522619	1769	0.55701	0.515679	1769	0.558996	0.518975	1769	0.547494	0.508139	1769	0.571771	0.508459	1769	0.546548	0.480225
1770	0.548127	0.520589	1770	0.554208	0.517222	1770	0.557618	0.520628	1770	0.543199	0.516547	1770	0.572996	0.512563	1770	0.549229	0.473921
1771	0.550406	0.525353	1771	0.552646	0.518671	1771	0.565248	0.515943	1771	0.559362	0.515112	1771	0.565224	0.511075	1771	0.548471	0.482398
1772	0.540711	0.52333	1772	0.550351	0.520709	1772	0.568868	0.536964	1772	0.551925	0.493041	1772	0.565281	0.508877	1772	0.553253	0.480903
1773	0.54768	0.524479	1773	0.553094	0.52213	1773	0.561128	0.537837	1773	0.568335	0.491525	1773	0.556843	0.503689	1773	0.548123	0.471724
1774	0.533439	0.508605	1774	0.5481	0.519228	1774	0.554453	0.538025	1774	0.560623	0.481868	1774	0.55984	0.503844	1774	0.548821	0.470761
1775	0.537082	0.525594	1775	0.547731	0.520614	1775	0.554651	0.5317	1775	0.564927	0.48102	1775	0.571579	0.497855	1775	0.548621	0.477206
1776	0.537664	0.524631	1776	0.547975	0.523738	1776	0.553777	0.528115	1776	0.573984	0.485996	1776	0.56416	0.495424	1776	0.551028	0.472459
1777	0.535127	0.524013	1777	0.546738	0.523275	1777	0.552665	0.529599	1777	0.558672	0.480385	1777	0.565296	0.488269	1777	0.553679	0.478482
1778	0.542092	0.52164	1778	0.550619	0.517896	1778	0.553863	0.529308	1778	0.553098	0.484705	1778	0.555427	0.48612	1778	0.553555	0.479474
1779	0.545039	0.51929	1779	0.547391	0.510129	1779	0.552258	0.529366	1779	0.550451	0.486542	1779	0.561044	0.487143	1779	0.552377	0.480038
1780	0.541642	0.517151	1780	0.55019	0.5093	1780	0.552262	0.523218	1780	0.55472	0.507624	1780	0.557041	0.481352	1780	0.55076	0.476022
1781	0.537157	0.514978	1781	0.553962	0.499744	1781	0.555314	0.525504	1781	0.557219	0.499055	1781	0.558239	0.485654	1781	0.553187	0.476344
1782	0.538952	0.514071	1782	0.54988	0.501804	1782	0.558103	0.523469	1782	0.561229	0.50194	1782	0.555845	0.48189	1782	0.556948	0.473257
1783	0.543224	0.519989	1783	0.546905	0.505438	1783	0.554959	0.519872	1783	0.569097	0.478336	1783	0.565025	0.480142	1783	0.560969	0.474665
1784	0.538517	0.519745	1784	0.549295	0.5002	1784	0.550116	0.525577	1784	0.555072	0.497397	1784	0.562451	0.48129	1784	0.563145	0.484527
1785	0.543052	0.514811	1785	0.55342	0.501505	1785	0.551682	0.529635	1785	0.557489	0.502717	1785	0.55968	0.487503	1785	0.55917	0.488154
1786	0.548354	0.505539	1786	0.551629	0.504767	1786	0.554123	0.531214	1786	0.55159	0.496835	1786	0.572671	0.47703	1786	0.56384	0.474356
1787	0.554497	0.521749	1787	0.553982	0.502049	1787	0.552962	0.533028	1787	0.554739	0.488815	1787	0.566652	0.485965	1787	0.551524	0.488933
1788	0.536373	0.525231	1788	0.559511	0.504346	1788	0.552948	0.526776	1788	0.559403	0.469406	1788	0.562425	0.493784	1788	0.55075	0.481465
1789	0.538679	0.476666	1789	0.55331	0.493689	1789	0.557001	0.52434	1789	0.558659	0.482957	1789	0.570107	0.480933	1789	0.551945	0.482765
1790	0.534538	0.516937	1790	0.552045	0.495871	1790	0.557476	0.520135	1790	0.547266	0.490335	1790	0.569885	0.490543	1790	0.549791	0.481833
1791	0.535187	0.505736	1791	0.551221	0.496784	1791	0.560925	0.514605	1791	0.552585	0.485625	1791	0.564826	0.48946	1791	0.554192	0.476031
1792	0.535845	0.496037	1792	0.548104	0.507178	1792	0.577923	0.516671	1792	0.554173	0.486176	1792	0.561932	0.49634	1792	0.562693	0.470601
1793	0.540051	0.506785	1793	0.553643	0.523282	1793	0.560193	0.524225	1793	0.550388	0.500699	1793	0.552111	0.480444	1793	0.544934	0.488596
1794	0.539635	0.503509	1794	0.556563	0.518059	1794	0.560408	0.523539	1794	0.547676	0.489043	1794	0.554626	0.460358	1794	0.545883	0.486933
1795	0.536764	0.514559	1795	0.554478	0.522048	1795	0.563203	0.517112	1795	0.575911	0.477343	1795	0.551031	0.471275	1795	0.545043	0.493288
1796	0.539778	0.515654	1796	0.556624	0.52434	1796	0.564715	0.521439	1796	0.580906	0.493724	1796	0.559032	0.465773	1796	0.543655	0.491431
1797	0.544488	0.514505	1797	0.556328	0.520195	1797	0.562378	0.518944	1797	0.561947	0.471798	1797	0.561917	0.473634	1797	0.545297	0.496213
1798	0.543803	0.510261	1798	0.564038	0.523765	1798	0.561366	0.519125	1798	0.560811	0.450582	1798	0.560656	0.472221	1798	0.54698	0.494007
1799	0.541779	0.515047	1799	0.552548	0.524089	1799	0.562997	0.521111	1799	0.54953	0.493754	1799	0.550385	0.477815	1799	0.546067	0.481076
1800	0.54287	0.516406	1800	0.554302	0.523171	1800	0.559058	0.527765	1800	0.550028	0.486891	1800	0.552922	0.478115	1800	0.554881	0.473925
1801	0.545684	0.513465	1801	0.556247	0.521818	1801	0.563484	0.524616	1801	0.554659	0.473187	1801	0.546618	0.488387	1801	0.546052	0.472468
1802	0.54103	0.513327	1802	0.55141	0.519395	1802	0.559657	0.526788	1802	0.565194	0.470117	1802	0.545053	0.492988	1802	0.544924	0.473157
1803	0.545195	0.513561	1803	0.553411	0.511156	1803	0.561597	0.526869	1803	0.550143	0.465317	1803	0.544817	0.488114	1803	0.545915	0.473268
1804	0.548371	0.510886	1804	0.565771	0.513165	1804	0.556681	0.524395	1804	0.544256	0.488722	1804	0.541673	0.484167	1804	0.550073	0.470663
1805	0.545831	0.518076	1805	0.570062	0.51383	1805	0.557861	0.521878	1805	0.554465	0.488175	1805	0.543629	0.485559	1805	0.548421	0.466249
1806	0.548539	0.509323	1806	0.568753	0.510246	1806	0.556562	0.506545	1806	0.549964	0.488555	1806	0.544872	0.48857	1806	0.542243	0.467019
1807	0.545057	0.513139	1807	0.566396	0.496928	1807	0.554686	0.514952	1807	0.553081	0.483819	1807	0.545589	0.461968	1807	0.552754	0.47049
1808	0.542681	0.512619	1808	0.579821	0.501137	1808	0.551875	0.511458	1808	0.561219	0.475276	1808	0.551908	0.461813	1808	0.549332	0.470036
1809	0.546466	0.507892	1809	0.583726	0.501783	1809	0.550793	0.512551	1809	0.558068	0.475295	1809	0.563825	0.451033	1809	0.544943	0.465651
1810	0.54827	0.518095	1810	0.588558	0.502498	1810	0.551448	0.515567	1810	0.549397	0.475752	1810	0.562555	0.435351	1810	0.544034	0.459549
1811	0.543957	0.510834	1811	0.576859	0.504291	1811	0.552492	0.519987	1811	0.556021	0.480114	1811	0.557903	0.457509	1811	0.545557	0.455874
1812	0.553228	0.513012	1812	0.577679	0.49667	1812	0.55163	0.523653	1812	0.551718	0.485452	1812	0.550128	0.462271	1812	0.544113	0.452689
1813	0.545002	0.519401	1813	0.572299	0.508202	1813	0.550357	0.521891	1813	0.561002	0.474856	1813	0.555073	0.465096	1813	0.541149	0.453833
1814	0.543385	0.516549	1814	0.568321	0.511875	1814	0.552469	0.525614	1814	0.559561	0.482916	1814	0.551722	0.465748	1814	0.542773	0.454981
1815	0.543705	0.52035	1815	0.576456	0.48914	1815	0.552505	0.521104	1815	0.555993	0.483994	1815	0.559034	0.461658	1815	0.540642	0.45723
1816	0.543879	0.522256	1816	0.583154	0.496663	1816	0.552399	0.519885	1816	0.552762	0.497867	1816	0.559347	0.463701	1816	0.544159	0.454158
1817	0.544014	0.522408	1817	0.574669	0.481136	1817	0.554088	0.521457	1817	0.552511	0.503016	1817	0.56628	0.470769	1817	0.546901	0.461557
1818	0.544177	0.519315	1818	0.555698	0.541036	1818	0.551189	0.51677	1818	0.555425	0.484246	1818	0.559076	0.466874	1818	0.547944	0.45784
1819	0.542743	0.521902	1819	0.553215	0.531437	1819	0.552061	0.520577	1819	0.547589	0.487071	1819	0.548991	0.469482	1819	0.553608	0.459594
1820	0.541431	0.521486	1820	0.563622	0.531117	1820	0.55184	0.525358	1820	0.54948	0.502002	1820	0.552256	0.488765	1820	0.553684	0.459918
1821	0.541552	0.523717	1821	0.570619	0.517458	1821	0.552245	0.527391	1821	0.552417	0.497892	1821	0.563236	0.490082	1821	0.548102	0.468338
1822	0.543802	0.521474	1822	0.582051	0.518644	1822	0.551631	0.523654	1822	0.548924	0.495331	1822	0.561999	0.488961	1822	0.546541	0.470486
1823	0.547889	0.523629	1823	0.56868	0.530192	1823	0.554039	0.528432	1823	0.558698	0.491141	1823	0.559218	0.490167	1823	0.543071	0.463223
1824	0.542668	0.52038	1824	0.570899	0.52066	1824	0.554148	0.529183	1824	0.564069	0.499415	1824	0.564109	0.484022	1824	0.541637	0.466473
1825	0.549252	0.513302	1825	0.56816	0.527817	1825	0.557233	0.52954	1825	0.555904	0.500383	1825	0.561385	0.477926	1825	0.540988	0.467712
1826	0.547901	0.518944	1826	0.569655	0.528477	1826	0.5558	0.522555	1826	0.557889	0.499451	1826	0.562955	0.48656	1826	0.540106	0.465527
1827	0.547752	0.509318	1827	0.572394	0.529613	1827	0.558577	0.527244	1827	0.564145	0.498022	1827	0.55606	0.489463	1827	0.539403	0.46663
1828	0.543159	0.513459	1828	0.581398	0.524325	1828	0.558602	0.515219	1828	0.558623	0.492711	1828	0.559275	0.49844	1828	0.540061	0.455961
1829	0.543936	0.514755	1829	0.571607	0.527493	1829	0.558889	0.519832	1829	0.556864	0.502268	1829	0.556343	0.490531	1829	0.538614	0.450083
1830	0.543513	0.514648	1830	0.572836	0.528734	1830	0.554936	0.520529	1830	0.556087	0.501425	1830	0.553693	0.505079	1830	0.537014	0.453931
1831	0.545496	0.512112	1831	0.571347	0.531149	1831	0.553645	0.522153	1831	0.55119	0.506378	1831	0.556971	0.499884	1831	0.536741	0.45583
1832	0.543809	0.5186	1832	0.572602	0.532153	1832	0.554103	0.513868	1832	0.548751	0.508627	1832	0.555997	0.498527	1832	0.537696	0.468019
1833	0.540731	0.523809	1833	0.574634	0.533214	1833	0.556855	0.520009	1833	0.5505	0.5088	1833	0.560801	0.508691	1833	0.537826	0.469255
1834	0.542366	0.524437	1834	0.573659	0.531851	1834	0.554769	0.521395	1834	0.556595	0.501516	1834	0.555499	0.507404	1834	0.537709	0.470613
1835	0.547565	0.524548	1835	0.571747	0.531427	1835	0.552807	0.52282	1835	0.559947	0.500369	1835	0.55828	0.500082	1835	0.535988	0.467315
1836	0.545871	0.510881	1836	0.567057	0.532064	1836	0.560307	0.519913	1836	0.563775	0.503741	1836	0.561365	0.507489	1836	0.539408	0.470467
1837	0.553249	0.514711	1837	0.566289	0.529499	1837	0.55419	0.519933	1837	0.554258	0.495465	1837	0.561304	0.509018	1837	0.541633	0.474842
1838	0.544909	0.520068	1838	0.568948	0.531048	1838	0.558015	0.521011	1838	0.557162	0.500247	1838	0.563624	0.509443	1838	0.546132	0.473199
1839	0.535098	0.516702	1839	0.569316	0.5309	1839	0.556096	0.521481	1839	0.553824	0.511931	1839	0.572834	0.512573	1839	0.54449	0.474021
1840	0.546573	0.517788	1840	0.56237	0.532228	1840	0.555384	0.516996	1840	0.558344	0.512651	1840	0.563707	0.505601	1840	0.543653	0.471382
1841	0.539558	0.518806	1841	0.565468	0.53028	1841	0.555482	0.516095	1841	0.556362	0.501403	1841	0.560452	0.507317	1841	0.546708	0.475692
1842	0.536501	0.516806	1842	0.568901	0.532647	1842	0.554583	0.519314	1842	0.553386	0.50185	1842	0.557666	0.50144	1842	0.542854	0.47732
1843	0.551358	0.518551	1843	0.564655	0.533477	1843	0.554444	0.515474	1843	0.553851	0.504742	1843	0.558296	0.496397	1843	0.543461	0.485215
1844	0.549077	0.521041	1844	0.566397	0.535369	1844	0.554179	0.515472	1844	0.55428	0.495341	1844	0.55625	0.493269	1844	0.543116	0.478669
1845	0.548346	0.522622	1845	0.567112	0.534481	1845	0.55779	0.520493	1845	0.562525	0.499142	1845	0.561748	0.477623	1845	0.544589	0.476969
1846	0.540087	0.523106	1846	0.569183	0.532699	1846	0.555239	0.517994	1846	0.560316	0.485183	1846	0.571028	0.492849	1846	0.544816	0.483296
1847	0.544187	0.520631	1847	0.569258	0.533965	1847	0.558294	0.522506	1847	0.558878	0.494163	1847	0.563422	0.494001	1847	0.549313	0.470742
1848	0.538661	0.522094	1848	0.570973	0.532097	1848	0.56059	0.521847	1848	0.557942	0.489199	1848	0.56496	0.494741	1848	0.542929	0.473745
1849	0.538245	0.519975	1849	0.570029	0.531961	1849	0.565407	0.518898	1849	0.556766	0.481015	1849	0.562564	0.486555	1849	0.54685	0.458636
1850	0.548683	0.521963	1850	0.564696	0.53478	1850	0.55841	0.52227	1850	0.556599	0.479838	1850	0.572516	0.485502	1850	0.546325	0.46849
1851	0.537775	0.515453	1851	0.567567	0.533582	1851	0.570734	0.530057	1851	0.558487	0.477449	1851	0.567883	0.497164	1851	0.546337	0.462337
1852	0.53756	0.515963	1852	0.575315	0.528213	1852	0.567118	0.535855	1852	0.561829	0.481014	1852	0.562519	0.496745	1852	0.550077	0.468833
1853	0.537577	0.517415	1853	0.571804	0.522096	1853	0.567006	0.535321	1853	0.556388	0.483625	1853	0.559267	0.503025	1853	0.550439	0.469704
1854	0.53937	0.519783	1854	0.569263	0.528984	1854	0.557749	0.532892	1854	0.550282	0.46723	1854	0.557684	0.502145	1854	0.55038	0.470483
1855	0.537422	0.517538	1855	0.573705	0.529833	1855	0.557193	0.532144	1855	0.563034	0.468781	1855	0.553106	0.498955	1855	0.546678	0.465463
1856	0.542686	0.523076	1856	0.57111	0.530843	1856	0.558091	0.52918	1856	0.559989	0.474174	1856	0.55814	0.49004	1856	0.545936	0.468702
1857	0.537835	0.524286	1857	0.568397	0.527865	1857	0.556828	0.525618	1857	0.562665	0.481591	1857	0.55658	0.493622	1857	0.545254	0.476944
1858	0.538472	0.52296	1858	0.563692	0.524647	1858	0.557035	0.527735	1858	0.550281	0.508912	1858	0.554363	0.500093	1858	0.547919	0.467049
1859	0.542189	0.52443	1859	0.568078	0.523231	1859	0.556574	0.528891	1859	0.555824	0.501597	1859	0.557714	0.49984	1859	0.547584	0.465266
1860	0.537473	0.521702	1860	0.572822	0.528445	1860	0.558189	0.526677	1860	0.555724	0.495341	1860	0.564417	0.497547	1860	0.547526	0.462064
1861	0.538532	0.521129	1861	0.559731	0.523363	1861	0.558596	0.525572	1861	0.562066	0.500875	1861	0.559139	0.500287	1861	0.545067	0.453765
1862	0.539263	0.521204	1862	0.567801	0.527493	1862	0.55506	0.527785	1862	0.551126	0.498297	1862	0.556412	0.495266	1862	0.549421	0.455285
1863	0.538913	0.520091	1863	0.563887	0.52147	1863	0.557089	0.524158	1863	0.552797	0.504471	1863	0.561644	0.496479	1863	0.548649	0.463735
1864	0.540611	0.515101	1864	0.573151	0.517802	1864	0.55403	0.525689	1864	0.551974	0.495447	1864	0.56278	0.494087	1864	0.549043	0.463648
1865	0.541941	0.513033	1865	0.56707	0.508778	1865	0.556852	0.515227	1865	0.557327	0.500095	1865	0.566834	0.512758	1865	0.549459	0.462421
1866	0.544631	0.507824	1866	0.571865	0.523403	1866	0.55522	0.527421	1866	0.553731	0.493453	1866	0.576917	0.504097	1866	0.546124	0.463295
1867	0.545446	0.507301	1867	0.569842	0.523974	1867	0.554898	0.531874	1867	0.561637	0.501695	1867	0.569508	0.508603	1867	0.545614	0.462478
1868	0.545764	0.509276	1868	0.568932	0.523583	1868	0.561814	0.523608	1868	0.55361	0.499072	1868	0.56491	0.515102	1868	0.54565	0.459656
1869	0.545688	0.508195	1869	0.56676	0.514774	1869	0.555376	0.524396	1869	0.55364	0.502084	1869	0.5646	0.517464	1869	0.545727	0.456907
1870	0.550798	0.50741	1870	0.571321	0.515161	1870	0.553634	0.518799	1870	0.558034	0.497919	1870	0.567878	0.513178	1870	0.546551	0.46975
1871	0.551304	0.510405	1871	0.569934	0.521275	1871	0.552977	0.520498	1871	0.561391	0.50422	1871	0.566057	0.51439	1871	0.548068	0.463654
1872	0.548868	0.503947	1872	0.581167	0.519967	1872	0.559198	0.519387	1872	0.556132	0.501742	1872	0.565267	0.519142	1872	0.548252	0.466491
1873	0.546917	0.49813	1873	0.571424	0.514078	1873	0.557126	0.522051	1873	0.551724	0.505346	1873	0.566976	0.51721	1873	0.546926	0.469323
1874	0.544096	0.508025	1874	0.57153	0.513623	1874	0.554137	0.519809	1874	0.558478	0.50148	1874	0.565941	0.519069	1874	0.548644	0.47304
1875	0.542051	0.50694	1875	0.572214	0.515245	1875	0.554442	0.51379	1875	0.547147	0.498574	1875	0.567496	0.511971	1875	0.554991	0.472795
1876	0.539589	0.516313	1876	0.580767	0.506184	1876	0.55518	0.511262	1876	0.555152	0.492188	1876	0.574002	0.512092	1876	0.556523	0.471801
1877	0.540274	0.521967	1877	0.570605	0.505795	1877	0.554736	0.515864	1877	0.551196	0.498047	1877	0.573487	0.517889	1877	0.556321	0.478358
1878	0.53914	0.516667	1878	0.574445	0.519086	1878	0.554576	0.520946	1878	0.554851	0.504301	1878	0.566709	0.522572	1878	0.560951	0.477382
1879	0.541102	0.510219	1879	0.566653	0.518576	1879	0.559397	0.518963	1879	0.557829	0.505539	1879	0.566497	0.524309	1879	0.562449	0.474514
1880	0.539615	0.500121	1880	0.567139	0.516298	1880	0.559279	0.520324	1880	0.55676	0.489466	1880	0.566344	0.524192	1880	0.562969	0.479107
1881	0.537096	0.51645	1881	0.56807	0.513783	1881	0.555248	0.52374	1881	0.55009	0.50469	1881	0.572886	0.514541	1881	0.561607	0.483738
1882	0.538355	0.505517	1882	0.581406	0.511663	1882	0.556657	0.523559	1882	0.551215	0.50488	1882	0.571197	0.518583	1882	0.556526	0.483114
1883	0.533994	0.512881	1883	0.576631	0.497434	1883	0.556602	0.523159	1883	0.548061	0.511827	1883	0.573158	0.519185	1883	0.553418	0.479933
1884	0.536767	0.520266	1884	0.580325	0.505168	1884	0.556269	0.525411	1884	0.549897	0.513993	1884	0.577887	0.512108	1884	0.549333	0.483376
1885	0.543655	0.523959	1885	0.575753	0.503051	1885	0.556595	0.528371	1885	0.547675	0.505227	1885	0.580672	0.512966	1885	0.552007	0.480944
1886	0.545394	0.524259	1886	0.574551	0.503678	1886	0.559207	0.5202	1886	0.551242	0.511417	1886	0.576818	0.508808	1886	0.548178	0.476582
1887	0.551691	0.527836	1887	0.574017	0.501863	1887	0.560122	0.523223	1887	0.552572	0.490956	1887	0.581942	0.523355	1887	0.548253	0.478518
1888	0.54651	0.527351	1888	0.573131	0.504155	1888	0.559578	0.525706	1888	0.556154	0.49831	1888	0.568997	0.511525	1888	0.546765	0.473925
1889	0.541246	0.522934	1889	0.566739	0.500399	1889	0.563054	0.530667	1889	0.556278	0.495011	1889	0.567847	0.501575	1889	0.54569	0.472746
1890	0.542595	0.521027	1890	0.571641	0.507246	1890	0.560646	0.529081	1890	0.559355	0.496243	1890	0.569167	0.498347	1890	0.547578	0.474124
1891	0.544007	0.511948	1891	0.559238	0.515665	1891	0.552796	0.528491	1891	0.54994	0.498295	1891	0.56847	0.505458	1891	0.547128	0.471292
1892	0.543764	0.517968	1892	0.565332	0.519687	1892	0.562954	0.530998	1892	0.546687	0.493532	1892	0.569984	0.519153	1892	0.550038	0.473171
1893	0.548872	0.511671	1893	0.561411	0.511411	1893	0.560807	0.528659	1893	0.548235	0.518616	1893	0.571015	0.514932	1893	0.551634	0.476207
1894	0.54693	0.51749	1894	0.565546	0.514839	1894	0.561128	0.529431	1894	0.546396	0.520668	1894	0.569894	0.510193	1894	0.549732	0.470731
1895	0.549024	0.523264	1895	0.558276	0.518382	1895	0.556689	0.531436	1895	0.552113	0.518948	1895	0.564108	0.518624	1895	0.542982	0.479364
1896	0.548363	0.525075	1896	0.558492	0.517066	1896	0.556966	0.526019	1896	0.547603	0.509058	1896	0.567021	0.50518	1896	0.546383	0.480105
1897	0.544753	0.521683	1897	0.556315	0.517176	1897	0.558506	0.517387	1897	0.547514	0.508336	1897	0.571207	0.508335	1897	0.547682	0.482038
1898	0.54816	0.519663	1898	0.554571	0.51756	1898	0.557474	0.519152	1898	0.543352	0.51759	1898	0.575317	0.510025	1898	0.550885	0.474887
1899	0.550718	0.526234	1899	0.551405	0.518974	1899	0.566133	0.515977	1899	0.557418	0.517542	1899	0.563865	0.510105	1899	0.551126	0.483428
1900	0.541437	0.524137	1900	0.55007	0.520545	1900	0.56553	0.538285	1900	0.552152	0.4941	1900	0.562328	0.509012	1900	0.556425	0.481184
1901	0.546964	0.523822	1901	0.552686	0.521946	1901	0.560505	0.537679	1901	0.566282	0.494792	1901	0.555291	0.504594	1901	0.550563	0.473682
1902	0.53336	0.510072	1902	0.547754	0.519406	1902	0.553899	0.537273	1902	0.560912	0.483944	1902	0.555563	0.503891	1902	0.55123	0.473014
1903	0.537151	0.524708	1903	0.547894	0.52003	1903	0.555394	0.532304	1903	0.566626	0.48066	1903	0.573329	0.498016	1903	0.551327	0.481588
1904	0.538602	0.523613	1904	0.548145	0.522629	1904	0.553526	0.529257	1904	0.574598	0.485538	1904	0.566789	0.496804	1904	0.553522	0.477556
1905	0.535234	0.523651	1905	0.546646	0.521872	1905	0.552182	0.528791	1905	0.558914	0.480857	1905	0.563387	0.488257	1905	0.554519	0.482408
1906	0.540775	0.521137	1906	0.550046	0.51811	1906	0.553114	0.529851	1906	0.553533	0.484244	1906	0.555015	0.487295	1906	0.553703	0.482059
1907	0.545216	0.51991	1907	0.547378	0.511391	1907	0.550802	0.531622	1907	0.549386	0.486933	1907	0.559	0.49068	1907	0.552746	0.48236
1908	0.542349	0.516328	1908	0.549247	0.509328	1908	0.550508	0.525166	1908	0.553652	0.507301	1908	0.556637	0.482935	1908	0.551767	0.47837
1909	0.538347	0.515518	1909	0.552856	0.502034	1909	0.553658	0.525465	1909	0.557364	0.499581	1909	0.555741	0.486939	1909	0.553794	0.47659
1910	0.537833	0.514513	1910	0.547811	0.503484	1910	0.557867	0.522571	1910	0.560583	0.502665	1910	0.554711	0.483598	1910	0.557441	0.47681
1911	0.543122	0.519936	1911	0.546283	0.50663	1911	0.555359	0.521089	1911	0.571114	0.477542	1911	0.563618	0.480945	1911	0.560634	0.482333
1912	0.537938	0.51965	1912	0.548412	0.501326	1912	0.549572	0.525687	1912	0.553801	0.494586	1912	0.563582	0.48298	1912	0.562447	0.489552
1913	0.542266	0.515586	1913	0.553355	0.499362	1913	0.551621	0.530758	1913	0.558211	0.500373	1913	0.560331	0.488552	1913	0.558437	0.489761
1914	0.548115	0.505325	1914	0.549604	0.501935	1914	0.554297	0.532479	1914	0.553471	0.492797	1914	0.574726	0.478767	1914	0.564562	0.475664
1915	0.550972	0.519032	1915	0.555618	0.498675	1915	0.552872	0.534765	1915	0.5516	0.485749	1915	0.567515	0.48593	1915	0.552331	0.487291
1916	0.536519	0.525421	1916	0.557345	0.500764	1916	0.552796	0.525596	1916	0.558734	0.463384	1916	0.564742	0.496188	1916	0.551956	0.482116
1917	0.536611	0.475526	1917	0.554621	0.493747	1917	0.557247	0.522566	1917	0.557696	0.48506	1917	0.571222	0.480437	1917	0.552952	0.481542
1918	0.534396	0.516313	1918	0.551697	0.490662	1918	0.557737	0.518458	1918	0.546972	0.492475	1918	0.570056	0.491103	1918	0.549949	0.479008
1919	0.53519	0.506011	1919	0.551195	0.492142	1919	0.558035	0.514426	1919	0.553842	0.485829	1919	0.566376	0.487343	1919	0.552063	0.472895
1920	0.53602	0.498674	1920	0.547761	0.505425	1920	0.578016	0.512059	1920	0.553384	0.486891	1920	0.561752	0.49595	1920	0.56094	0.466694
1921	0.54058	0.507271	1921	0.5529	0.522357	1921	0.559601	0.524678	1921	0.551516	0.499891	1921	0.553826	0.47907	1921	0.544727	0.486182
1922	0.540066	0.503199	1922	0.555867	0.518323	1922	0.559411	0.52349	1922	0.548447	0.489175	1922	0.554974	0.458324	1922	0.546598	0.485849
1923	0.53699	0.515319	1923	0.553809	0.521579	1923	0.56183	0.517045	1923	0.575947	0.476788	1923	0.556415	0.466772	1923	0.545292	0.491457
1924	0.540078	0.516896	1924	0.55635	0.523784	1924	0.56385	0.522443	1924	0.581566	0.496651	1924	0.561906	0.463835	1924	0.542401	0.488977
1925	0.544082	0.514714	1925	0.555615	0.519689	1925	0.561737	0.520188	1925	0.564665	0.475501	1925	0.562193	0.471884	1925	0.544223	0.49649
1926	0.543838	0.509781	1926	0.561349	0.523522	1926	0.55964	0.519223	1926	0.56561	0.453591	1926	0.559633	0.471327	1926	0.546243	0.494095
1927	0.542109	0.513588	1927	0.55241	0.523682	1927	0.561727	0.522299	1927	0.550766	0.494566	1927	0.549378	0.473034	1927	0.545417	0.481684
1928	0.544113	0.517732	1928	0.554695	0.521142	1928	0.559279	0.527669	1928	0.550202	0.490258	1928	0.553031	0.474383	1928	0.553259	0.476594
1929	0.545859	0.513829	1929	0.554931	0.520248	1929	0.564898	0.525711	1929	0.556059	0.477411	1929	0.54704	0.485184	1929	0.54605	0.476396
1930	0.540446	0.513911	1930	0.551255	0.519545	1930	0.560517	0.528656	1930	0.565281	0.473766	1930	0.544484	0.490955	1930	0.545	0.478007
1931	0.543317	0.513934	1931	0.552832	0.515835	1931	0.562423	0.527591	1931	0.550638	0.466599	1931	0.543369	0.487708	1931	0.54606	0.477167
1932	0.547333	0.511752	1932	0.563507	0.515182	1932	0.557302	0.524367	1932	0.544955	0.49157	1932	0.54014	0.482734	1932	0.548993	0.476077
1933	0.544821	0.517806	1933	0.571157	0.515771	1933	0.557262	0.522431	1933	0.553313	0.490581	1933	0.540483	0.485322	1933	0.54666	0.472696
1934	0.547973	0.508944	1934	0.569017	0.510566	1934	0.555829	0.508599	1934	0.55012	0.492886	1934	0.542982	0.488503	1934	0.541483	0.47244
1935	0.543838	0.510665	1935	0.569935	0.49618	1935	0.555145	0.518959	1935	0.554038	0.485873	1935	0.545095	0.46154	1935	0.550908	0.47556
1936	0.541806	0.512342	1936	0.585938	0.500726	1936	0.551356	0.514903	1936	0.560849	0.479095	1936	0.550188	0.463932	1936	0.548766	0.47434
1937	0.545988	0.509145	1937	0.585209	0.502387	1937	0.550147	0.516351	1937	0.558854	0.476596	1937	0.56363	0.455103	1937	0.546474	0.469975
1938	0.548288	0.517808	1938	0.5892	0.505575	1938	0.550457	0.516856	1938	0.54891	0.47702	1938	0.563257	0.433271	1938	0.545069	0.463463
1939	0.543851	0.512172	1939	0.577538	0.506958	1939	0.551804	0.5188	1939	0.556624	0.482755	1939	0.559258	0.457581	1939	0.545298	0.457674
1940	0.553195	0.515504	1940	0.577166	0.499849	1940	0.550462	0.522639	1940	0.551451	0.490274	1940	0.551927	0.460418	1940	0.544302	0.455887
1941	0.545534	0.520644	1941	0.573914	0.509193	1941	0.549828	0.522263	1941	0.560784	0.48064	1941	0.555924	0.465575	1941	0.541958	0.45399
1942	0.544173	0.517213	1942	0.568147	0.512481	1942	0.552442	0.524206	1942	0.558896	0.482602	1942	0.553733	0.463264	1942	0.542865	0.455214
1943	0.544176	0.520806	1943	0.574583	0.493554	1943	0.552038	0.521166	1943	0.555859	0.484651	1943	0.561701	0.463045	1943	0.540823	0.456851
1944	0.544645	0.522901	1944	0.580117	0.497959	1944	0.55164	0.518757	1944	0.552576	0.499887	1944	0.56061	0.460989	1944	0.5459	0.45402
1945	0.544219	0.522943	1945	0.574578	0.483516	1945	0.552347	0.521427	1945	0.554051	0.505011	1945	0.567801	0.469022	1945	0.548334	0.46494
1946	0.544227	0.520055	1946	0.557764	0.541235	1946	0.550388	0.517614	1946	0.555798	0.486145	1946	0.560211	0.461764	1946	0.549295	0.457416
1947	0.54215	0.522822	1947	0.552974	0.53112	1947	0.55117	0.521873	1947	0.546337	0.488248	1947	0.548909	0.464336	1947	0.555354	0.461286
1948	0.542058	0.522827	1948	0.563101	0.529711	1948	0.551606	0.526339	1948	0.549895	0.500721	1948	0.552235	0.485497	1948	0.55622	0.463429
1949	0.542425	0.52435	1949	0.571436	0.519414	1949	0.552604	0.528207	1949	0.552396	0.497277	1949	0.56199	0.488527	1949	0.549178	0.471159
1950	0.544178	0.522084	1950	0.578449	0.518783	1950	0.551856	0.524265	1950	0.549513	0.495291	1950	0.561168	0.487195	1950	0.547678	0.473186
1951	0.547547	0.523864	1951	0.566418	0.529743	1951	0.553638	0.528992	1951	0.559137	0.490271	1951	0.561212	0.490435	1951	0.543678	0.46424
1952	0.544516	0.520849	1952	0.572922	0.522249	1952	0.553777	0.529825	1952	0.56549	0.497719	1952	0.563415	0.485271	1952	0.541948	0.468366
1953	0.549899	0.515248	1953	0.566502	0.526907	1953	0.557573	0.52676	1953	0.555726	0.499362	1953	0.559508	0.480356	1953	0.539999	0.468495
1954	0.547522	0.518998	1954	0.568542	0.527673	1954	0.555452	0.518769	1954	0.557443	0.500352	1954	0.560831	0.484073	1954	0.541648	0.468924
1955	0.546752	0.512011	1955	0.569288	0.529923	1955	0.559143	0.522988	1955	0.5647	0.497941	1955	0.555385	0.493897	1955	0.539329	0.469309
1956	0.543107	0.515088	1956	0.579343	0.52284	1956	0.558084	0.514725	1956	0.558031	0.492585	1956	0.554589	0.497282	1956	0.540117	0.456523
1957	0.545167	0.515224	1957	0.569927	0.527669	1957	0.559076	0.520152	1957	0.557286	0.503041	1957	0.557352	0.491683	1957	0.538492	0.452349
1958	0.543041	0.515909	1958	0.57227	0.530097	1958	0.554364	0.521275	1958	0.556413	0.502267	1958	0.554224	0.504806	1958	0.536729	0.453695
1959	0.544569	0.511445	1959	0.571337	0.531383	1959	0.553727	0.523076	1959	0.551658	0.5057	1959	0.557443	0.499635	1959	0.53686	0.455979
1960	0.543003	0.519412	1960	0.573032	0.53248	1960	0.554347	0.513294	1960	0.548468	0.508373	1960	0.556877	0.496043	1960	0.53753	0.469042
1961	0.541781	0.523934	1961	0.575143	0.533097	1961	0.556929	0.519497	1961	0.54989	0.508817	1961	0.561186	0.507863	1961	0.537106	0.469537
1962	0.544533	0.524753	1962	0.574603	0.531932	1962	0.554143	0.521832	1962	0.555931	0.500575	1962	0.555718	0.505168	1962	0.537363	0.469116
1963	0.548474	0.525573	1963	0.572382	0.532317	1963	0.552325	0.523429	1963	0.557951	0.499473	1963	0.556831	0.497459	1963	0.536363	0.467019
1964	0.548356	0.509328	1964	0.567303	0.533488	1964	0.561466	0.520736	1964	0.561168	0.50138	1964	0.559932	0.505472	1964	0.540867	0.470521
1965	0.552526	0.515434	1965	0.566616	0.530467	1965	0.554231	0.520633	1965	0.553403	0.493979	1965	0.561491	0.507398	1965	0.543747	0.474446
1966	0.545868	0.520328	1966	0.567843	0.531368	1966	0.559016	0.521426	1966	0.55529	0.496631	1966	0.562662	0.507045	1966	0.547258	0.472965
1967	0.534832	0.517695	1967	0.568131	0.531706	1967	0.556448	0.522957	1967	0.554594	0.510761	1967	0.570719	0.51006	1967	0.547074	0.475435
1968	0.547285	0.517268	1968	0.563157	0.533367	1968	0.554985	0.518509	1968	0.560646	0.510993	1968	0.561134	0.503885	1968	0.545272	0.472437
1969	0.539132	0.519792	1969	0.565886	0.530399	1969	0.555434	0.517337	1969	0.556266	0.502774	1969	0.55843	0.506064	1969	0.54881	0.474722
1970	0.536447	0.516417	1970	0.57012	0.532792	1970	0.55459	0.520563	1970	0.551922	0.50236	1970	0.555686	0.500629	1970	0.543991	0.478508
1971	0.551732	0.519265	1971	0.564404	0.533483	1971	0.554576	0.517399	1971	0.553718	0.505911	1971	0.555229	0.496029	1971	0.544502	0.484315
1972	0.548172	0.521319	1972	0.566599	0.535312	1972	0.55444	0.518175	1972	0.552765	0.494977	1972	0.553566	0.492082	1972	0.543576	0.478772
1973	0.548064	0.523554	1973	0.567424	0.534351	1973	0.558773	0.520304	1973	0.562365	0.500001	1973	0.557615	0.475987	1973	0.545431	0.476543
1974	0.541211	0.524247	1974	0.568585	0.532883	1974	0.555083	0.519508	1974	0.559146	0.484498	1974	0.568056	0.490973	1974	0.544693	0.483449
1975	0.545013	0.521431	1975	0.569533	0.534159	1975	0.558251	0.523211	1975	0.55986	0.493826	1975	0.560627	0.491465	1975	0.549048	0.471798
1976	0.539099	0.522747	1976	0.570618	0.532551	1976	0.560479	0.522273	1976	0.557718	0.490247	1976	0.564214	0.492119	1976	0.543964	0.47562
1977	0.537237	0.521139	1977	0.570647	0.532589	1977	0.565684	0.520818	1977	0.554667	0.481876	1977	0.561198	0.484929	1977	0.547792	0.462245
1978	0.548989	0.52325	1978	0.56536	0.534607	1978	0.559232	0.524911	1978	0.557432	0.478452	1978	0.572298	0.487037	1978	0.546912	0.472826
1979	0.538015	0.514914	1979	0.567375	0.532985	1979	0.570835	0.530272	1979	0.55789	0.47539	1979	0.567629	0.4965	1979	0.546827	0.470177
1980	0.53741	0.515411	1980	0.574298	0.528669	1980	0.56761	0.536196	1980	0.560517	0.480927	1980	0.561795	0.498784	1980	0.552933	0.474739
1981	0.537542	0.517558	1981	0.570021	0.522348	1981	0.56668	0.535401	1981	0.55977	0.484694	1981	0.557107	0.502465	1981	0.552411	0.471764
1982	0.539489	0.52122	1982	0.567858	0.530306	1982	0.557809	0.533381	1982	0.549846	0.465233	1982	0.555521	0.502781	1982	0.552737	0.471015
1983	0.538064	0.517271	1983	0.573205	0.529568	1983	0.557446	0.532625	1983	0.563805	0.468746	1983	0.550984	0.500609	1983	0.548321	0.466747
1984	0.543228	0.523114	1984	0.571004	0.531389	1984	0.557961	0.529083	1984	0.560542	0.475112	1984	0.554972	0.489563	1984	0.549625	0.469784
1985	0.53829	0.524294	1985	0.567107	0.527165	1985	0.555847	0.525724	1985	0.561261	0.481389	1985	0.554662	0.495123	1985	0.547	0.477061
1986	0.539613	0.522256	1986	0.563246	0.525175	1986	0.556574	0.528188	1986	0.550039	0.508834	1986	0.55195	0.498906	1986	0.549369	0.467885
1987	0.541997	0.5244	1987	0.565836	0.522492	1987	0.556834	0.529642	1987	0.556008	0.500587	1987	0.555934	0.496683	1987	0.548108	0.465343
1988	0.538019	0.522184	1988	0.570699	0.527925	1988	0.557694	0.52634	1988	0.556538	0.494728	1988	0.561512	0.498043	1988	0.54847	0.462024
1989	0.538554	0.521896	1989	0.559798	0.523621	1989	0.558951	0.524392	1989	0.562344	0.501313	1989	0.555403	0.500261	1989	0.547303	0.455726
1990	0.539554	0.522288	1990	0.565722	0.527496	1990	0.554594	0.527725	1990	0.54989	0.499029	1990	0.555238	0.496143	1990	0.55217	0.459096
1991	0.53919	0.520993	1991	0.561284	0.523356	1991	0.557592	0.523763	1991	0.553697	0.504563	1991	0.557646	0.497868	1991	0.550605	0.462641
1992	0.541835	0.516052	1992	0.572896	0.518792	1992	0.554338	0.526818	1992	0.553489	0.496325	1992	0.560361	0.490474	1992	0.549668	0.466372
1993	0.542058	0.514848	1993	0.565472	0.508157	1993	0.556689	0.517442	1993	0.556859	0.498531	1993	0.565386	0.513874	1993	0.549318	0.465456
1994	0.544499	0.508794	1994	0.570664	0.523518	1994	0.554625	0.527868	1994	0.553632	0.493876	1994	0.573794	0.49817	1994	0.546874	0.46682
1995	0.545789	0.508479	1995	0.570049	0.523703	1995	0.554823	0.531855	1995	0.561583	0.501766	1995	0.566499	0.504395	1995	0.545686	0.467445
1996	0.544816	0.512146	1996	0.567786	0.524101	1996	0.56109	0.523306	1996	0.554073	0.499578	1996	0.566194	0.511793	1996	0.547969	0.464219
1997	0.54528	0.509822	1997	0.565928	0.515659	1997	0.555499	0.525045	1997	0.553558	0.502791	1997	0.565624	0.513055	1997	0.547227	0.460498
1998	0.551343	0.508778	1998	0.571455	0.516928	1998	0.55344	0.518742	1998	0.555358	0.497726	1998	0.570166	0.51034	1998	0.548594	0.47114
1999	0.551403	0.51113	1999	0.56965	0.522828	1999	0.553573	0.519844	1999	0.561032	0.504082	1999	0.56717	0.510758	1999	0.550466	0.465584
[truncated: 30,772 more rows]
